# Supplementary material for: Crystal structures and Hirshfeld surface analyses of two new tetra­kis-substituted pyrazines and a degredation product
Source: Acta Crystallogr E Crystallogr Commun. 2020 Feb 18;76(Pt 3):404–9. doi: 10.1107/S2056989020002133 (PMC7057384; doi:10.1107/S2056989020002133)
Supplement: Supplementary file 1 [file e-76-00404-sup1.cif]

##############################################################################
#                                                                            #
# This CIF contains the data in a paper accepted for publication in          #
# Acta Crystallographica Section E. It conforms to the requirements of       #
# Notes for Authors for Acta Crystallographica Section E, and has been       #
# peer reviewed under the auspices of the IUCr Commission on Journals.       #
#                                                                            #
# Full details of the Crystallographic Information File format               #
# are given in the paper "The Crystallographic Information File (CIF):       #
# a New Standard Archive File for Crystallography" by S. R. Hall, F. H.      #
# Allen and I. D. Brown [Acta Cryst. (1991), A47, 655-685].                  #
#                                                                            #
# The current version of the core CIF dictionary is obtainable from          #
# ftp://ftp.iucr.org/pub/cif_core.dic.                                       #
#                                                                            #
# Software is freely available for graphical display of the structure(s)     #
# in this CIF. For information consult the CIF software page                 #
# http://www.iucr.org/resources/cif/software.                                #
#                                                                            #
# This file may be used for bona fide research purposes within the           #
# scientific community so long as proper attribution is given to the journal # 
# article from which it was obtained.                                        #
#                                                                            #
##############################################################################
data_I
_audit_creation_method     'SHELXL-2018/3'
_chemical_name_systematic
;\
1,1',1'',1'''-(Pyrazine-2,3,5,6-tetrayl)tetrakis(<i>N</i>,<i>N</i>-\
dimethylmethanamine)
;
_chemical_name_common     ?
_chemical_formula_moiety     'C16 H32 N6'
_chemical_formula_sum     'C16 H32 N6'
_chemical_formula_iupac     'C16 H32 N6'
_chemical_formula_weight     308.47
_chemical_melting_point     ?
_space_group_crystal_system     monoclinic
_space_group_name_H-M_alt     'P 21/n'
_space_group_name_Hall     '-P 2yn'
loop_
    _space_group_symop_operation_xyz
    'x, y, z'
    '-x+1/2, y+1/2, -z+1/2'
    '-x, -y, -z'
    'x-1/2, -y-1/2, z-1/2'
_cell_length_a     9.7577(14)
_cell_length_b     10.348(2)
_cell_length_c     9.9118(16)
_cell_angle_alpha     90
_cell_angle_beta     101.663(15)
_cell_angle_gamma     90
_cell_volume     980.2(3)
_cell_formula_units_Z     2
_cell_measurement_reflns_used     22
_cell_measurement_theta_min     12.6
_cell_measurement_theta_max     18.1
_cell_measurement_temperature     293(2)
_exptl_crystal_description     block
_exptl_crystal_colour     colourless
_exptl_crystal_size_max     0.53
_exptl_crystal_size_mid     0.53
_exptl_crystal_size_min     0.26
_exptl_crystal_density_diffrn     1.045
_exptl_crystal_density_meas     ?
_exptl_crystal_density_method     ?
_exptl_crystal_F_000     340
_exptl_absorpt_coefficient_mu     0.066
_exptl_absorpt_correction_type     none
_exptl_absorpt_process_details     ?
_exptl_absorpt_correction_T_min     ?
_exptl_absorpt_correction_T_max     ?
_diffrn_ambient_temperature     293(2)
_diffrn_radiation_type     MoK\a
_diffrn_radiation_wavelength     0.71073
_diffrn_radiation_source     'fine-focus sealed tube'
_diffrn_radiation_monochromator     'plane graphite'
_diffrn_measurement_device     'Stoe--Siemens AED2, 4-circle'
_diffrn_measurement_method     '\w/\2q scans'
_diffrn_detector     'scintillation counter'
_diffrn_detector_area_resol_mean     ?
_diffrn_reflns_number     3347
_diffrn_reflns_av_R_equivalents     0.0551
_diffrn_reflns_av_unetI/netI     0.0647
_diffrn_reflns_theta_min     2.672
_diffrn_reflns_theta_max     25.456
_diffrn_reflns_theta_full     25.242
_diffrn_measured_fraction_theta_max     1.000
_diffrn_measured_fraction_theta_full     1.000
_diffrn_reflns_limit_h_min     -11
_diffrn_reflns_limit_h_max     11
_diffrn_reflns_limit_k_min     0
_diffrn_reflns_limit_k_max     12
_diffrn_reflns_limit_l_min     -11
_diffrn_reflns_limit_l_max     11
_diffrn_standards_number     2
_diffrn_standards_interval_time     60
_diffrn_standards_decay_%     1
_refine_special_details     ?
_reflns_number_total     1818
_reflns_number_gt     1111
_reflns_threshold_expression     'I > 2\s(I)'
_refine_ls_structure_factor_coef     Fsqd
_refine_ls_matrix_type     full
_refine_ls_R_factor_all     0.1108
_refine_ls_R_factor_gt     0.0602
_refine_ls_wR_factor_gt     0.1287
_refine_ls_wR_factor_ref     0.1536
_refine_ls_goodness_of_fit_ref     1.098
_refine_ls_restrained_S_all     1.098
_refine_ls_number_reflns     1818
_refine_ls_number_parameters     105
_refine_ls_number_restraints     0
_refine_ls_hydrogen_treatment     constr
_refine_ls_weighting_scheme     calc
_refine_ls_weighting_details
              'w=1/[\s^2^(Fo^2^)+(0.0488P)^2^+0.2847P] where P=(Fo^2^+2Fc^2^)/3'
_atom_sites_solution_hydrogens     geom
_atom_sites_solution_primary     direct
_atom_sites_solution_secondary     difmap
_refine_ls_shift/su_max     0.000
_refine_ls_shift/su_mean     0.000
_refine_diff_density_max     0.147
_refine_diff_density_min     -0.118
_refine_ls_extinction_method
;
(<i>SHELXL2018/3</i>; Sheldrick, 2015)
;
_refine_ls_extinction_coef     0.043(7)
_refine_ls_extinction_expression
                                  'Fc^*^=kFc[1+0.001xFc^2^\l^3^/sin(2\q)]^-1/4^'
loop_
    _atom_type_symbol
    _atom_type_description
    _atom_type_scat_dispersion_real
    _atom_type_scat_dispersion_imag
    _atom_type_scat_source
    'C' 'C' 0.0033 0.0016
                         'International Tables Vol C Tables 4.2.6.8 and 6.1.1.4'
    'H' 'H' 0.0000 0.0000
                         'International Tables Vol C Tables 4.2.6.8 and 6.1.1.4'
    'N' 'N' 0.0061 0.0033
                         'International Tables Vol C Tables 4.2.6.8 and 6.1.1.4'
_computing_data_collection
;
<i>STADI4</i> (Stoe & Cie, 1997)
;
_computing_cell_refinement
;
<i>STADI4</i> (Stoe & Cie, 1997)
;
_computing_data_reduction
;
X-RED (Stoe & Cie, 1997)
;
_computing_structure_solution
;
SHELXS97 (Sheldrick, 2008)
;
_computing_structure_refinement
;
<i>SHELXL2018/3</i> (Sheldrick, 2015)
;
_computing_molecular_graphics
;
Mercury (Macrae <i>et al.</i>,  2020)
;
_computing_publication_material
;
<i>SHELXL2018/3</i> (Sheldrick, 2015), PLATON (Spek, 2020)
and publCIF (Westrip, 2010)
;
loop_
    _atom_site_type_symbol
    _atom_site_label
    _atom_site_fract_x
    _atom_site_fract_y
    _atom_site_fract_z
    _atom_site_U_iso_or_equiv
    _atom_site_adp_type
    _atom_site_calc_flag
    _atom_site_occupancy
    _atom_site_disorder_assembly
    _atom_site_disorder_group
    N N1 0.07379(18) 0.10665(19) 0.46684(19) 0.0504(5) Uani d 1 . .
    N N2 0.2065(2) -0.0663(2) 0.2414(2) 0.0657(7) Uani d 1 . .
    N N3 0.1836(2) 0.1754(2) 0.8033(2) 0.0699(7) Uani d 1 . .
    C C1 0.0393(2) 0.0085(2) 0.3779(2) 0.0465(6) Uani d 1 . .
    C C2 0.0345(2) 0.0981(2) 0.5885(2) 0.0476(6) Uani d 1 . .
    C C3 0.0864(3) 0.0171(3) 0.2426(2) 0.0576(7) Uani d 1 . .
    H H3A 0.009971 -0.008061 0.168567 0.069 Uiso calc 1 . .
    H H3B 0.111131 0.105746 0.226663 0.069 Uiso calc 1 . .
    C C4 0.2207(4) -0.0957(4) 0.1004(3) 0.1046(12) Uani d 1 . .
    H H4A 0.234545 -0.016958 0.053752 0.157 Uiso calc 1 . .
    H H4B 0.137243 -0.137698 0.052395 0.157 Uiso calc 1 . .
    H H4C 0.299513 -0.151713 0.102710 0.157 Uiso calc 1 . .
    C C5 0.3335(3) -0.0092(4) 0.3188(3) 0.0979(12) Uani d 1 . .
    H H5C 0.409862 -0.068297 0.321975 0.147 Uiso calc 1 . .
    H H5B 0.322027 0.009064 0.410892 0.147 Uiso calc 1 . .
    H H5A 0.352858 0.069624 0.275133 0.147 Uiso calc 1 . .
    C C6 0.0739(3) 0.2095(2) 0.6863(3) 0.0615(7) Uani d 1 . .
    H H6A 0.105348 0.281127 0.637289 0.074 Uiso calc 1 . .
    H H6B -0.008203 0.237656 0.719505 0.074 Uiso calc 1 . .
    C C7 0.3174(3) 0.1604(4) 0.7623(4) 0.1168(15) Uani d 1 . .
    H H7A 0.346508 0.242054 0.731787 0.175 Uiso calc 1 . .
    H H7B 0.308288 0.098709 0.688686 0.175 Uiso calc 1 . .
    H H7C 0.386012 0.130348 0.839465 0.175 Uiso calc 1 . .
    C C8 0.1949(4) 0.2720(3) 0.9118(3) 0.1000(12) Uani d 1 . .
    H H8A 0.107852 0.277166 0.942547 0.150 Uiso calc 1 . .
    H H8B 0.215925 0.354560 0.876707 0.150 Uiso calc 1 . .
    H H8C 0.268255 0.248005 0.987590 0.150 Uiso calc 1 . .
loop_
    _atom_site_aniso_label
    _atom_site_aniso_U_11
    _atom_site_aniso_U_22
    _atom_site_aniso_U_33
    _atom_site_aniso_U_12
    _atom_site_aniso_U_13
    _atom_site_aniso_U_23
    N1 0.0471(11) 0.0513(12) 0.0535(12) 0.0003(9) 0.0121(9) 0.0005(10)
    N2 0.0654(14) 0.0752(16) 0.0629(14) 0.0117(12) 0.0279(11) 0.0066(12)
    N3 0.0630(14) 0.0758(16) 0.0663(14) -0.0068(12) 0.0021(11) -0.0189(12)
    C1 0.0433(12) 0.0490(14) 0.0465(13) 0.0037(11) 0.0076(10) 0.0006(12)
    C2 0.0420(12) 0.0478(14) 0.0522(14) 0.0030(11) 0.0076(10) -0.0032(11)
    C3 0.0597(15) 0.0629(17) 0.0520(14) 0.0059(13) 0.0152(12) 0.0041(12)
    C4 0.130(3) 0.117(3) 0.081(2) 0.032(2) 0.056(2) 0.002(2)
    C5 0.0565(17) 0.145(3) 0.096(2) 0.001(2) 0.0259(17) 0.019(2)
    C6 0.0660(17) 0.0529(15) 0.0666(16) -0.0012(13) 0.0157(13) -0.0089(13)
    C7 0.060(2) 0.154(4) 0.131(3) -0.008(2) 0.0089(19) -0.058(3)
    C8 0.105(3) 0.111(3) 0.078(2) -0.022(2) 0.0064(19) -0.037(2)
_geom_special_details
;
 All esds (except the esd in the dihedral angle between two l.s. planes)
 are estimated using the full covariance matrix.  The cell esds are taken
 into account individually in the estimation of esds in distances, angles
 and torsion angles; correlations between esds in cell parameters are only
 used when they are defined by crystal symmetry.  An approximate (isotropic)
 treatment of cell esds is used for estimating esds involving l.s. planes.
;
loop_
    _geom_bond_atom_site_label_1
    _geom_bond_atom_site_label_2
    _geom_bond_site_symmetry_2
    _geom_bond_distance
    _geom_bond_publ_flag
    N1 C2 . 1.340(3) ?
    N1 C1 . 1.342(3) ?
    N2 C5 . 1.446(4) ?
    N2 C3 . 1.457(3) ?
    N2 C4 . 1.463(3) ?
    N3 C7 . 1.452(4) ?
    N3 C6 . 1.454(3) ?
    N3 C8 . 1.456(3) ?
    C1 C2 3_556 1.394(3) ?
    C1 C3 . 1.506(3) ?
    C2 C6 . 1.505(3) ?
    C3 H3A . 0.9700 ?
    C3 H3B . 0.9700 ?
    C4 H4A . 0.9600 ?
    C4 H4B . 0.9600 ?
    C4 H4C . 0.9600 ?
    C5 H5C . 0.9600 ?
    C5 H5B . 0.9600 ?
    C5 H5A . 0.9600 ?
    C6 H6A . 0.9700 ?
    C6 H6B . 0.9700 ?
    C7 H7A . 0.9600 ?
    C7 H7B . 0.9600 ?
    C7 H7C . 0.9600 ?
    C8 H8A . 0.9600 ?
    C8 H8B . 0.9600 ?
    C8 H8C . 0.9600 ?
loop_
    _geom_angle_atom_site_label_1
    _geom_angle_atom_site_label_2
    _geom_angle_atom_site_label_3
    _geom_angle_site_symmetry_1
    _geom_angle_site_symmetry_3
    _geom_angle
    _geom_angle_publ_flag
    C2 N1 C1 . . 117.5(2) ?
    C5 N2 C3 . . 111.0(2) ?
    C5 N2 C4 . . 110.8(2) ?
    C3 N2 C4 . . 111.3(2) ?
    C7 N3 C6 . . 111.2(2) ?
    C7 N3 C8 . . 110.0(2) ?
    C6 N3 C8 . . 110.9(2) ?
    N1 C1 C2 . 3_556 121.0(2) ?
    N1 C1 C3 . . 117.3(2) ?
    C2 C1 C3 3_556 . 121.7(2) ?
    N1 C2 C1 . 3_556 121.5(2) ?
    N1 C2 C6 . . 116.5(2) ?
    C1 C2 C6 3_556 . 121.9(2) ?
    N2 C3 C1 . . 111.3(2) ?
    N2 C3 H3A . . 109.4 ?
    C1 C3 H3A . . 109.4 ?
    N2 C3 H3B . . 109.4 ?
    C1 C3 H3B . . 109.4 ?
    H3A C3 H3B . . 108.0 ?
    N2 C4 H4A . . 109.5 ?
    N2 C4 H4B . . 109.5 ?
    H4A C4 H4B . . 109.5 ?
    N2 C4 H4C . . 109.5 ?
    H4A C4 H4C . . 109.5 ?
    H4B C4 H4C . . 109.5 ?
    N2 C5 H5C . . 109.5 ?
    N2 C5 H5B . . 109.5 ?
    H5C C5 H5B . . 109.5 ?
    N2 C5 H5A . . 109.5 ?
    H5C C5 H5A . . 109.5 ?
    H5B C5 H5A . . 109.5 ?
    N3 C6 C2 . . 112.3(2) ?
    N3 C6 H6A . . 109.1 ?
    C2 C6 H6A . . 109.1 ?
    N3 C6 H6B . . 109.1 ?
    C2 C6 H6B . . 109.1 ?
    H6A C6 H6B . . 107.9 ?
    N3 C7 H7A . . 109.5 ?
    N3 C7 H7B . . 109.5 ?
    H7A C7 H7B . . 109.5 ?
    N3 C7 H7C . . 109.5 ?
    H7A C7 H7C . . 109.5 ?
    H7B C7 H7C . . 109.5 ?
    N3 C8 H8A . . 109.5 ?
    N3 C8 H8B . . 109.5 ?
    H8A C8 H8B . . 109.5 ?
    N3 C8 H8C . . 109.5 ?
    H8A C8 H8C . . 109.5 ?
    H8B C8 H8C . . 109.5 ?
loop_
    _geom_torsion_atom_site_label_1
    _geom_torsion_atom_site_label_2
    _geom_torsion_atom_site_label_3
    _geom_torsion_atom_site_label_4
    _geom_torsion_site_symmetry_1
    _geom_torsion_site_symmetry_2
    _geom_torsion_site_symmetry_3
    _geom_torsion_site_symmetry_4
    _geom_torsion
    _geom_torsion_publ_flag
    C2 N1 C1 C2 . . . 3_556 -0.1(3) ?
    C2 N1 C1 C3 . . . . -178.68(19) ?
    C1 N1 C2 C1 . . . 3_556 0.1(3) ?
    C1 N1 C2 C6 . . . . -179.79(19) ?
    C5 N2 C3 C1 . . . . -77.0(3) ?
    C4 N2 C3 C1 . . . . 159.1(2) ?
    N1 C1 C3 N2 . . . . 103.4(2) ?
    C2 C1 C3 N2 3_556 . . . -75.2(3) ?
    C7 N3 C6 C2 . . . . 71.6(3) ?
    C8 N3 C6 C2 . . . . -165.7(2) ?
    N1 C2 C6 N3 . . . . -108.7(2) ?
    C1 C2 C6 N3 3_556 . . . 71.4(3) ?
loop_
    _geom_hbond_atom_site_label_D
    _geom_hbond_atom_site_label_H
    _geom_hbond_atom_site_label_A
    _geom_hbond_site_symmetry_A
    _geom_hbond_distance_DH
    _geom_hbond_distance_HA
    _geom_hbond_distance_DA
    _geom_hbond_angle_DHA
    C3 H3A N3 3_556 0.97 2.62 3.261(4) 124
_shelx_space_group_comment
;
The symmetry employed for this shelxl refinement is uniquely defined
by the following loop, which should always be used as a source of
symmetry information in preference to the above space-group names.
They are only intended as comments.
;
_shelx_estimated_absorpt_T_min     ?
_shelx_estimated_absorpt_T_max     ?
_shelx_hkl_file
;
   1   0   0   -1.13    0.66   0
  -1   0   0    1.81    0.77   0
   2   0   0  867.85    7.12   0
  -2   0   0  894.40    7.27   0
   3   0   0   -3.74    1.36   0
  -3   0   0   -0.76    1.56   0
   4   0   0   25.51    2.23   0
  -4   0   0   23.82    2.21   0
   5   0   0    0.91    1.81   0
  -5   0   0    0.77    1.54   0
   6   0   0    6.69    2.17   0
   7   0   0   -1.43    1.87   0
   8   0   0  676.45   13.84   0
   9   0   0    5.26    2.72   0
  10   0   0    3.87    2.73   0
  11   0   0   -1.66    3.08   0
   1   1   0    0.48    0.52   0
  -1   1   0 6132.43   33.74   0
   2   1   0 1900.65   11.34   0
  -2   1   0 1989.52   11.57   0
   3   1   0 1170.35   10.45   0
  -3   1   0 1229.24   10.67   0
   4   1   0  785.99    9.84   0
  -4   1   0  810.54    9.93   0
   5   1   0    0.15    1.85   0
  -5   1   0    2.62    1.63   0
   6   1   0   72.32    4.17   0
   7   1   0  437.50   10.15   0
   8   1   0   -0.25    2.55   0
   9   1   0    0.74    2.53   0
  10   1   0   17.61    3.83   0
  11   1   0    8.01    3.37   0
   0   2   0 1296.98    8.45   0
   0   2   0 1311.34    8.50   0
   1   2   0  178.68    3.57   0
  -1   2   0  185.10    3.59   0
   2   2   0  490.93    6.35   0
  -2   2   0  497.30    6.41   0
   3   2   0 2705.74   17.54   0
  -3   2   0 2813.80   17.42   0
   4   2   0   64.55    3.25   0
  -4   2   0   61.56    3.32   0
   5   2   0   66.87    3.57   0
  -5   2   0   74.35    3.79   0
   6   2   0   11.65    2.47   0
   7   2   0  108.60    5.45   0
   8   2   0   -2.33    2.28   0
   9   2   0    5.40    3.06   0
  10   2   0   10.00    3.38   0
  11   2   0   -4.32    3.54   0
   0   3   0    0.83    1.29   0
   0   3   0   -1.34    1.42   0
   1   3   0    3.93    1.55   0
  -1   3   0    7.16    1.63   0
   2   3   0   65.44    2.86   0
  -2   3   0   57.92    2.78   0
   3   3   0  219.28    5.30   0
  -3   3   0  218.50    5.28   0
   4   3   0 1760.77   16.27   0
  -4   3   0 1857.69   16.62   0
   5   3   0    2.23    1.78   0
  -5   3   0    1.06    1.70   0
   6   3   0   17.35    2.54   0
   7   3   0    4.77    2.33   0
   8   3   0   52.32    4.48   0
   9   3   0   12.87    3.13   0
  10   3   0   -0.89    2.48   0
  11   3   0   -7.25    3.99   0
   0   4   0   63.69    3.01   0
   0   4   0   67.68    3.02   0
   1   4   0 1076.30   11.13   0
  -1   4   0 1089.59   11.18   0
   2   4   0   66.42    3.26   0
  -2   4   0   59.76    3.16   0
   3   4   0  676.54    9.88   0
  -3   4   0  674.17    9.92   0
   4   4   0    4.88    1.97   0
  -4   4   0    0.91    1.82   0
   5   4   0   47.15    3.37   0
  -5   4   0   46.80    3.60   0
   6   4   0   -3.00    2.23   0
   7   4   0   14.35    3.27   0
   8   4   0    6.68    2.47   0
   9   4   0   24.97    3.92   0
  10   4   0    3.13    3.13   0
   0   5   0    0.70    1.49   0
   0   5   0    3.36    1.65   0
   1   5   0    0.00    1.93   0
  -1   5   0   -1.09    1.66   0
   2   5   0   25.89    2.40   0
  -2   5   0   24.55    2.69   0
   3   5   0  118.56    4.71   0
  -3   5   0  103.25    4.44   0
   4   5   0   83.72    4.24   0
  -4   5   0   81.72    4.19   0
   5   5   0   75.91    4.44   0
  -5   5   0   75.00    4.32   0
   6   5   0    4.92    2.34   0
   7   5   0   -0.40    2.26   0
   8   5   0    2.72    2.66   0
   9   5   0    3.25    2.60   0
  10   5   0    4.25    2.82   0
   0   6   0   -0.11    1.78   0
   0   6   0   -3.09    1.90   0
   1   6   0   15.99    2.65   0
  -1   6   0   24.35    2.72   0
   2   6   0    3.18    2.12   0
  -2   6   0    1.74    1.73   0
   3   6   0   11.83    2.61   0
  -3   6   0   17.10    2.98   0
   4   6   0   58.30    3.93   0
  -4   6   0   55.02    4.15   0
   5   6   0   -1.73    2.21   0
  -5   6   0    5.89    2.43   0
   6   6   0   47.90    4.17   0
   7   6   0    4.77    3.18   0
   8   6   0    5.03    3.02   0
   9   6   0   -1.46    2.98   0
  10   6   0   -5.99    2.97   0
   0   7   0   -2.57    1.78   0
   0   7   0   -3.50    1.61   0
   1   7   0    3.66    1.96   0
  -1   7   0   -2.17    1.69   0
   2   7   0   -1.69    1.98   0
  -2   7   0   -5.48    1.93   0
   3   7   0   40.63    3.63   0
  -3   7   0   48.02    3.71   0
   4   7   0   68.70    4.52   0
  -4   7   0   75.15    4.99   0
   5   7   0   11.46    3.19   0
  -5   7   0    9.83    2.77   0
   6   7   0   16.07    3.10   0
   7   7   0    0.16    2.52   0
   8   7   0   -3.68    2.91   0
   9   7   0    6.74    3.15   0
   0   8   0   42.86    3.76   0
   0   8   0   42.18    3.81   0
   1   8   0   32.11    3.44   0
  -1   8   0   28.12    3.48   0
   2   8   0  136.33    6.09   0
  -2   8   0  124.83    6.10   0
   3   8   0  109.56    5.62   0
  -3   8   0  100.54    5.62   0
   4   8   0   -9.87    2.75   0
  -4   8   0   -0.54    2.60   0
   5   8   0   45.30    4.30   0
  -5   8   0   33.90    4.14   0
   6   8   0    5.82    2.96   0
   7   8   0   -2.93    2.62   0
   8   8   0    5.05    3.04   0
   0   9   0    2.50    2.21   0
   0   9   0    1.45    2.09   0
   1   9   0  172.15    7.32   0
  -1   9   0  165.29    7.33   0
   2   9   0   -1.09    2.07   0
  -2   9   0    0.14    2.38   0
   3   9   0  115.90    6.55   0
  -3   9   0  126.16    6.78   0
   4   9   0    2.11    2.68   0
  -4   9   0    9.84    3.09   0
   5   9   0   35.83    4.74   0
  -5   9   0   42.14    4.60   0
   6   9   0    4.36    2.75   0
   7   9   0   10.22    3.71   0
   8   9   0    3.01    3.22   0
   0  10   0  177.33    8.17   0
   0  10   0  167.66    7.97   0
   1  10   0    8.97    2.71   0
  -1  10   0    6.11    2.78   0
   2  10   0  101.79    6.63   0
  -2  10   0  102.90    6.32   0
   3  10   0   28.75    4.07   0
  -3  10   0   24.99    3.99   0
   4  10   0    6.62    2.85   0
  -4  10   0   -3.58    2.25   0
   5  10   0   15.68    4.47   0
  -5  10   0   21.71    4.38   0
   6  10   0    4.51    4.01   0
   0  11   0    4.12    2.68   0
   0  11   0    1.04    3.14   0
   1  11   0   36.65    4.94   0
  -1  11   0   43.79    4.93   0
   2  11   0   58.94    5.36   0
  -2  11   0   45.75    5.14   0
   3  11   0    1.28    3.21   0
  -3  11   0    2.01    2.86   0
   4  11   0   33.89    5.52   0
  -4  11   0   39.01    5.05   0
   5  11   0   -1.32    3.21   0
  -5  11   0   -0.28    3.59   0
   0  12   0   -1.67    3.46   0
   0  12   0   14.72    3.44   0
   1  12   0   13.01    4.61   0
  -1  12   0   22.66    4.28   0
   2  12   0    0.12    3.42   0
  -2  12   0    5.48    3.36   0
   3  12   0   14.45    4.54   0
  -3  12   0   27.84    4.48   0
 -11   0   1   -0.11    3.26   0
  11   0  -1    2.15    3.02   0
 -10   0   1   -2.79    3.25   0
  10   0  -1   -1.81    3.07   0
  -9   0   1   43.50    4.63   0
   9   0  -1   50.31    4.69   0
   8   0  -1    1.84    2.11   0
  -8   0   1   -4.52    2.20   0
   7   0  -1    3.12    2.19   0
  -7   0   1    5.45    2.05   0
   6   0  -1    1.86    2.00   0
  -6   0   1    1.21    1.76   0
   5   0  -1 1078.63   12.83   0
  -5   0   1 1124.74   12.89   0
  -4   0   1   -0.59    1.51   0
   4   0  -1    0.81    1.41   0
  -3   0   1 3240.79   17.40   0
   3   0  -1 3131.81   17.58   0
   2   0  -1    0.91    1.27   0
  -2   0   1    0.60    1.23   0
   1   0  -1 1194.77    6.78   0
  -1   0   1 1206.95    6.81   0
   0   0   1    4.89    0.75   0
   0   0  -1    3.83    0.75   0
   1   0   1 2572.38   12.19   0
  -1   0  -1 2582.83   11.99   0
   2   0   1    0.41    1.29   0
  -2   0  -1    1.67    1.41   0
   3   0   1 3575.34   19.95   0
  -3   0  -1 3659.88   19.68   0
   4   0   1    0.45    1.53   0
  -4   0  -1    1.48    1.36   0
   5   0   1   84.24    3.94   0
  -5   0  -1   83.75    4.06   0
   6   0   1    7.61    2.19   0
   7   0   1  198.45    7.10   0
   8   0   1   10.57    2.64   0
   9   0   1    3.63    2.94   0
  10   0   1   -3.31    2.72   0
  11   0   1   17.20    4.85   0
 -11   1   1    4.15    3.24   0
  11   1  -1    3.30    3.34   0
 -10   1   1   33.32    4.62   0
  10   1  -1   27.54    4.45   0
  -9   1   1    2.72    2.66   0
   9   1  -1   -4.46    2.50   0
   8   1  -1   14.98    2.80   0
  -8   1   1   15.27    2.61   0
   7   1  -1   41.47    3.60   0
  -7   1   1   46.26    3.77   0
   6   1  -1  194.86    6.22   0
  -6   1   1  197.09    6.22   0
   5   1  -1   27.84    2.65   0
  -5   1   1   29.26    2.54   0
  -4   1   1   81.11    3.39   0
   4   1  -1   77.33    3.30   0
  -3   1   1 1261.88   10.64   0
   3   1  -1 1215.89   10.79   0
   2   1  -1  754.53    7.04   0
  -2   1   1  742.82    7.00   0
   1   1  -1 1109.26    7.18   0
  -1   1   1 1156.69    7.32   0
   0   1   1 1927.01    9.38   0
   0   1  -1 1859.03    9.24   0
   1   1   1  662.78    5.89   0
  -1   1  -1  685.38    6.06   0
   2   1   1 3902.18   19.08   0
  -2   1  -1 4355.70   20.10   0
   3   1   1  375.84    6.28   0
  -3   1  -1  394.84    6.44   0
   4   1   1   42.27    2.86   0
  -4   1  -1   39.44    2.86   0
   5   1   1  632.60   10.29   0
  -5   1  -1  646.84   10.37   0
   6   1   1   59.42    4.22   0
   7   1   1   49.21    4.22   0
   8   1   1  213.39    8.18   0
   9   1   1    2.90    2.53   0
  10   1   1   12.43    3.64   0
  11   1   1   -2.91    3.31   0
 -11   2   1   -1.26    3.10   0
  11   2  -1   11.17    3.24   0
 -10   2   1    7.22    3.36   0
  10   2  -1   10.47    3.58   0
  -9   2   1   42.68    4.38   0
   9   2  -1   39.70    4.12   0
   8   2  -1   59.44    4.88   0
  -8   2   1   65.66    4.67   0
   7   2  -1  162.24    6.45   0
  -7   2   1  167.34    6.46   0
   6   2  -1   -2.51    1.71   0
  -6   2   1    0.36    2.02   0
   5   2  -1    1.93    1.66   0
  -5   2   1    1.51    1.51   0
  -4   2   1  102.65    3.96   0
   4   2  -1  111.81    4.04   0
  -3   2   1   80.45    3.19   0
   3   2  -1   78.26    3.13   0
   2   2  -1 4825.31   23.01   0
  -2   2   1 4960.27   22.95   0
   1   2  -1 5660.66   30.95   0
  -1   2   1 5697.47   30.97   0
   0   2   1 5432.66   29.61   0
   0   2  -1 5455.63   29.57   0
   1   2   1 9018.83   46.64   0
  -1   2  -1 9999.00   50.05   0
   2   2   1   -3.16    1.48   0
  -2   2  -1   -2.96    1.43   0
   3   2   1  550.67    7.95   0
  -3   2  -1  533.48    7.82   0
   4   2   1  859.42   11.16   0
  -4   2  -1  889.78   11.17   0
   5   2   1   98.76    4.54   0
  -5   2  -1   99.87    4.52   0
   6   2   1  440.18    9.69   0
   7   2   1   50.41    4.14   0
   8   2   1   48.76    4.66   0
   9   2   1   78.03    5.53   0
  10   2   1   -2.14    3.03   0
  11   2   1    7.82    3.57   0
 -11   3   1    6.40    3.49   0
  11   3  -1   15.92    4.23   0
 -10   3   1    2.76    3.25   0
  10   3  -1    6.43    3.23   0
  -9   3   1    7.86    3.21   0
   9   3  -1   15.67    3.59   0
   8   3  -1   16.66    3.02   0
  -8   3   1   16.43    3.18   0
   7   3  -1   34.00    3.40   0
  -7   3   1   34.47    3.29   0
   6   3  -1    0.98    1.87   0
  -6   3   1   -4.52    1.75   0
   5   3  -1    4.74    1.77   0
  -5   3   1    2.02    1.77   0
  -4   3   1  581.80    9.16   0
   4   3  -1  592.35    9.30   0
  -3   3   1   59.78    3.03   0
   3   3  -1   60.37    3.13   0
   2   3  -1  352.61    6.06   0
  -2   3   1  350.23    6.18   0
   1   3  -1 2701.28   16.11   0
  -1   3   1 2770.65   16.11   0
   0   3   1   53.36    2.49   0
   0   3  -1   54.11    2.53   0
   1   3   1  386.99    6.14   0
  -1   3  -1  384.93    6.09   0
   2   3   1   19.95    1.95   0
  -2   3  -1   17.02    1.94   0
   3   3   1    3.22    1.68   0
  -3   3  -1    7.58    1.76   0
   4   3   1  477.22    8.68   0
  -4   3  -1  485.67    8.78   0
   5   3   1  785.54   12.26   0
  -5   3  -1  815.02   12.33   0
   6   3   1  260.40    7.72   0
   7   3   1   46.22    4.19   0
   8   3   1   11.33    3.33   0
   9   3   1    5.94    2.70   0
  10   3   1    0.00    2.78   0
 -11   4   1   -3.37    3.33   0
  11   4  -1   -0.53    3.31   0
 -10   4   1   -2.34    2.59   0
  10   4  -1    8.13    2.93   0
  -9   4   1    1.58    2.47   0
   9   4  -1    0.16    2.55   0
   8   4  -1    3.49    2.73   0
  -8   4   1    8.18    3.19   0
   7   4  -1   36.24    3.72   0
  -7   4   1   39.89    3.67   0
   6   4  -1   40.12    3.48   0
  -6   4   1   26.86    3.21   0
   5   4  -1   -5.11    1.70   0
  -5   4   1    3.26    1.78   0
  -4   4   1   99.54    4.30   0
   4   4  -1   99.98    4.27   0
  -3   4   1   54.40    3.12   0
   3   4  -1   47.49    3.00   0
   2   4  -1  466.76    7.71   0
  -2   4   1  472.28    7.76   0
   1   4  -1  715.25    9.26   0
  -1   4   1  746.84    9.37   0
   0   4   1  132.01    4.18   0
   0   4  -1  125.60    3.94   0
   1   4   1   10.54    1.84   0
  -1   4  -1    4.86    1.78   0
   2   4   1    8.26    1.95   0
  -2   4  -1   11.03    2.08   0
   3   4   1  137.66    4.76   0
  -3   4  -1  134.48    4.78   0
   4   4   1  301.29    7.43   0
  -4   4  -1  302.22    7.39   0
   5   4   1    6.43    2.36   0
  -5   4  -1   11.83    2.38   0
   6   4   1   37.72    3.62   0
   7   4   1   98.60    5.83   0
   8   4   1   35.57    4.35   0
   9   4   1   13.06    3.22   0
  10   4   1    0.87    3.04   0
 -10   5   1   12.81    3.81   0
  10   5  -1    6.94    3.68   0
  -9   5   1   -1.00    2.67   0
   9   5  -1   -5.21    3.06   0
   8   5  -1    3.87    2.82   0
  -8   5   1   -2.51    2.39   0
   7   5  -1   12.06    3.23   0
  -7   5   1   16.42    2.92   0
   6   5  -1   18.94    3.07   0
  -6   5   1   18.36    2.98   0
   5   5  -1   32.55    3.40   0
  -5   5   1   38.62    3.42   0
  -4   5   1  267.21    7.28   0
   4   5  -1  266.31    7.27   0
  -3   5   1   17.25    2.57   0
   3   5  -1   20.57    2.56   0
   2   5  -1   37.66    3.02   0
  -2   5   1   31.19    2.68   0
   1   5  -1    4.87    1.75   0
  -1   5   1    9.38    1.92   0
   0   5   1    0.23    1.50   0
   0   5  -1    4.77    1.84   0
   1   5   1    0.98    1.64   0
  -1   5  -1   -1.79    1.51   0
   2   5   1  496.53    8.94   0
  -2   5  -1  510.36    9.13   0
   3   5   1   12.16    2.31   0
  -3   5  -1   13.61    2.17   0
   4   5   1  285.17    7.67   0
  -4   5  -1  276.32    7.79   0
   5   5   1   58.50    3.97   0
  -5   5  -1   59.82    4.03   0
   6   5   1   20.99    3.28   0
   7   5   1    7.44    2.45   0
   8   5   1   14.83    3.50   0
   9   5   1    4.59    3.14   0
  10   5   1   17.76    4.21   0
 -10   6   1   -3.98    3.58   0
  10   6  -1    3.08    3.24   0
  -9   6   1    6.23    3.17   0
   9   6  -1   -1.07    3.11   0
   8   6  -1    8.15    2.78   0
  -8   6   1    5.56    2.83   0
   7   6  -1   -4.70    2.28   0
  -7   6   1   -1.42    2.29   0
   6   6  -1    5.73    2.19   0
  -6   6   1    4.80    2.73   0
   5   6  -1    5.17    2.46   0
  -5   6   1   12.07    2.58   0
  -4   6   1   34.34    3.31   0
   4   6  -1   26.32    3.25   0
  -3   6   1  359.43    8.64   0
   3   6  -1  350.47    8.50   0
   2   6  -1   -5.54    1.70   0
  -2   6   1    3.53    1.76   0
   1   6  -1    6.14    2.06   0
  -1   6   1    7.44    2.11   0
   0   6   1   38.05    2.92   0
   0   6  -1   39.23    3.00   0
   1   6   1  313.74    7.72   0
  -1   6  -1  325.22    7.82   0
   2   6   1   49.86    3.34   0
  -2   6  -1   49.36    3.59   0
   3   6   1  180.71    6.55   0
  -3   6  -1  193.34    6.54   0
   4   6   1   18.78    2.90   0
  -4   6  -1   10.93    2.70   0
   5   6   1   89.54    5.18   0
  -5   6  -1   92.05    5.22   0
   6   6   1   12.09    2.84   0
   7   6   1    2.53    3.31   0
   8   6   1    5.68    2.57   0
   9   6   1   40.43    4.90   0
  -9   7   1    2.29    3.12   0
   9   7  -1   -0.38    2.84   0
   8   7  -1    6.22    2.90   0
  -8   7   1    4.12    2.68   0
   7   7  -1    1.87    3.64   0
  -7   7   1    1.86    2.91   0
   6   7  -1    3.38    2.70   0
  -6   7   1   -5.31    2.24   0
   5   7  -1   30.68    3.66   0
  -5   7   1   37.86    3.94   0
  -4   7   1  209.63    7.43   0
   4   7  -1  200.82    7.52   0
  -3   7   1    8.36    2.44   0
   3   7  -1    5.87    2.13   0
   2   7  -1   25.47    2.81   0
  -2   7   1   29.41    2.96   0
   1   7  -1   -0.46    1.96   0
  -1   7   1    9.73    2.07   0
   0   7   1    3.13    1.94   0
   0   7  -1    5.65    2.05   0
   1   7   1  108.83    5.05   0
  -1   7  -1   85.47    4.78   0
   2   7   1   26.52    3.03   0
  -2   7  -1   23.70    3.21   0
   3   7   1  132.62    5.93   0
  -3   7  -1  137.44    6.00   0
   4   7   1  284.26    8.70   0
  -4   7  -1  280.35    8.79   0
   5   7   1   15.76    3.26   0
  -5   7  -1   16.49    3.09   0
   6   7   1   -4.39    2.46   0
   7   7   1    0.81    2.88   0
   8   7   1    6.48    3.31   0
   9   7   1   -6.28    2.68   0
  -9   8   1   -4.63    3.12   0
   9   8  -1   -2.89    3.14   0
   8   8  -1    4.24    2.92   0
  -8   8   1   -1.01    2.79   0
   7   8  -1   22.86    3.82   0
  -7   8   1   14.07    3.56   0
   6   8  -1   87.64    6.02   0
  -6   8   1  102.59    6.29   0
   5   8  -1    7.60    2.64   0
  -5   8   1    7.69    2.48   0
  -4   8   1    1.19    2.59   0
   4   8  -1    5.85    2.82   0
  -3   8   1   22.98    3.40   0
   3   8  -1   30.48    3.50   0
   2   8  -1   -3.58    2.17   0
  -2   8   1    3.91    2.25   0
   1   8  -1    4.29    2.36   0
  -1   8   1    8.76    2.21   0
   0   8   1   36.68    3.92   0
   0   8  -1   40.55    3.85   0
   1   8   1   95.24    5.17   0
  -1   8  -1   84.00    5.05   0
   2   8   1  268.59    8.72   0
  -2   8  -1  258.40    8.59   0
   3   8   1  148.63    6.76   0
  -3   8  -1  164.90    7.04   0
   4   8   1   16.80    3.20   0
  -4   8  -1   17.55    3.15   0
   5   8   1   -0.74    2.45   0
  -5   8  -1  -11.28    2.43   0
   6   8   1    3.55    2.77   0
   7   8   1    0.18    3.04   0
   8   8   1    8.06    3.27   0
   8   9  -1   24.36    4.53   0
  -8   9   1    7.83    3.81   0
   7   9  -1    9.26    3.48   0
  -7   9   1   18.73    3.72   0
   6   9  -1    3.11    3.01   0
  -6   9   1   -2.92    3.09   0
   5   9  -1    7.87    2.89   0
  -5   9   1   -1.44    3.19   0
  -4   9   1   -5.98    2.45   0
   4   9  -1   -0.30    2.29   0
  -3   9   1   15.31    3.20   0
   3   9  -1   11.69    2.79   0
   2   9  -1   24.54    3.62   0
  -2   9   1   26.31    3.57   0
   1   9  -1   25.98    3.75   0
  -1   9   1   37.57    3.92   0
   0   9   1  143.19    6.97   0
   0   9  -1  160.44    7.30   0
   1   9   1  117.66    6.15   0
  -1   9  -1  130.64    7.02   0
   2   9   1   56.78    4.85   0
  -2   9  -1   47.86    4.79   0
   3   9   1    0.43    2.20   0
  -3   9  -1    6.99    2.65   0
   4   9   1    5.54    2.46   0
  -4   9  -1   -3.09    2.41   0
   5   9   1   14.18    3.07   0
  -5   9  -1    3.81    3.41   0
   6   9   1    4.99    3.10   0
   7   9   1    6.08    3.60   0
   7  10  -1    1.94    3.62   0
  -7  10   1   13.62    3.68   0
   6  10  -1    8.16    3.45   0
  -6  10   1   12.83    3.77   0
   5  10  -1   -2.33    2.51   0
  -5  10   1   10.16    3.10   0
  -4  10   1    2.53    3.10   0
   4  10  -1    9.15    3.22   0
  -3  10   1   12.87    3.54   0
   3  10  -1   21.84    3.91   0
   2  10  -1   -6.57    2.53   0
  -2  10   1    9.80    2.68   0
   1  10  -1   65.94    5.18   0
  -1  10   1   61.93    5.22   0
   0  10   1   41.02    4.47   0
   0  10  -1   54.06    4.92   0
   1  10   1   68.82    5.38   0
  -1  10  -1   58.97    5.34   0
   2  10   1   18.14    3.97   0
  -2  10  -1   41.83    4.31   0
   3  10   1   18.87    3.54   0
  -3  10  -1   11.70    3.79   0
   4  10   1   -6.91    2.31   0
  -4  10  -1    0.17    3.02   0
   5  10   1   -2.57    2.90   0
  -5  10  -1    2.21    2.95   0
   6  10   1   -0.91    3.31   0
   5  11  -1   11.60    4.36   0
  -5  11   1   17.37    4.37   0
  -4  11   1    1.40    3.18   0
   4  11  -1    5.21    3.31   0
  -3  11   1    1.27    3.27   0
   3  11  -1    1.46    3.21   0
   2  11  -1   27.31    4.33   0
  -2  11   1   20.99    4.59   0
   1  11  -1   19.70    3.66   0
  -1  11   1    5.38    3.50   0
   0  11   1   12.44    3.46   0
   0  11  -1    8.86    3.51   0
   1  11   1    1.57    2.97   0
  -1  11  -1   -3.68    3.19   0
   2  11   1   26.96    5.00   0
  -2  11  -1   20.09    3.95   0
   3  11   1   30.04    4.62   0
  -3  11  -1   25.35    4.45   0
  -4  11  -1   22.52    4.27   0
   4  11   1   20.49    4.10   0
   5  11   1   15.51    3.43   0
  -5  11  -1    7.91    3.69   0
  -3  12   1   -0.12    3.10   0
   3  12  -1    6.44    3.53   0
   2  12  -1    4.12    3.72   0
  -2  12   1    7.67    3.98   0
   1  12  -1   -3.54    2.91   0
  -1  12   1  -11.75    2.59   0
   0  12   1    5.08    3.36   0
   0  12  -1    9.15    3.65   0
   1  12   1   -0.39    3.27   0
  -1  12  -1    3.56    3.44   0
   2  12   1   -0.28    3.18   0
  -2  12  -1    2.02    3.63   0
 -11   0   2    4.20    3.16   0
  11   0  -2    0.37    3.03   0
  10   0  -2   39.27    4.42   0
 -10   0   2   35.47    4.59   0
  -9   0   2   -8.90    2.09   0
   9   0  -2    0.00    2.62   0
   8   0  -2   70.76    4.75   0
  -8   0   2   68.67    4.89   0
   7   0  -2   -4.80    1.92   0
  -7   0   2   -6.64    1.93   0
   6   0  -2  332.00    7.90   0
  -6   0   2  310.17    7.84   0
   5   0  -2    3.28    1.65   0
  -5   0   2   -2.63    1.58   0
  -4   0   2  402.83    7.02   0
   4   0  -2  379.42    6.88   0
   3   0  -2   -1.46    1.34   0
  -3   0   2   -2.24    1.52   0
   2   0  -2 2097.73   12.78   0
  -2   0   2 2148.04   12.78   0
   1   0  -2   -0.04    1.23   0
  -1   0   2    1.52    1.30   0
   0   0   2 5319.17   27.43   0
   0   0  -2 5447.56   29.05   0
   1   0   2   -3.02    1.33   0
  -1   0  -2   -0.91    1.39   0
   2   0   2  601.63    7.47   0
  -2   0  -2  602.12    7.47   0
   3   0   2    0.92    1.46   0
  -3   0  -2   -0.14    1.38   0
   4   0   2   26.94    2.49   0
  -4   0  -2   24.44    2.47   0
   5   0   2    1.63    1.78   0
  -5   0  -2    0.29    1.84   0
   6   0   2   35.02    3.42   0
   7   0   2   -2.25    1.94   0
   8   0   2   46.88    4.36   0
   9   0   2   -0.80    2.96   0
  10   0   2   11.47    4.00   0
  11   0   2   -2.07    2.94   0
 -11   1   2    2.24    3.36   0
  11   1  -2   -3.50    3.01   0
  10   1  -2    1.81    3.33   0
 -10   1   2   15.39    3.18   0
  -9   1   2   44.13    4.38   0
   9   1  -2   50.39    4.44   0
   8   1  -2   13.95    2.86   0
  -8   1   2    6.63    2.70   0
   7   1  -2   -1.05    1.69   0
  -7   1   2    2.58    2.18   0
   6   1  -2  180.84    6.15   0
  -6   1   2  187.08    6.06   0
   5   1  -2   44.00    3.03   0
  -5   1   2   47.12    3.12   0
  -4   1   2    7.76    1.82   0
   4   1  -2    6.89    1.78   0
   3   1  -2  234.02    5.00   0
  -3   1   2  234.81    4.94   0
   2   1  -2 1406.99   10.66   0
  -2   1   2 1409.34   10.53   0
   1   1  -2   20.11    1.70   0
  -1   1   2   24.49    1.75   0
   0   1   2 1008.48    8.06   0
   0   1  -2 1015.20    8.09   0
   1   1   2   57.37    2.55   0
  -1   1  -2   69.31    2.70   0
   2   1   2 2455.23   15.47   0
  -2   1  -2 2502.71   15.54   0
   3   1   2  432.88    7.25   0
  -3   1  -2  436.31    7.24   0
   4   1   2   20.86    2.47   0
  -4   1  -2   21.81    2.37   0
   5   1   2   45.28    3.45   0
  -5   1  -2   41.73    3.38   0
   6   1   2   -3.40    1.87   0
   7   1   2  104.25    5.57   0
   8   1   2    6.53    2.89   0
   9   1   2   40.33    4.32   0
  10   1   2    6.77    3.33   0
 -11   2   2    3.42    2.73   0
  11   2  -2    1.15    2.98   0
 -10   2   2   15.66    3.57   0
  10   2  -2    9.72    3.35   0
  -9   2   2    8.00    3.08   0
   9   2  -2   10.24    2.81   0
   8   2  -2    1.77    2.36   0
  -8   2   2    7.05    2.17   0
   7   2  -2   50.89    3.87   0
  -7   2   2   40.87    3.76   0
   6   2  -2    8.93    2.14   0
  -6   2   2    6.43    2.35   0
   5   2  -2  397.19    8.24   0
  -5   2   2  420.37    8.38   0
  -4   2   2 1181.07   12.57   0
   4   2  -2 1184.95   12.71   0
   3   2  -2   50.12    2.76   0
  -3   2   2   49.94    2.72   0
   2   2  -2  793.36    8.68   0
  -2   2   2  820.29    8.67   0
  -1   2   2  444.56    6.09   0
   1   2  -2  427.62    5.95   0
   0   2   2  202.95    4.23   0
   0   2  -2  203.84    4.19   0
   1   2   2   79.42    2.88   0
  -1   2  -2   79.00    2.91   0
   2   2   2   -0.22    1.40   0
  -2   2  -2   -2.81    1.52   0
   3   2   2  616.43    8.98   0
  -3   2  -2  600.70    8.83   0
   4   2   2 1087.92   13.02   0
  -4   2  -2 1145.67   13.44   0
   5   2   2  160.23    5.74   0
  -5   2  -2  156.13    5.64   0
   6   2   2    3.64    2.25   0
   7   2   2    8.47    2.50   0
   8   2   2    5.68    2.67   0
   9   2   2   -1.96    2.67   0
  10   2   2  -10.68    3.09   0
 -11   3   2    1.05    3.39   0
  11   3  -2   -7.32    2.90   0
 -10   3   2   -6.52    2.75   0
  10   3  -2    0.86    2.97   0
  -9   3   2   34.59    4.42   0
   9   3  -2   40.55    4.42   0
   8   3  -2    5.01    3.06   0
  -8   3   2   10.62    3.02   0
   7   3  -2    5.78    2.10   0
  -7   3   2    0.30    2.38   0
   6   3  -2   11.46    2.24   0
  -6   3   2    2.40    2.25   0
   5   3  -2    8.01    2.17   0
  -5   3   2    0.00    1.85   0
  -4   3   2   15.20    2.12   0
   4   3  -2   19.00    2.30   0
   3   3  -2  300.77    6.28   0
  -3   3   2  324.75    6.52   0
   2   3  -2  153.94    4.36   0
  -2   3   2  158.71    4.40   0
   1   3  -2  601.06    7.83   0
  -1   3   2  568.81    7.62   0
   0   3   2  100.03    3.40   0
   0   3  -2  110.15    3.51   0
   1   3   2    4.29    1.67   0
  -1   3  -2    5.58    1.60   0
   2   3   2  457.64    7.68   0
  -2   3  -2  453.74    7.56   0
   3   3   2   20.12    2.22   0
  -3   3  -2   22.41    2.44   0
   4   3   2   87.91    4.46   0
  -4   3  -2   82.09    4.22   0
   5   3   2  165.80    6.20   0
  -5   3  -2  160.60    6.00   0
   6   3   2  303.62    8.75   0
   7   3   2  127.28    6.22   0
   8   3   2   -6.47    2.44   0
   9   3   2   -3.36    3.46   0
  10   3   2   11.19    3.44   0
 -11   4   2   -6.85    3.30   0
  11   4  -2    7.41    3.36   0
 -10   4   2   36.40    4.42   0
  10   4  -2   21.72    4.49   0
  -9   4   2   33.05    4.19   0
   9   4  -2   25.02    3.80   0
   8   4  -2   -1.53    2.81   0
  -8   4   2    3.46    2.43   0
   7   4  -2   11.69    2.95   0
  -7   4   2   17.55    2.81   0
   6   4  -2    1.64    1.91   0
  -6   4   2    0.49    2.05   0
   5   4  -2    4.81    1.91   0
  -5   4   2   -0.55    1.89   0
  -4   4   2    3.53    1.89   0
   4   4  -2    7.26    1.81   0
   3   4  -2   31.12    2.63   0
  -3   4   2   27.41    2.59   0
   2   4  -2  771.65   10.20   0
  -2   4   2  728.49    9.95   0
   1   4  -2 1687.31   14.66   0
  -1   4   2 1664.45   14.47   0
   0   4   2  603.00    8.73   0
   0   4  -2  621.50    8.83   0
   1   4   2  810.69   10.37   0
  -1   4  -2  829.63   10.63   0
   2   4   2  606.08    9.45   0
  -2   4  -2  596.77    9.38   0
   3   4   2   -3.71    1.63   0
  -3   4  -2    1.05    1.64   0
   4   4   2   67.31    3.84   0
  -4   4  -2   61.82    3.84   0
  -5   4  -2   27.96    3.19   0
   5   4   2   29.70    3.30   0
   6   4   2  386.46   10.20   0
   7   4   2  155.37    7.12   0
   8   4   2   48.11    4.78   0
   9   4   2   10.32    4.20   0
  10   4   2   40.34    5.26   0
 -10   5   2   13.85    3.37   0
  10   5  -2    0.75    2.86   0
  -9   5   2   24.28    4.06   0
   9   5  -2   22.25    3.98   0
   8   5  -2   -3.86    2.11   0
  -8   5   2    0.44    2.57   0
   7   5  -2    8.01    2.63   0
  -7   5   2    1.96    2.84   0
   6   5  -2   15.10    2.62   0
  -6   5   2   16.51    2.56   0
   5   5  -2   34.58    3.29   0
  -5   5   2   35.61    3.23   0
  -4   5   2   61.34    3.61   0
   4   5  -2   62.06    3.80   0
   3   5  -2    9.17    1.99   0
  -3   5   2   11.54    2.06   0
   2   5  -2    3.22    1.56   0
  -2   5   2    3.00    1.63   0
  -1   5   2 1530.11   15.42   0
   1   5  -2 1536.99   15.50   0
   0   5   2   28.85    2.75   0
   0   5  -2   36.70    2.78   0
   1   5   2  302.36    7.13   0
  -1   5  -2  325.00    7.28   0
   2   5   2    2.39    1.75   0
  -2   5  -2   -1.91    1.60   0
   3   5   2   79.16    4.24   0
  -3   5  -2   70.49    3.99   0
   4   5   2  191.95    6.62   0
  -4   5  -2  176.41    6.52   0
  -5   5  -2  136.25    6.02   0
   5   5   2  131.63    5.90   0
   6   5   2   27.36    3.50   0
   7   5   2  245.48    9.19   0
   8   5   2   13.87    3.07   0
   9   5   2   63.25    5.96   0
  10   5   2   16.52    4.13   0
 -10   6   2   23.34    4.23   0
  10   6  -2   16.72    4.14   0
  -9   6   2   13.64    3.29   0
   9   6  -2    4.10    3.14   0
   8   6  -2    0.80    2.77   0
  -8   6   2   -0.63    3.01   0
   7   6  -2   27.38    3.91   0
  -7   6   2   30.05    3.88   0
   6   6  -2   60.60    4.68   0
  -6   6   2   73.20    4.91   0
   5   6  -2    7.37    2.58   0
  -5   6   2   12.93    2.63   0
  -4   6   2    5.34    2.04   0
   4   6  -2    1.82    2.11   0
   3   6  -2  183.56    6.29   0
  -3   6   2  182.54    6.37   0
   2   6  -2   72.87    4.10   0
  -2   6   2   68.89    4.01   0
   1   6  -2   21.99    2.67   0
  -1   6   2   30.56    2.92   0
   0   6   2  468.32    9.39   0
   0   6  -2  501.84    9.73   0
   1   6   2   14.63    2.09   0
  -1   6  -2   12.00    2.22   0
   2   6   2    2.33    1.81   0
  -2   6  -2   -0.25    1.92   0
   3   6   2  344.53    8.82   0
  -3   6  -2  343.27    8.92   0
   4   6   2   66.85    4.37   0
  -4   6  -2   62.83    4.47   0
  -5   6  -2   69.45    4.96   0
   5   6   2   76.92    5.02   0
   6   6   2   66.02    5.04   0
   7   6   2    9.96    3.15   0
   8   6   2   82.90    6.10   0
   9   6   2   14.79    4.05   0
  -9   7   2    2.66    2.96   0
   9   7  -2    3.32    2.90   0
   8   7  -2   -1.72    3.17   0
  -8   7   2    1.20    2.91   0
   7   7  -2   49.85    5.17   0
  -7   7   2   54.49    5.05   0
   6   7  -2    9.75    2.60   0
  -6   7   2    0.00    2.28   0
   5   7  -2    8.51    2.24   0
  -5   7   2    2.69    1.87   0
  -4   7   2   16.89    3.00   0
   4   7  -2   22.34    3.16   0
  -3   7   2  128.16    5.78   0
   3   7  -2  127.10    5.88   0
   2   7  -2   51.26    4.18   0
  -2   7   2   44.91    3.71   0
  -1   7   2   62.25    4.37   0
   1   7  -2   65.23    4.23   0
   0   7   2   14.67    2.34   0
   0   7  -2    4.36    2.60   0
   1   7   2  148.03    5.94   0
  -1   7  -2  158.33    6.24   0
   2   7   2  309.19    8.72   0
  -2   7  -2  319.51    8.91   0
   3   7   2    1.75    2.31   0
  -3   7  -2    6.33    2.55   0
   4   7   2   70.05    5.06   0
  -4   7  -2   68.55    4.82   0
  -5   7  -2   94.47    5.81   0
   5   7   2   94.66    5.90   0
   6   7   2   43.00    4.54   0
   7   7   2   13.33    3.85   0
   8   7   2    9.72    3.10   0
  -9   8   2   -4.62    3.19   0
   9   8  -2    4.40    3.29   0
   8   8  -2   15.83    3.56   0
  -8   8   2   12.38    3.31   0
   7   8  -2   -2.56    2.90   0
  -7   8   2   -8.65    2.55   0
   6   8  -2   18.47    3.07   0
  -6   8   2    3.89    3.36   0
   5   8  -2    2.60    2.34   0
  -5   8   2    0.57    2.12   0
  -4   8   2   14.19    3.48   0
   4   8  -2   14.13    3.53   0
  -3   8   2    2.53    2.60   0
   3   8  -2    6.10    2.49   0
   2   8  -2   25.83    3.31   0
  -2   8   2   27.88    3.49   0
   1   8  -2    5.72    3.05   0
  -1   8   2   13.86    2.87   0
   0   8   2   94.18    5.58   0
   0   8  -2  108.65    5.68   0
   1   8   2  142.54    6.39   0
  -1   8  -2  147.79    6.74   0
   2   8   2   16.05    3.08   0
  -2   8  -2   10.45    2.97   0
   3   8   2   28.09    3.95   0
  -3   8  -2   47.36    4.20   0
   4   8   2   58.77    4.88   0
  -4   8  -2   55.02    4.93   0
  -5   8  -2   22.83    3.86   0
   5   8   2   20.12    3.50   0
   6   8   2   11.22    3.15   0
   7   8   2    8.07    3.34   0
   8   8   2   11.69    3.79   0
   8   9  -2   -2.85    2.65   0
  -8   9   2    2.02    3.40   0
   7   9  -2   -4.87    3.41   0
  -7   9   2    5.70    3.17   0
   6   9  -2   -2.08    2.39   0
  -6   9   2    1.55    2.45   0
   5   9  -2   10.83    2.68   0
  -5   9   2    0.64    2.99   0
  -4   9   2   -0.30    2.75   0
   4   9  -2    0.30    2.74   0
  -3   9   2    7.05    2.65   0
   3   9  -2    1.01    3.09   0
   2   9  -2   13.12    2.99   0
  -2   9   2   20.28    3.11   0
   1   9  -2   30.41    3.81   0
  -1   9   2   31.61    3.87   0
   0   9   2   17.83    3.13   0
   0   9  -2   17.92    3.28   0
   1   9   2    1.94    2.60   0
  -1   9  -2   -1.11    2.47   0
   2   9   2   30.59    4.12   0
  -2   9  -2   40.77    4.28   0
   3   9   2   -1.95    2.70   0
  -3   9  -2    0.60    2.68   0
  -4   9  -2   16.14    3.71   0
   4   9   2   21.80    3.72   0
  -5   9  -2    9.93    3.36   0
   5   9   2   19.10    3.45   0
   6   9   2   -0.74    2.62   0
   7   9   2    7.72    3.52   0
   7  10  -2    8.65    3.54   0
  -7  10   2    8.60    3.40   0
   6  10  -2   -0.12    3.23   0
  -6  10   2   -7.53    2.83   0
   5  10  -2   -1.80    3.03   0
  -5  10   2   -3.05    2.80   0
  -4  10   2    2.38    2.55   0
   4  10  -2    2.74    2.87   0
  -3  10   2   -2.77    2.87   0
   3  10  -2    6.71    3.31   0
   2  10  -2   -3.65    2.26   0
  -2  10   2    5.06    2.66   0
   1  10  -2    1.88    2.50   0
  -1  10   2    7.93    2.77   0
   0  10   2    7.77    2.80   0
   0  10  -2   10.46    3.06   0
   1  10   2    2.68    2.39   0
  -1  10  -2    8.07    2.66   0
   2  10   2   -2.76    2.98   0
  -2  10  -2   -0.16    2.90   0
   3  10   2    7.94    3.75   0
  -3  10  -2   17.80    3.83   0
   4  10   2    5.69    2.95   0
  -4  10  -2   -2.50    3.00   0
  -5  10  -2   -7.98    2.93   0
   5  10   2    1.63    3.07   0
   6  10   2   -2.03    3.16   0
   5  11  -2   -2.53    3.13   0
  -5  11   2   -0.28    3.00   0
  -4  11   2    1.52    3.35   0
   4  11  -2    5.25    3.68   0
  -3  11   2    0.55    2.86   0
   3  11  -2    0.74    2.92   0
   2  11  -2    1.26    2.98   0
  -2  11   2    4.65    3.11   0
   1  11  -2    1.95    2.66   0
  -1  11   2    0.88    2.75   0
   0  11   2    5.46    3.03   0
   0  11  -2    7.97    2.94   0
   1  11   2    5.53    3.17   0
  -1  11  -2   11.47    3.37   0
   2  11   2    6.58    3.11   0
  -2  11  -2    5.51    2.97   0
  -3  11  -2    2.66    3.69   0
   3  11   2    3.15    3.71   0
  -4  11  -2   -2.51    3.31   0
   4  11   2    0.00    3.14   0
  -3  12   2    0.29    2.59   0
   3  12  -2   -0.12    3.06   0
  -2  12   2    4.83    3.06   0
   2  12  -2   -3.76    3.28   0
   1  12  -2    3.20    3.24   0
  -1  12   2    4.65    2.90   0
   0  12   2   -6.87    3.66   0
   0  12  -2    5.47    3.51   0
   1  12   2   -2.53    3.61   0
  -1  12  -2    3.23    3.23   0
   2  12   2    0.70    3.53   0
  -2  12  -2    1.94    3.59   0
 -11   0   3   64.89    6.12   0
  11   0  -3   62.25    6.11   0
 -10   0   3   -9.17    2.88   0
  10   0  -3   -1.32    2.47   0
  -9   0   3    7.00    2.77   0
   9   0  -3    3.88    2.93   0
   8   0  -3    0.25    2.07   0
  -8   0   3   -0.99    2.30   0
   7   0  -3   24.18    3.00   0
  -7   0   3   31.07    3.28   0
   6   0  -3    5.52    1.64   0
  -6   0   3    4.48    1.79   0
  -5   0   3  171.97    5.40   0
   5   0  -3  169.52    5.34   0
  -4   0   3    2.58    1.71   0
   4   0  -3    1.24    1.55   0
   3   0  -3 1021.32   10.86   0
  -3   0   3 1078.96   10.91   0
   2   0  -3    3.07    1.35   0
  -2   0   3    2.32    1.37   0
   1   0  -3   53.06    2.49   0
  -1   0   3   57.33    2.59   0
   0   0   3   -0.52    1.51   0
   0   0  -3    0.83    1.44   0
   1   0   3   57.10    2.75   0
  -1   0  -3   52.57    2.61   0
   2   0   3   -1.35    1.55   0
  -2   0  -3   -2.29    1.43   0
   3   0   3 1006.44   11.85   0
  -3   0  -3  987.53   11.71   0
   4   0   3    6.02    1.92   0
  -4   0  -3    3.34    1.59   0
   5   0   3   52.76    3.64   0
  -5   0  -3   62.47    3.68   0
   6   0   3   -0.95    2.22   0
   7   0   3   -2.05    2.38   0
   8   0   3   -7.08    2.36   0
   9   0   3   11.15    2.97   0
  10   0   3   -1.92    3.42   0
 -11   1   3   -5.36    2.70   0
  11   1  -3   -0.64    3.28   0
 -10   1   3   30.80    3.95   0
  10   1  -3   31.63    4.51   0
  -9   1   3   10.93    2.91   0
   9   1  -3   14.61    2.81   0
   8   1  -3   23.10    3.36   0
  -8   1   3   29.96    3.47   0
   7   1  -3    1.08    1.95   0
  -7   1   3    1.44    2.17   0
   6   1  -3   37.28    3.03   0
  -6   1   3   38.73    3.25   0
   5   1  -3  279.48    6.88   0
  -5   1   3  275.15    6.80   0
  -4   1   3   14.85    2.23   0
   4   1  -3   16.37    2.28   0
   3   1  -3   54.58    2.84   0
  -3   1   3   47.63    2.72   0
   2   1  -3   14.03    1.82   0
  -2   1   3   14.89    1.69   0
   1   1  -3    5.97    1.44   0
  -1   1   3    5.19    1.61   0
   0   1   3   -1.56    1.45   0
   0   1  -3    0.09    1.51   0
   1   1   3  239.01    5.07   0
  -1   1  -3  230.66    4.99   0
   2   1   3  101.77    3.81   0
  -2   1  -3  124.43    4.08   0
  -3   1  -3  138.65    4.60   0
   3   1   3  131.36    4.54   0
   4   1   3    8.10    1.87   0
  -4   1  -3   13.31    2.15   0
  -5   1  -3    1.20    2.06   0
   5   1   3    2.53    1.94   0
   6   1   3   56.72    4.20   0
   7   1   3   17.67    3.56   0
   8   1   3    4.16    3.03   0
   9   1   3    2.21    2.85   0
  10   1   3    3.36    3.67   0
 -11   2   3   -9.40    3.73   0
  11   2  -3    8.31    3.18   0
 -10   2   3   -6.20    3.19   0
  10   2  -3    5.90    2.97   0
  -9   2   3   57.87    4.73   0
   9   2  -3   57.02    5.02   0
   8   2  -3  108.11    5.84   0
  -8   2   3   93.93    5.66   0
   7   2  -3    8.31    2.83   0
  -7   2   3   16.62    2.92   0
   6   2  -3    7.72    1.99   0
  -6   2   3    9.53    2.48   0
   5   2  -3  185.22    5.90   0
  -5   2   3  195.10    5.93   0
  -4   2   3   42.18    2.97   0
   4   2  -3   41.72    2.89   0
   3   2  -3    1.55    1.48   0
  -3   2   3   -2.61    1.50   0
   2   2  -3   80.27    3.26   0
  -2   2   3   73.91    3.19   0
   1   2  -3  821.73    9.29   0
  -1   2   3  814.73    9.20   0
   0   2   3  391.48    6.47   0
   0   2  -3  387.44    6.43   0
   1   2   3    3.77    1.84   0
  -1   2  -3    3.24    1.52   0
   2   2   3  699.19    9.54   0
  -2   2  -3  690.30    9.46   0
   3   2   3  123.59    4.51   0
  -3   2  -3  134.09    4.67   0
   4   2   3   50.24    3.32   0
  -4   2  -3   39.12    3.10   0
  -5   2  -3   15.50    3.01   0
   5   2   3   13.34    2.72   0
   6   2   3    2.29    1.97   0
   7   2   3   -5.68    2.35   0
   8   2   3   26.98    4.46   0
   9   2   3   15.73    3.42   0
  10   2   3   24.82    4.39   0
 -11   3   3   -1.29    3.20   0
  11   3  -3    6.01    3.49   0
 -10   3   3    8.80    2.76   0
  10   3  -3    5.73    3.19   0
  -9   3   3   15.34    3.07   0
   9   3  -3    7.64    2.87   0
   8   3  -3   39.64    4.34   0
  -8   3   3   34.62    3.78   0
   7   3  -3   67.54    4.70   0
  -7   3   3   75.51    4.83   0
  -6   3   3  165.66    6.32   0
   6   3  -3  158.68    6.18   0
   5   3  -3   64.13    4.00   0
  -5   3   3   67.28    3.91   0
  -4   3   3   10.70    1.98   0
   4   3  -3   -2.04    1.62   0
   3   3  -3   37.50    2.61   0
  -3   3   3   33.03    2.57   0
   2   3  -3  634.57    9.05   0
  -2   3   3  637.79    9.00   0
   1   3  -3   10.57    1.99   0
  -1   3   3    8.78    1.76   0
   0   3   3  829.80    9.99   0
   0   3  -3  854.65   10.23   0
   1   3   3  202.55    5.21   0
  -1   3  -3  215.00    5.45   0
   2   3   3   30.20    2.55   0
  -2   3  -3   30.46    2.76   0
  -3   3  -3  960.22   12.71   0
   3   3   3  946.32   12.74   0
   4   3   3   11.21    2.02   0
  -4   3  -3    6.17    1.92   0
   5   3   3    5.28    2.38   0
  -5   3  -3    7.96    2.24   0
   6   3   3   28.06    3.21   0
   7   3   3    7.14    2.97   0
   8   3   3  126.24    7.49   0
   9   3   3   21.52    3.84   0
  10   3   3   13.38    4.26   0
 -11   4   3    8.36    3.47   0
  11   4  -3  -15.03    3.33   0
 -10   4   3   -7.89    3.09   0
  10   4  -3    1.99    3.21   0
  -9   4   3   74.67    5.72   0
   9   4  -3   83.75    5.98   0
   8   4  -3    3.39    2.96   0
  -8   4   3    7.58    2.72   0
   7   4  -3   12.93    2.54   0
  -7   4   3    0.25    2.62   0
   6   4  -3   17.51    2.80   0
  -6   4   3   22.85    2.83   0
  -5   4   3   -0.52    1.92   0
   5   4  -3    0.44    1.87   0
  -4   4   3  313.04    7.67   0
   4   4  -3  318.71    7.66   0
   3   4  -3  192.80    5.75   0
  -3   4   3  193.46    5.70   0
  -2   4   3    5.74    1.96   0
   2   4  -3    6.19    1.76   0
   1   4  -3   11.53    1.95   0
  -1   4   3    9.05    2.19   0
   0   4   3  459.86    8.17   0
   0   4  -3  461.88    8.15   0
  -1   4  -3 1164.45   13.28   0
   1   4   3 1156.45   13.17   0
   2   4   3    0.47    1.83   0
  -2   4  -3    3.72    1.96   0
   3   4   3   29.66    2.79   0
  -3   4  -3   21.19    2.73   0
   4   4   3  122.09    5.27   0
  -4   4  -3  120.01    5.41   0
   5   4   3   71.24    4.64   0
  -5   4  -3   55.56    4.41   0
   6   4   3    0.89    2.75   0
   7   4   3  116.48    6.73   0
   8   4   3   22.58    4.42   0
   9   4   3   60.22    6.02   0
 -10   5   3    4.63    3.46   0
  10   5  -3    9.84    3.41   0
  -9   5   3    0.50    3.15   0
   9   5  -3    2.87    3.27   0
   8   5  -3    6.91    3.34   0
  -8   5   3   14.79    3.32   0
   7   5  -3   13.11    3.02   0
  -7   5   3   12.37    2.85   0
   6   5  -3    9.42    2.62   0
  -6   5   3    8.06    2.54   0
   5   5  -3   26.24    2.75   0
  -5   5   3   16.40    2.69   0
  -4   5   3    8.87    2.51   0
   4   5  -3   10.46    2.35   0
   3   5  -3   -2.29    1.85   0
  -3   5   3    8.72    2.00   0
  -2   5   3  209.64    6.17   0
   2   5  -3  191.68    6.07   0
   1   5  -3  185.59    5.95   0
  -1   5   3  179.46    5.68   0
   0   5   3  535.58    9.56   0
   0   5  -3  574.57    9.99   0
   1   5   3   95.56    4.45   0
  -1   5  -3  100.14    4.41   0
   2   5   3    8.34    2.61   0
  -2   5  -3   21.52    2.62   0
   3   5   3   -3.00    1.80   0
  -3   5  -3   -4.19    1.81   0
  -4   5  -3    8.36    2.14   0
   4   5   3    7.55    2.18   0
   5   5   3   26.05    3.70   0
  -5   5  -3   29.08    3.52   0
   6   5   3  169.49    7.57   0
   7   5   3    6.30    3.20   0
   8   5   3  103.55    6.90   0
   9   5   3    7.63    3.37   0
 -10   6   3   -0.91    3.22   0
  10   6  -3    1.88    3.32   0
  -9   6   3    6.61    2.93   0
   9   6  -3    0.36    3.95   0
   8   6  -3   -2.90    2.58   0
  -8   6   3   -1.28    2.25   0
   7   6  -3   59.18    4.99   0
  -7   6   3   59.69    4.93   0
   6   6  -3   14.26    2.90   0
  -6   6   3   11.58    2.60   0
   5   6  -3   15.91    2.78   0
  -5   6   3   10.39    2.79   0
  -4   6   3   10.67    2.75   0
   4   6  -3   17.91    3.13   0
   3   6  -3   18.35    2.69   0
  -3   6   3   14.89    2.56   0
   2   6  -3  203.18    6.64   0
  -2   6   3  197.58    6.53   0
   1   6  -3  176.03    6.25   0
  -1   6   3  190.84    6.39   0
   0   6   3  203.28    6.54   0
   0   6  -3  201.00    6.59   0
   1   6   3   37.23    3.40   0
  -1   6  -3   56.38    3.78   0
   2   6   3    5.11    2.23   0
  -2   6  -3    7.86    2.09   0
   3   6   3  136.50    6.04   0
  -3   6  -3  145.89    6.04   0
  -4   6  -3  185.85    7.22   0
   4   6   3  177.88    7.12   0
  -5   6  -3   23.54    3.16   0
   5   6   3   16.79    3.14   0
   6   6   3   47.34    4.44   0
   7   6   3  124.80    7.24   0
   8   6   3   -1.47    3.19   0
   9   6   3   -5.84    3.80   0
  -9   7   3    7.00    3.02   0
   9   7  -3    4.62    3.08   0
   8   7  -3   10.63    3.69   0
  -8   7   3   19.40    3.67   0
   7   7  -3    1.90    2.88   0
  -7   7   3   -0.63    3.24   0
   6   7  -3   65.49    5.31   0
  -6   7   3   69.41    5.31   0
   5   7  -3    6.62    3.31   0
  -5   7   3   15.01    3.16   0
  -4   7   3   -2.81    2.25   0
   4   7  -3   -0.49    2.09   0
   3   7  -3   85.52    4.92   0
  -3   7   3   77.48    4.71   0
   2   7  -3    9.30    2.79   0
  -2   7   3   11.08    2.69   0
   1   7  -3   40.11    3.64   0
  -1   7   3   31.50    3.45   0
   0   7   3    1.08    2.10   0
   0   7  -3    1.89    1.83   0
   1   7   3   -2.95    2.11   0
  -1   7  -3   -1.94    2.05   0
   2   7   3    3.03    2.38   0
  -2   7  -3    6.67    2.25   0
   3   7   3   64.60    4.72   0
  -3   7  -3   57.38    4.69   0
  -4   7  -3    4.85    3.02   0
   4   7   3    6.58    2.63   0
   5   7   3  149.80    7.62   0
  -5   7  -3  143.91    7.33   0
   6   7   3   11.27    3.16   0
   7   7   3    0.71    2.52   0
   8   7   3    7.18    3.18   0
  -9   8   3   -2.76    2.80   0
   9   8  -3    0.95    3.10   0
   8   8  -3   -2.15    3.18   0
  -8   8   3    2.37    2.97   0
   7   8  -3   -0.69    3.39   0
  -7   8   3   -1.20    3.06   0
   6   8  -3   26.94    4.02   0
  -6   8   3   24.56    3.87   0
   5   8  -3   41.39    4.35   0
  -5   8   3   36.45    4.35   0
  -4   8   3   11.43    3.09   0
   4   8  -3    5.54    2.91   0
   3   8  -3    9.99    2.68   0
  -3   8   3   11.25    2.77   0
   2   8  -3    1.01    2.11   0
  -2   8   3    1.77    2.30   0
   1   8  -3    2.49    2.22   0
  -1   8   3    6.20    2.26   0
   0   8   3   -4.48    2.11   0
   0   8  -3    2.62    2.22   0
   1   8   3    4.58    2.41   0
  -1   8  -3    5.23    2.53   0
   2   8   3   -3.44    2.14   0
  -2   8  -3    3.72    2.34   0
   3   8   3   -5.87    2.32   0
  -3   8  -3    0.70    2.27   0
  -4   8  -3   43.86    4.99   0
   4   8   3   66.14    5.09   0
  -5   8  -3    1.95    3.02   0
   5   8   3    3.56    3.17   0
   6   8   3    9.67    3.38   0
   7   8   3   -0.38    3.19   0
   8   9  -3    8.76    3.66   0
  -8   9   3    6.01    3.39   0
   7   9  -3   10.25    3.08   0
  -7   9   3    5.28    3.81   0
   6   9  -3   35.26    4.37   0
  -6   9   3   32.60    4.49   0
   5   9  -3    6.60    3.03   0
  -5   9   3   -4.10    2.95   0
  -4   9   3    0.46    2.73   0
   4   9  -3   -5.30    3.09   0
   3   9  -3   30.68    4.11   0
  -3   9   3   25.63    4.00   0
   2   9  -3    9.97    2.77   0
  -2   9   3    1.58    2.47   0
   1   9  -3    7.97    2.22   0
  -1   9   3   -0.42    2.69   0
   0   9   3   16.75    3.46   0
   0   9  -3   20.68    3.37   0
   1   9   3   -2.75    2.72   0
  -1   9  -3    8.57    2.70   0
  -2   9  -3   24.05    3.64   0
   2   9   3   23.20    3.53   0
   3   9   3   23.24    4.08   0
  -3   9  -3   21.91    3.63   0
   4   9   3    4.00    2.97   0
  -4   9  -3   11.54    3.08   0
  -5   9  -3    5.02    2.69   0
   5   9   3   -1.96    2.50   0
   6   9   3   -4.24    3.35   0
   6  10  -3    2.07    2.92   0
  -6  10   3   -2.83    3.10   0
   5  10  -3    1.84    3.53   0
  -5  10   3    7.31    3.32   0
  -4  10   3    5.04    2.85   0
   4  10  -3   -1.57    3.04   0
  -3  10   3    3.18    2.51   0
   3  10  -3    7.56    2.65   0
  -2  10   3    4.56    2.64   0
   2  10  -3    0.82    2.39   0
   1  10  -3    9.69    3.17   0
  -1  10   3   16.88    3.38   0
   0  10   3    0.32    3.00   0
   0  10  -3   -8.58    2.43   0
   1  10   3    9.00    2.82   0
  -1  10  -3    0.82    2.93   0
  -2  10  -3   23.88    4.00   0
   2  10   3   16.19    3.81   0
   3  10   3    4.40    3.69   0
  -3  10  -3   14.13    3.21   0
  -4  10  -3   -0.26    3.28   0
   4  10   3    5.93    3.60   0
  -5  10  -3    2.49    3.05   0
   5  10   3    5.24    2.88   0
   5  11  -3    8.45    3.39   0
  -5  11   3    9.46    3.33   0
  -4  11   3   -0.51    3.30   0
   4  11  -3    1.95    3.32   0
  -3  11   3    8.52    3.00   0
   3  11  -3   11.32    3.06   0
   2  11  -3   -8.67    2.73   0
  -2  11   3   -1.28    2.83   0
   1  11  -3   -8.57    2.92   0
  -1  11   3   -3.27    2.47   0
   0  11   3    5.82    3.49   0
   0  11  -3    0.00    3.07   0
   1  11   3   -3.43    3.02   0
  -1  11  -3    4.44    2.85   0
   2  11   3    1.14    2.84   0
  -2  11  -3    9.12    3.31   0
   3  11   3    7.07    3.38   0
  -3  11  -3    0.79    2.60   0
   4  11   3   -2.18    3.46   0
  -4  11  -3    7.85    3.35   0
   2  12  -3    7.45    3.60   0
  -2  12   3   -0.95    3.54   0
   1  12  -3    7.78    3.15   0
  -1  12   3   -6.81    3.14   0
   0  12   3    3.14    3.31   0
   0  12  -3    8.08    3.98   0
 -11   0   4   -4.65    3.63   0
  11   0  -4    3.31    3.01   0
 -10   0   4  235.09   10.12   0
  10   0  -4  251.15    9.94   0
  -9   0   4   -3.23    2.32   0
   9   0  -4    0.00    2.51   0
   8   0  -4   -1.68    2.48   0
  -8   0   4    6.92    2.13   0
   7   0  -4    2.76    2.02   0
  -7   0   4    4.75    1.99   0
   6   0  -4   19.04    2.80   0
  -6   0   4   29.76    2.84   0
   5   0  -4    0.96    1.64   0
  -5   0   4    2.72    1.72   0
  -4   0   4 1189.64   13.39   0
   4   0  -4 1143.61   13.19   0
   3   0  -4    0.34    1.58   0
  -3   0   4   -3.89    1.43   0
   2   0  -4 1620.70   14.26   0
  -2   0   4 1681.72   14.30   0
   1   0  -4   -2.23    1.45   0
  -1   0   4    0.19    1.60   0
   0   0   4  177.83    4.71   0
   0   0  -4  186.84    4.98   0
   1   0   4    1.21    1.54   0
  -1   0  -4    5.56    1.74   0
  -2   0  -4   72.51    3.47   0
   2   0   4   60.49    3.37   0
   3   0   4    2.73    1.70   0
  -3   0  -4   -2.54    1.65   0
  -4   0  -4   10.52    2.09   0
   4   0   4    3.96    2.01   0
   5   0   4    0.06    1.88   0
  -5   0  -4    1.42    2.04   0
   6   0   4   50.63    4.41   0
   7   0   4   -2.23    2.48   0
   8   0   4   82.17    5.80   0
   9   0   4   -1.45    2.89   0
  10   0   4   -0.94    3.35   0
 -11   1   4   31.95    5.02   0
  11   1  -4   28.95    5.16   0
 -10   1   4    2.02    3.06   0
  10   1  -4    1.52    2.90   0
  -9   1   4   61.42    5.20   0
   9   1  -4   59.09    5.02   0
   8   1  -4    8.19    3.02   0
  -8   1   4   17.58    3.26   0
   7   1  -4    0.16    2.06   0
  -7   1   4    2.41    2.03   0
   6   1  -4  443.19    9.87   0
  -6   1   4  455.63    9.72   0
   5   1  -4  416.64    8.74   0
  -5   1   4  407.60    8.71   0
  -4   1   4   70.95    3.56   0
   4   1  -4   68.22    3.55   0
  -3   1   4 1340.91   13.47   0
   3   1  -4 1266.46   13.28   0
   2   1  -4   -0.12    1.46   0
  -2   1   4    1.68    1.62   0
   1   1  -4  544.79    8.13   0
  -1   1   4  527.03    7.90   0
   0   1   4  344.17    6.50   0
   0   1  -4  347.58    6.56   0
   1   1   4  165.52    4.83   0
  -1   1  -4  162.08    4.80   0
   2   1   4  177.27    5.28   0
  -2   1  -4  185.56    5.38   0
   3   1   4   35.75    3.06   0
  -3   1  -4   37.37    3.11   0
   4   1   4  155.65    5.83   0
  -4   1  -4  164.03    5.90   0
   5   1   4    5.19    2.16   0
  -5   1  -4    1.78    2.23   0
   6   1   4   27.26    3.34   0
   7   1   4  145.96    7.20   0
   8   1   4    1.60    2.66   0
   9   1   4    1.46    2.66   0
  10   1   4   -1.77    3.86   0
 -11   2   4    9.77    3.59   0
  11   2  -4   11.26    3.30   0
 -10   2   4   78.61    5.91   0
  10   2  -4   56.72    5.84   0
  -9   2   4   17.78    3.74   0
   9   2  -4   22.73    3.82   0
   8   2  -4   24.49    3.46   0
  -8   2   4   38.11    3.97   0
   7   2  -4   99.03    5.43   0
  -7   2   4  103.34    5.40   0
   6   2  -4   73.46    4.29   0
  -6   2   4   63.14    4.25   0
   5   2  -4  277.02    7.25   0
  -5   2   4  259.96    7.25   0
  -4   2   4    4.54    1.92   0
   4   2  -4    0.51    1.70   0
   3   2  -4   57.61    3.22   0
  -3   2   4   47.37    3.14   0
   2   2  -4  254.89    6.09   0
  -2   2   4  249.83    5.98   0
   1   2  -4  412.20    7.39   0
  -1   2   4  417.91    7.35   0
   0   2   4    3.22    1.66   0
   0   2  -4    6.72    1.72   0
   1   2   4  148.22    4.87   0
  -1   2  -4  143.14    4.74   0
   2   2   4   47.92    3.25   0
  -2   2  -4   41.45    2.88   0
  -3   2  -4    3.26    1.80   0
   3   2   4   -0.12    1.81   0
   4   2   4  263.62    7.67   0
  -4   2  -4  275.24    7.70   0
   5   2   4   99.32    5.18   0
  -5   2  -4   96.02    5.18   0
   6   2   4   75.09    5.01   0
   7   2   4   10.92    2.70   0
   8   2   4    2.78    2.81   0
   9   2   4   22.29    4.18   0
 -11   3   4    4.35    3.17   0
  11   3  -4    1.19    3.30   0
 -10   3   4    9.67    3.48   0
  10   3  -4   11.32    3.39   0
  -9   3   4    6.38    3.02   0
   9   3  -4    1.57    2.85   0
   8   3  -4   16.59    3.04   0
  -8   3   4   14.30    3.19   0
   7   3  -4   48.75    4.07   0
  -7   3   4   41.69    4.22   0
   6   3  -4  106.95    5.22   0
  -6   3   4  123.01    5.45   0
   5   3  -4    4.61    2.07   0
  -5   3   4    5.41    2.15   0
  -4   3   4    8.73    1.85   0
   4   3  -4    7.47    2.13   0
  -3   3   4   10.81    1.91   0
   3   3  -4    3.35    1.86   0
   2   3  -4    4.49    1.90   0
  -2   3   4   -3.62    1.52   0
   1   3  -4  149.40    4.78   0
  -1   3   4  154.17    4.88   0
   0   3   4  106.89    4.20   0
   0   3  -4  110.83    4.35   0
   1   3   4    3.82    2.03   0
  -1   3  -4   14.16    2.05   0
   2   3   4   66.01    3.78   0
  -2   3  -4   65.64    3.69   0
  -3   3  -4  326.90    8.03   0
   3   3   4  328.58    8.11   0
   4   3   4   82.07    4.64   0
  -4   3  -4   97.35    4.87   0
  -5   3  -4   13.70    2.74   0
   5   3   4   18.95    2.96   0
   6   3   4    5.91    2.39   0
   7   3   4   11.16    3.18   0
   8   3   4   19.02    3.53   0
   9   3   4    2.39    3.38   0
 -11   4   4    9.41    3.44   0
  11   4  -4    3.58    3.50   0
 -10   4   4   11.32    2.85   0
  10   4  -4    1.10    2.83   0
  -9   4   4    5.85    2.73   0
   9   4  -4   -0.49    2.65   0
   8   4  -4    0.58    2.53   0
  -8   4   4   -0.58    2.43   0
   7   4  -4   88.41    5.38   0
  -7   4   4   94.84    5.50   0
   6   4  -4   86.30    5.29   0
  -6   4   4  102.29    5.31   0
   5   4  -4   36.21    3.52   0
  -5   4   4   36.83    3.36   0
  -4   4   4   46.55    3.47   0
   4   4  -4   51.44    3.71   0
   3   4  -4   -1.36    1.87   0
  -3   4   4    4.36    1.76   0
   2   4  -4  271.91    6.93   0
  -2   4   4  270.12    6.84   0
   1   4  -4  360.83    7.73   0
  -1   4   4  357.79    7.74   0
   0   4   4   37.74    2.99   0
   0   4  -4   40.74    3.05   0
   1   4   4  107.44    4.54   0
  -1   4  -4   98.94    4.52   0
   2   4   4   22.65    2.60   0
  -2   4  -4   15.53    2.53   0
  -3   4  -4  295.71    7.98   0
   3   4   4  278.19    7.94   0
   4   4   4   20.46    3.22   0
  -4   4  -4   24.44    3.04   0
   5   4   4    6.28    2.41   0
  -5   4  -4   -1.73    2.47   0
   6   4   4   11.22    2.71   0
   7   4   4   47.69    4.46   0
   8   4   4   31.89    4.38   0
   9   4   4    9.16    3.62   0
 -10   5   4    8.42    3.25   0
  10   5  -4    1.42    3.47   0
  -9   5   4   -0.34    2.85   0
   9   5  -4    3.28    2.83   0
   8   5  -4   -6.03    2.66   0
  -8   5   4    4.61    2.58   0
  -7   5   4   10.89    2.62   0
   7   5  -4    5.82    3.19   0
  -6   5   4    7.94    2.68   0
   6   5  -4   15.21    2.77   0
   5   5  -4   70.66    4.65   0
  -5   5   4   85.09    4.71   0
  -4   5   4    7.87    2.36   0
   4   5  -4    6.75    2.17   0
   3   5  -4  110.02    5.03   0
  -3   5   4  101.63    4.97   0
   2   5  -4  102.26    4.71   0
  -2   5   4   98.86    4.63   0
   1   5  -4   19.12    2.63   0
  -1   5   4   30.23    2.95   0
   0   5   4  183.56    6.16   0
   0   5  -4  189.58    6.26   0
   1   5   4   62.05    3.98   0
  -1   5  -4   78.82    4.34   0
   2   5   4   20.15    2.67   0
  -2   5  -4   27.64    2.96   0
   3   5   4    7.31    2.00   0
  -3   5  -4   -1.96    1.98   0
   4   5   4    5.13    2.39   0
  -4   5  -4    3.48    2.37   0
   5   5   4   44.26    4.35   0
  -5   5  -4   40.44    4.42   0
   6   5   4   38.39    4.31   0
   7   5   4   -0.33    2.57   0
   8   5   4    4.97    3.31   0
   9   5   4   21.64    3.98   0
 -10   6   4    6.59    2.91   0
  10   6  -4   -6.62    3.50   0
  -9   6   4    0.18    2.99   0
   9   6  -4    7.88    2.97   0
  -8   6   4    7.08    3.32   0
   8   6  -4    2.32    3.08   0
  -7   6   4   -0.15    2.59   0
   7   6  -4    2.85    2.67   0
   6   6  -4   -1.77    2.45   0
  -6   6   4    2.30    2.84   0
   5   6  -4   58.35    4.44   0
  -5   6   4   51.58    4.19   0
  -4   6   4   31.69    3.67   0
   4   6  -4   26.78    3.30   0
   3   6  -4  126.08    5.75   0
  -3   6   4  129.97    5.83   0
   2   6  -4   -3.60    1.96   0
  -2   6   4   -3.25    1.93   0
   1   6  -4    9.67    2.27   0
  -1   6   4    0.75    2.16   0
   0   6   4   -1.09    2.03   0
   0   6  -4    4.74    1.81   0
   1   6   4    6.30    2.12   0
  -1   6  -4    7.09    2.17   0
   2   6   4   35.84    3.54   0
  -2   6  -4   44.53    3.76   0
   3   6   4   34.91    3.76   0
  -3   6  -4   37.46    3.48   0
   4   6   4   12.32    2.80   0
  -4   6  -4    6.84    2.42   0
   5   6   4   -5.03    2.65   0
  -5   6  -4   -4.04    2.37   0
   6   6   4    7.30    2.60   0
   7   6   4    4.57    2.67   0
   8   6   4   24.28    3.97   0
  -9   7   4    8.30    3.51   0
   9   7  -4    0.51    3.61   0
   8   7  -4   10.17    3.68   0
  -8   7   4   17.20    3.90   0
  -7   7   4    7.77    2.75   0
   7   7  -4    0.33    2.61   0
   6   7  -4    2.39    2.69   0
  -6   7   4    3.72    2.79   0
   5   7  -4   61.38    4.98   0
  -5   7   4   60.22    4.84   0
  -4   7   4    8.49    2.78   0
   4   7  -4    9.18    2.53   0
  -3   7   4   18.42    3.07   0
   3   7  -4   16.31    2.99   0
   2   7  -4   26.28    3.08   0
  -2   7   4   18.85    3.06   0
   1   7  -4   -5.95    1.68   0
  -1   7   4    0.00    2.21   0
   0   7   4   43.71    3.97   0
   0   7  -4   30.28    3.47   0
  -1   7  -4   36.44    3.81   0
   1   7   4   41.82    3.94   0
   2   7   4   37.52    3.70   0
  -2   7  -4   31.86    3.84   0
   3   7   4    1.61    2.28   0
  -3   7  -4   -1.75    2.37   0
   4   7   4   -2.31    2.63   0
  -4   7  -4    1.30    2.55   0
   5   7   4   30.14    3.96   0
  -5   7  -4   29.15    4.06   0
   6   7   4    2.92    2.68   0
   7   7   4    2.26    3.05   0
   8   8  -4    4.91    3.24   0
  -8   8   4   -5.26    2.84   0
  -7   8   4   12.72    3.75   0
   7   8  -4   22.75    3.87   0
   6   8  -4   15.63    3.72   0
  -6   8   4   22.90    3.60   0
  -5   8   4    5.04    2.84   0
   5   8  -4   -4.45    3.07   0
  -4   8   4    3.74    2.65   0
   4   8  -4   -3.18    2.92   0
   3   8  -4   16.87    3.01   0
  -3   8   4    2.06    2.89   0
  -2   8   4   -2.80    2.35   0
   2   8  -4   -3.89    2.47   0
   1   8  -4   18.02    3.26   0
  -1   8   4   11.87    3.24   0
   0   8   4   32.10    3.77   0
   0   8  -4   23.05    3.94   0
  -1   8  -4   -7.23    2.62   0
   1   8   4    2.17    2.61   0
  -2   8  -4   47.15    5.14   0
   2   8   4   38.75    4.24   0
   3   8   4    1.05    2.57   0
  -3   8  -4    0.00    2.67   0
   4   8   4   40.19    4.79   0
  -4   8  -4   48.03    4.84   0
   5   8   4   14.61    3.58   0
  -5   8  -4   20.19    3.76   0
   6   8   4   -0.26    3.17   0
   7   8   4    4.59    3.58   0
  -7   9   4    3.87    3.02   0
   7   9  -4   -2.84    3.69   0
  -6   9   4    5.95    3.17   0
   6   9  -4    4.53    3.16   0
   5   9  -4   43.65    4.88   0
  -5   9   4   54.60    5.15   0
  -4   9   4    3.54    2.67   0
   4   9  -4   -3.24    2.91   0
   3   9  -4   38.58    4.20   0
  -3   9   4   38.38    4.24   0
   2   9  -4    1.52    2.36   0
  -2   9   4   -6.94    2.41   0
   1   9  -4   12.89    2.73   0
  -1   9   4    5.82    2.81   0
   0   9   4    2.10    2.64   0
   0   9  -4    3.77    2.35   0
   1   9   4   -1.53    2.63   0
  -1   9  -4    3.69    2.58   0
  -2   9  -4    9.71    2.74   0
   2   9   4   -1.74    2.70   0
   3   9   4    6.99    2.76   0
  -3   9  -4   -7.01    2.84   0
  -4   9  -4   -3.72    3.05   0
   4   9   4   -2.29    2.68   0
  -5   9  -4   -6.32    3.33   0
   5   9   4    1.13    3.28   0
   6   9   4    9.05    3.53   0
  -6  10   4   11.41    3.38   0
   6  10  -4   -1.32    3.04   0
   5  10  -4   -1.78    3.25   0
  -5  10   4   -4.52    3.01   0
  -4  10   4   48.54    4.96   0
   4  10  -4   49.88    5.02   0
  -3  10   4   -6.94    3.16   0
   3  10  -4    4.54    2.83   0
   2  10  -4    7.68    2.87   0
  -2  10   4    9.68    3.29   0
   1  10  -4   14.70    4.16   0
  -1  10   4   23.21    3.80   0
   0  10   4   11.66    3.48   0
   0  10  -4   12.73    2.89   0
  -1  10  -4   -1.90    2.42   0
   1  10   4    9.46    2.86   0
   2  10   4    5.85    2.87   0
  -2  10  -4    0.18    3.49   0
   3  10   4   -1.96    3.22   0
  -3  10  -4    2.34    2.45   0
   4  10   4   -5.19    2.89   0
  -4  10  -4   -4.19    2.94   0
  -4  11   4   15.90    3.44   0
   4  11  -4    6.84    3.46   0
  -3  11   4   -1.67    3.03   0
   3  11  -4   -4.57    2.93   0
  -2  11   4    1.03    3.46   0
   2  11  -4    2.79    3.48   0
   1  11  -4   -5.58    3.04   0
  -1  11   4    5.66    3.29   0
   0  11   4    0.27    3.91   0
   0  11  -4   15.62    4.00   0
   1  11   4    1.54    2.89   0
  -1  11  -4    8.01    3.33   0
  -2  11  -4   14.59    3.78   0
   2  11   4    2.38    3.76   0
   3  11   4   10.15    3.74   0
  -3  11  -4   10.44    3.92   0
 -11   0   5   13.86    3.77   0
  11   0  -5    8.86    3.67   0
 -10   0   5    4.14    2.79   0
  10   0  -5   -3.29    3.05   0
  -9   0   5  268.16   10.11   0
   9   0  -5  271.47    9.70   0
   8   0  -5   -3.53    2.36   0
  -8   0   5    4.32    2.40   0
  -7   0   5    5.24    2.43   0
   7   0  -5    5.98    2.68   0
   6   0  -5    1.20    2.01   0
  -6   0   5    2.52    1.72   0
   5   0  -5  412.74    9.07   0
  -5   0   5  406.61    8.97   0
   4   0  -5    1.12    1.55   0
  -4   0   5   -2.33    1.56   0
   3   0  -5  211.44    6.16   0
  -3   0   5  220.75    6.15   0
  -2   0   5    2.37    1.74   0
   2   0  -5   -4.13    1.71   0
   1   0  -5  707.73   10.15   0
  -1   0   5  709.79   10.17   0
   0   0   5   -3.50    1.63   0
   0   0  -5    0.19    1.58   0
   1   0   5    0.95    1.68   0
  -1   0  -5    2.69    1.69   0
  -2   0  -5   -2.68    1.62   0
   2   0   5   -3.21    1.88   0
   3   0   5   69.12    4.06   0
  -3   0  -5   59.93    3.82   0
  -4   0  -5    3.24    1.86   0
   4   0   5    5.05    2.17   0
  -5   0  -5   13.08    2.90   0
   5   0   5   13.13    2.84   0
   6   0   5   -1.22    2.52   0
   7   0   5  141.93    7.51   0
   8   0   5    2.08    2.87   0
   9   0   5   10.02    4.02   0
 -11   1   5   -2.85    2.85   0
  11   1  -5    4.43    3.06   0
 -10   1   5   45.43    5.17   0
  10   1  -5   54.76    5.16   0
  -9   1   5   47.65    4.73   0
   9   1  -5   47.30    4.92   0
   8   1  -5  130.95    6.73   0
  -8   1   5  145.73    6.91   0
  -7   1   5   85.27    5.04   0
   7   1  -5   77.52    4.90   0
   6   1  -5   64.04    4.27   0
  -6   1   5   70.06    4.44   0
   5   1  -5   29.16    2.90   0
  -5   1   5   29.76    2.84   0
   4   1  -5    3.73    1.80   0
  -4   1   5    5.28    1.75   0
  -3   1   5  115.53    4.48   0
   3   1  -5  105.31    4.48   0
  -2   1   5 1622.08   15.75   0
   2   1  -5 1628.96   15.83   0
   1   1  -5    5.58    1.82   0
  -1   1   5    5.27    1.65   0
   0   1   5   88.18    4.00   0
   0   1  -5   89.05    3.92   0
   1   1   5  123.78    4.68   0
  -1   1  -5  127.94    4.69   0
   2   1   5   81.07    4.10   0
  -2   1  -5  101.32    4.48   0
   3   1   5   50.38    3.85   0
  -3   1  -5   58.21    3.74   0
   4   1   5   96.60    5.15   0
  -4   1  -5   95.37    5.02   0
  -5   1  -5   45.75    4.07   0
   5   1   5   47.69    4.02   0
   6   1   5   11.73    2.92   0
   7   1   5  -11.88    2.93   0
   8   1   5   18.11    3.69   0
   9   1   5    4.43    3.14   0
 -11   2   5  -14.14    3.29   0
  11   2  -5   -7.97    3.11   0
 -10   2   5   36.68    4.55   0
  10   2  -5   28.55    4.47   0
   9   2  -5  116.29    6.81   0
  -9   2   5  113.45    6.71   0
   8   2  -5   22.64    3.63   0
  -8   2   5   15.15    3.61   0
  -7   2   5   71.24    4.83   0
   7   2  -5   68.66    4.73   0
   6   2  -5  306.17    8.76   0
  -6   2   5  306.70    8.76   0
   5   2  -5    0.65    2.06   0
  -5   2   5    6.11    1.97   0
   4   2  -5    3.01    1.84   0
  -4   2   5    0.83    1.65   0
   3   2  -5   -0.32    1.71   0
  -3   2   5   -2.96    1.60   0
   2   2  -5  124.01    4.83   0
  -2   2   5  114.70    4.51   0
   1   2  -5 1271.97   14.30   0
  -1   2   5 1299.53   14.54   0
   0   2   5    1.88    1.79   0
   0   2  -5    1.38    1.75   0
   1   2   5   69.70    3.67   0
  -1   2  -5   52.80    3.49   0
  -2   2  -5  176.02    5.95   0
   2   2   5  176.80    5.89   0
   3   2   5   51.27    3.68   0
  -3   2  -5   53.47    3.79   0
  -4   2  -5  138.23    5.89   0
   4   2   5  132.55    5.77   0
  -5   2  -5    8.82    2.41   0
   5   2   5   -3.09    2.50   0
   6   2   5    2.37    2.73   0
   7   2   5    6.29    2.67   0
   8   2   5    5.31    3.29   0
   9   2   5   -1.59    4.06   0
 -11   3   5   -2.43    3.45   0
  11   3  -5   -4.37    2.90   0
 -10   3   5    3.08    2.75   0
  10   3  -5    5.10    3.03   0
  -9   3   5   14.23    3.69   0
   9   3  -5   20.32    4.00   0
   8   3  -5    8.26    3.01   0
  -8   3   5    7.49    2.91   0
  -7   3   5    9.12    3.32   0
   7   3  -5   14.73    3.05   0
   6   3  -5  227.33    7.92   0
  -6   3   5  247.46    7.93   0
   5   3  -5  292.12    8.21   0
  -5   3   5  313.50    8.45   0
  -4   3   5    1.45    1.94   0
   4   3  -5    0.57    1.76   0
  -3   3   5   14.84    2.31   0
   3   3  -5   16.21    2.38   0
   2   3  -5  338.12    7.88   0
  -2   3   5  325.75    7.69   0
   1   3  -5   88.78    4.13   0
  -1   3   5   97.14    4.35   0
   0   3   5    9.48    2.02   0
   0   3  -5   -0.50    2.09   0
   1   3   5  149.09    5.49   0
  -1   3  -5  146.42    5.56   0
   2   3   5  306.43    7.98   0
  -2   3  -5  290.55    7.85   0
  -3   3  -5    4.01    2.41   0
   3   3   5    5.94    2.20   0
  -4   3  -5   16.54    2.80   0
   4   3   5   17.39    3.00   0
  -5   3  -5    4.66    2.15   0
   5   3   5   -0.77    2.63   0
   6   3   5   27.91    3.62   0
   7   3   5   15.75    3.38   0
   8   3   5   12.20    3.53   0
   9   3   5    5.99    3.34   0
 -10   4   5   15.04    3.61   0
  10   4  -5    0.38    3.56   0
  -9   4   5    2.87    3.24   0
   9   4  -5   -0.51    2.95   0
   8   4  -5  -11.25    2.55   0
  -8   4   5    0.45    2.60   0
  -7   4   5   35.01    4.37   0
   7   4  -5   40.40    3.96   0
   6   4  -5    4.43    2.48   0
  -6   4   5   15.78    2.96   0
   5   4  -5    2.01    2.28   0
  -5   4   5    2.82    2.31   0
  -4   4   5  444.74   10.14   0
   4   4  -5  450.94   10.23   0
   3   4  -5    8.87    2.26   0
  -3   4   5    8.20    2.21   0
   2   4  -5   78.45    4.16   0
  -2   4   5   68.96    4.12   0
   1   4  -5    9.33    2.06   0
  -1   4   5    5.98    2.34   0
   0   4   5    6.08    1.97   0
   0   4  -5   -2.07    1.76   0
   1   4   5   54.97    3.74   0
  -1   4  -5   67.47    4.06   0
   2   4   5    2.25    2.13   0
  -2   4  -5   -4.25    2.24   0
   3   4   5   -3.94    2.14   0
  -3   4  -5   -3.06    1.88   0
   4   4   5   56.44    4.56   0
  -4   4  -5   58.15    4.48   0
  -5   4  -5   -1.37    2.57   0
   5   4   5    0.14    2.75   0
   6   4   5   -2.58    2.55   0
   7   4   5    7.79    3.12   0
   8   4   5   -7.82    2.91   0
 -10   5   5    1.85    3.03   0
  10   5  -5    2.89    3.21   0
  -9   5   5    7.45    2.95   0
   9   5  -5    4.10    3.25   0
   8   5  -5   -3.22    2.74   0
  -8   5   5    8.17    2.91   0
  -7   5   5   31.87    4.09   0
   7   5  -5   26.81    4.02   0
   6   5  -5   27.55    3.74   0
  -6   5   5   14.62    3.35   0
   5   5  -5  151.00    6.68   0
  -5   5   5  147.30    6.71   0
  -4   5   5   -3.29    1.79   0
   4   5  -5    2.77    2.03   0
   3   5  -5   10.76    2.55   0
  -3   5   5    3.10    2.30   0
   2   5  -5   54.94    3.96   0
  -2   5   5   60.78    3.98   0
   1   5  -5   31.45    3.29   0
  -1   5   5   19.21    2.95   0
   0   5   5   34.99    3.32   0
   0   5  -5   38.41    3.37   0
   1   5   5   94.49    5.01   0
  -1   5  -5   84.26    4.84   0
   2   5   5   49.13    3.79   0
  -2   5  -5   36.72    3.63   0
  -3   5  -5   85.55    5.13   0
   3   5   5   72.63    5.01   0
  -4   5  -5    5.17    2.44   0
   4   5   5    5.81    2.72   0
   5   5   5    6.83    3.14   0
   6   5   5    0.32    2.93   0
   7   5   5    2.85    2.64   0
   8   5   5    1.07    3.95   0
   9   6  -5    8.06    2.99   0
  -9   6   5    1.88    3.42   0
   8   6  -5   -3.96    2.92   0
  -8   6   5   -3.42    3.08   0
  -7   6   5   54.89    5.05   0
   7   6  -5   33.87    4.70   0
   6   6  -5    9.35    2.76   0
  -6   6   5   -0.72    2.60   0
   5   6  -5    1.86    2.37   0
  -5   6   5   -3.84    2.43   0
  -4   6   5    4.70    2.43   0
   4   6  -5   -4.23    2.26   0
   3   6  -5   32.84    3.38   0
  -3   6   5   33.38    3.48   0
   2   6  -5   12.19    2.47   0
  -2   6   5    9.56    2.53   0
   1   6  -5    5.65    2.22   0
  -1   6   5    4.57    2.14   0
   0   6   5   10.41    2.66   0
   0   6  -5   10.29    2.63   0
   1   6   5   77.92    5.04   0
  -1   6  -5   78.01    4.85   0
   2   6   5   18.22    2.75   0
  -2   6  -5    8.34    2.96   0
   3   6   5   14.59    3.50   0
  -3   6  -5   19.97    3.33   0
  -4   6  -5   29.67    3.74   0
   4   6   5   32.99    3.96   0
   5   6   5   17.06    3.26   0
   6   6   5    0.52    2.68   0
   7   6   5    4.91    2.95   0
   9   7  -5   17.36    3.96   0
  -9   7   5   24.21    3.85   0
   8   7  -5   -2.48    3.14   0
  -8   7   5   -0.48    2.79   0
  -7   7   5    7.60    2.90   0
   7   7  -5    7.81    2.92   0
   6   7  -5   80.98    6.18   0
  -6   7   5   82.41    6.15   0
   5   7  -5   19.60    3.77   0
  -5   7   5   21.83    4.10   0
  -4   7   5   -5.76    2.25   0
   4   7  -5    7.59    2.57   0
  -3   7   5   -3.41    2.36   0
   3   7  -5    4.62    2.61   0
   2   7  -5   16.16    3.23   0
  -2   7   5   24.63    3.57   0
   1   7  -5   16.38    3.10   0
  -1   7   5   21.11    3.03   0
   0   7   5   17.88    3.24   0
   0   7  -5   20.78    3.05   0
   1   7   5   21.55    3.10   0
  -1   7  -5   11.74    3.01   0
   2   7   5   14.16    3.38   0
  -2   7  -5   14.22    3.23   0
   3   7   5    7.00    2.98   0
  -3   7  -5    1.32    2.78   0
   4   7   5   -0.31    2.60   0
  -4   7  -5    3.62    2.92   0
   5   7   5   -1.69    2.47   0
   6   7   5   12.29    3.17   0
   7   7   5  -12.10    3.63   0
  -8   8   5    8.72    3.93   0
   8   8  -5   18.47    4.39   0
  -7   8   5    4.59    3.12   0
   7   8  -5    2.21    3.06   0
   6   8  -5    8.59    3.13   0
  -6   8   5   16.24    3.35   0
   5   8  -5   17.59    3.29   0
  -5   8   5    4.50    3.11   0
  -4   8   5   15.85    3.51   0
   4   8  -5   14.55    3.46   0
   3   8  -5   84.55    6.04   0
  -3   8   5   98.20    6.07   0
   2   8  -5    1.01    3.02   0
  -2   8   5    7.44    2.95   0
   1   8  -5    0.29    2.71   0
  -1   8   5   -3.41    2.27   0
   0   8   5    3.44    3.09   0
   0   8  -5    6.18    2.56   0
   1   8   5   16.29    3.11   0
  -1   8  -5   17.24    3.42   0
   2   8   5    6.11    3.02   0
  -2   8  -5    4.45    2.45   0
   3   8   5    0.64    2.45   0
  -3   8  -5    0.48    2.68   0
   4   8   5    7.03    3.36   0
  -4   8  -5   15.32    3.37   0
   5   8   5   -0.48    2.95   0
   6   8   5   -2.51    3.70   0
  -7   9   5    5.88    3.56   0
   7   9  -5    8.05    2.94   0
   6   9  -5    3.66    3.21   0
  -6   9   5   -0.75    2.63   0
   5   9  -5   -4.64    2.78   0
  -5   9   5    6.56    3.19   0
  -4   9   5   44.36    4.78   0
   4   9  -5   30.98    4.80   0
   3   9  -5   17.59    3.72   0
  -3   9   5   19.47    3.50   0
   2   9  -5   29.28    4.25   0
  -2   9   5   29.31    4.20   0
   1   9  -5   -1.28    2.59   0
  -1   9   5   -5.41    3.21   0
   0   9   5   -5.29    2.82   0
   0   9  -5    1.77    2.64   0
   1   9   5   -3.28    2.49   0
  -1   9  -5    1.81    2.76   0
   2   9   5   -2.04    2.68   0
  -2   9  -5   -0.17    2.69   0
   3   9   5    0.18    3.17   0
  -3   9  -5   -4.28    3.00   0
  -4   9  -5   -5.40    2.72   0
   4   9   5   -2.64    3.01   0
   5   9   5   -4.42    3.58   0
   6  10  -5   24.73    3.85   0
  -6  10   5    1.65    3.25   0
   5  10  -5    6.42    3.74   0
  -5  10   5   15.16    3.29   0
  -4  10   5  -16.16    2.71   0
   4  10  -5   -7.67    3.51   0
   3  10  -5   15.94    3.81   0
  -3  10   5   32.63    4.56   0
   2  10  -5   -0.54    3.06   0
  -2  10   5   -6.44    2.33   0
   1  10  -5   -3.93    3.11   0
  -1  10   5   -3.02    2.88   0
   0  10   5   19.87    4.08   0
   0  10  -5   13.13    4.32   0
   1  10   5    1.46    2.96   0
  -1  10  -5   -0.73    2.93   0
   2  10   5   -3.65    3.05   0
  -2  10  -5    0.11    3.59   0
  -3  10  -5   -8.28    3.35   0
   3  10   5   -2.24    2.75   0
   4  10   5   -7.85    2.85   0
  -4  10  -5   -8.42    3.44   0
  -3  11   5    5.27    3.04   0
   3  11  -5    5.83    3.30   0
   2  11  -5   10.02    3.33   0
  -2  11   5   -1.87    3.35   0
  -1  11   5    0.40    4.05   0
   1  11  -5   12.47    3.71   0
   0  11   5   16.24    3.91   0
   0  11  -5   24.17    3.57   0
  -1  11  -5    2.04    3.26   0
   1  11   5    0.69    3.49   0
 -11   0   6   -0.52    3.54   0
  11   0  -6   -4.05    3.20   0
 -10   0   6    4.32    2.77   0
  10   0  -6   11.77    3.04   0
   9   0  -6    0.65    3.17   0
  -9   0   6   -2.74    2.54   0
   8   0  -6   34.71    4.11   0
  -8   0   6   34.24    4.00   0
  -7   0   6    6.05    2.29   0
   7   0  -6   -1.29    2.05   0
   6   0  -6    8.60    2.51   0
  -6   0   6   10.18    2.82   0
   5   0  -6   -1.83    1.68   0
  -5   0   6    3.35    2.11   0
  -4   0   6  109.27    4.87   0
   4   0  -6  111.98    5.09   0
   3   0  -6    2.88    1.62   0
  -3   0   6   -2.33    1.70   0
   2   0  -6  156.02    5.57   0
  -2   0   6  152.78    5.56   0
   1   0  -6   -1.25    1.83   0
  -1   0   6   -0.12    1.80   0
   0   0  -6  564.16   10.25   0
   0   0   6  581.88   10.37   0
   1   0   6    3.12    1.84   0
  -1   0  -6   -2.46    1.99   0
  -2   0  -6   33.11    3.17   0
   2   0   6   25.40    3.06   0
   3   0   6   -1.59    2.20   0
  -3   0  -6   -4.67    2.08   0
  -4   0  -6   80.94    4.96   0
   4   0   6   63.11    4.91   0
   5   0   6    4.05    2.46   0
   6   0   6    5.43    3.08   0
   7   0   6   -5.24    2.94   0
   8   0   6   -1.63    2.87   0
 -11   1   6   19.29    3.92   0
  11   1  -6   16.39    4.56   0
 -10   1   6    3.80    3.11   0
  10   1  -6   -8.01    2.80   0
   9   1  -6    0.65    2.83   0
  -9   1   6   11.34    3.11   0
   8   1  -6   46.32    4.92   0
  -8   1   6   53.89    4.72   0
  -7   1   6   29.33    4.26   0
   7   1  -6   29.49    3.84   0
   6   1  -6   26.75    3.31   0
  -6   1   6   13.19    3.20   0
   5   1  -6    5.17    2.34   0
  -5   1   6    1.69    2.24   0
  -4   1   6   42.30    3.53   0
   4   1  -6   41.74    3.45   0
   3   1  -6   88.64    4.52   0
  -3   1   6   97.44    4.57   0
   2   1  -6   21.00    2.63   0
  -2   1   6   24.90    2.75   0
   1   1  -6  441.11    9.13   0
  -1   1   6  458.72    9.28   0
   0   1  -6   58.70    3.83   0
   0   1   6   60.35    3.76   0
   1   1   6   23.07    2.73   0
  -1   1  -6   21.87    2.90   0
  -2   1  -6   61.12    3.97   0
   2   1   6   53.39    4.03   0
  -3   1  -6    6.20    2.15   0
   3   1   6   -4.69    2.22   0
  -4   1  -6   -1.59    2.28   0
   4   1   6    0.73    2.24   0
   5   1   6   29.64    3.73   0
   6   1   6   -4.10    2.98   0
   7   1   6    4.59    3.26   0
   8   1   6   -6.35    3.76   0
 -11   2   6    4.51    3.90   0
  11   2  -6    2.19    3.18   0
 -10   2   6    9.68    3.20   0
  10   2  -6   20.72    3.40   0
   9   2  -6   63.69    5.67   0
  -9   2   6   67.96    5.41   0
   8   2  -6   37.47    4.40   0
  -8   2   6   37.56    4.41   0
   7   2  -6   29.93    3.85   0
  -7   2   6   32.69    4.15   0
  -6   2   6  261.89    8.35   0
   6   2  -6  245.70    8.37   0
   5   2  -6   -1.38    1.80   0
  -5   2   6    1.24    2.09   0
  -4   2   6   34.15    3.38   0
   4   2  -6   36.15    3.23   0
  -3   2   6  167.61    6.03   0
   3   2  -6  164.11    5.91   0
   2   2  -6    4.19    1.99   0
  -2   2   6    5.80    1.92   0
   1   2  -6  406.19    8.94   0
  -1   2   6  399.92    8.81   0
   0   2  -6  100.39    4.85   0
   0   2   6   97.90    4.85   0
   1   2   6    6.56    2.30   0
  -1   2  -6    7.18    2.27   0
   2   2   6  128.88    5.81   0
  -2   2  -6  150.75    6.00   0
   3   2   6    2.88    2.27   0
  -3   2  -6    5.99    2.23   0
  -4   2  -6    6.54    2.46   0
   4   2   6    4.63    2.65   0
   5   2   6    6.40    2.95   0
   6   2   6    6.20    3.22   0
   7   2   6    7.79    2.91   0
   8   2   6    8.88    3.13   0
 -10   3   6   -1.13    3.06   0
  10   3  -6   -7.71    2.85   0
   9   3  -6    5.64    2.80   0
  -9   3   6   10.36    3.02   0
   8   3  -6  109.17    6.86   0
  -8   3   6  121.10    6.76   0
   7   3  -6  133.78    6.83   0
  -7   3   6  146.02    6.93   0
   6   3  -6    7.17    2.82   0
  -6   3   6    1.88    2.40   0
   5   3  -6   37.99    3.64   0
  -5   3   6   36.41    3.64   0
  -4   3   6  408.37    9.84   0
   4   3  -6  391.27    9.64   0
  -3   3   6  162.07    6.14   0
   3   3  -6  165.49    6.27   0
   2   3  -6  124.58    5.26   0
  -2   3   6  113.37    5.18   0
   1   3  -6    3.27    1.81   0
  -1   3   6    1.72    2.03   0
   0   3  -6   55.35    4.00   0
   0   3   6   57.25    4.02   0
   1   3   6  409.09    9.68   0
  -1   3  -6  436.39    9.92   0
  -2   3  -6   24.16    2.99   0
   2   3   6   13.78    3.11   0
  -3   3  -6   40.09    4.15   0
   3   3   6   49.41    4.49   0
  -4   3  -6  124.43    6.47   0
   4   3   6  113.72    6.16   0
   5   3   6   19.76    3.43   0
   6   3   6   11.84    3.42   0
   7   3   6    2.67    3.10   0
   8   3   6    4.35    3.21   0
 -10   4   6   15.26    3.95   0
  10   4  -6   12.47    3.74   0
   9   4  -6    2.67    2.99   0
  -9   4   6   -1.77    3.04   0
  -8   4   6   -1.44    2.78   0
   8   4  -6    0.80    2.77   0
  -7   4   6    8.13    3.34   0
   7   4  -6   19.41    3.36   0
  -6   4   6  181.22    7.68   0
   6   4  -6  177.66    7.32   0
   5   4  -6   47.33    4.17   0
  -5   4   6   41.96    3.88   0
  -4   4   6  216.34    7.44   0
   4   4  -6  195.48    7.25   0
   3   4  -6   65.70    4.51   0
  -3   4   6   75.31    4.42   0
  -2   4   6  127.11    5.77   0
   2   4  -6  136.10    5.73   0
   1   4  -6   32.32    3.36   0
  -1   4   6   38.19    3.47   0
   0   4  -6    4.94    2.23   0
   0   4   6    1.42    2.01   0
   1   4   6    1.39    2.51   0
  -1   4  -6   -3.16    2.48   0
  -2   4  -6   41.58    3.99   0
   2   4   6   45.62    4.12   0
   3   4   6  155.25    6.87   0
  -3   4  -6  154.88    6.82   0
   4   4   6   34.97    3.85   0
  -4   4  -6   35.67    3.87   0
   5   4   6    2.87    2.72   0
   6   4   6   -0.84    2.91   0
   7   4   6    1.00    2.88   0
   8   4   6   -5.45    3.89   0
 -10   5   6    9.11    4.09   0
  10   5  -6   11.80    3.70   0
   9   5  -6   -6.72    3.28   0
  -9   5   6    1.37    3.15   0
  -8   5   6    9.11    3.00   0
   8   5  -6    1.02    2.82   0
   7   5  -6    2.79    2.76   0
  -7   5   6    2.16    3.15   0
   6   5  -6   -4.13    2.82   0
  -6   5   6    1.84    2.83   0
   5   5  -6  476.28   11.73   0
  -5   5   6  502.72   12.11   0
  -4   5   6    0.25    2.47   0
   4   5  -6   -1.86    2.75   0
  -3   5   6  156.26    6.52   0
   3   5  -6  153.23    6.69   0
   2   5  -6   13.49    2.62   0
  -2   5   6   10.87    2.63   0
   1   5  -6   41.34    3.77   0
  -1   5   6   38.20    3.77   0
   0   5  -6   48.02    4.15   0
   0   5   6   44.35    3.90   0
   1   5   6    6.95    2.49   0
  -1   5  -6    4.57    2.24   0
   2   5   6   12.53    2.99   0
  -2   5  -6   14.74    2.97   0
  -3   5  -6  121.43    6.48   0
   3   5   6  108.47    6.26   0
  -4   5  -6    2.06    2.51   0
   4   5   6   -3.67    2.79   0
   5   5   6    8.18    3.08   0
   6   5   6    0.70    2.96   0
   7   5   6    7.48    3.41   0
  -9   6   6    5.22    3.57   0
   9   6  -6    7.10    3.59   0
   8   6  -6    6.50    2.93   0
  -8   6   6    6.11    3.12   0
   7   6  -6   29.39    4.32   0
  -7   6   6   29.56    4.62   0
  -6   6   6   88.31    6.08   0
   6   6  -6  101.38    6.02   0
   5   6  -6  110.14    6.22   0
  -5   6   6   93.88    6.28   0
  -4   6   6  215.41    8.22   0
   4   6  -6  219.47    8.29   0
   3   6  -6   68.58    4.88   0
  -3   6   6   70.84    4.76   0
  -2   6   6    4.54    2.22   0
   2   6  -6    4.69    2.41   0
   1   6  -6   18.39    3.07   0
  -1   6   6   14.05    2.96   0
   0   6  -6   42.40    4.34   0
   0   6   6   50.11    4.43   0
   1   6   6   60.96    4.73   0
  -1   6  -6   54.35    4.85   0
   2   6   6   63.45    5.21   0
  -2   6  -6   62.32    5.18   0
  -3   6  -6   24.18    3.69   0
   3   6   6   17.77    3.82   0
   4   6   6    0.00    2.78   0
  -4   6  -6    4.76    2.82   0
   5   6   6   17.13    3.46   0
   6   6   6    0.00    2.95   0
   7   6   6   -7.64    2.82   0
   8   7  -6   26.18    4.87   0
  -8   7   6   46.14    5.27   0
   7   7  -6    2.86    3.01   0
  -7   7   6   -8.18    2.95   0
   6   7  -6   51.98    5.36   0
  -6   7   6   39.77    5.00   0
   5   7  -6   80.48    5.89   0
  -5   7   6   76.01    5.79   0
  -4   7   6    9.62    2.55   0
   4   7  -6    1.34    2.50   0
  -3   7   6    3.57    2.68   0
   3   7  -6    8.46    2.64   0
   2   7  -6   38.42    4.04   0
  -2   7   6   27.77    3.82   0
   1   7  -6    8.65    3.07   0
  -1   7   6   13.20    3.31   0
   0   7  -6   24.57    3.50   0
   0   7   6   19.69    3.18   0
   1   7   6   -5.79    2.52   0
  -1   7  -6    2.03    2.88   0
   2   7   6   39.30    4.47   0
  -2   7  -6   49.47    4.77   0
  -3   7  -6    0.96    2.70   0
   3   7   6    8.32    3.13   0
  -4   7  -6    6.00    3.64   0
   4   7   6    8.37    3.32   0
   5   7   6   -1.10    2.50   0
   6   7   6    2.39    3.43   0
  -7   8   6   12.21    3.77   0
   7   8  -6   13.05    3.87   0
  -6   8   6    5.59    3.18   0
   6   8  -6    2.54    3.27   0
   5   8  -6   -7.72    2.64   0
  -5   8   6   10.75    2.76   0
  -4   8   6    0.33    2.67   0
   4   8  -6   -0.98    2.46   0
  -3   8   6   14.04    3.69   0
   3   8  -6   17.43    3.52   0
  -2   8   6   17.18    2.91   0
   2   8  -6    6.22    3.17   0
  -1   8   6   44.99    4.56   0
   1   8  -6   41.47    4.77   0
   0   8  -6    3.60    2.63   0
   0   8   6    1.87    2.55   0
  -1   8  -6   -6.26    2.76   0
   1   8   6   -7.99    2.65   0
   2   8   6    7.48    3.46   0
  -2   8  -6    5.84    3.67   0
   3   8   6   -5.77    3.04   0
  -3   8  -6    6.67    3.02   0
   4   8   6   -6.31    3.12   0
  -4   8  -6    0.00    3.24   0
   5   8   6   -0.40    3.02   0
   6   9  -6    0.00    3.92   0
  -6   9   6    3.94    3.31   0
   5   9  -6    2.52    3.01   0
  -5   9   6    6.11    3.48   0
  -4   9   6    6.47    2.84   0
   4   9  -6   -6.87    2.17   0
   3   9  -6    8.42    2.91   0
  -3   9   6   -5.59    3.35   0
   2   9  -6   12.24    3.34   0
  -2   9   6   13.56    3.74   0
   1   9  -6    1.72    2.89   0
  -1   9   6   -1.03    2.77   0
   0   9   6   -1.21    3.07   0
   0   9  -6   -0.52    2.70   0
  -1   9  -6    6.74    2.59   0
   1   9   6    0.35    2.93   0
   2   9   6    3.11    2.85   0
  -2   9  -6    6.24    2.75   0
   3   9   6   -3.33    3.10   0
  -3   9  -6    2.19    3.11   0
   4   9   6   -0.40    3.68   0
  -4   9  -6  -14.09    3.45   0
   5  10  -6    2.48    3.06   0
  -5  10   6   -3.70    3.00   0
  -4  10   6    7.65    3.45   0
   4  10  -6    3.99    3.31   0
  -3  10   6    4.52    3.44   0
   3  10  -6    0.00    2.95   0
  -2  10   6   -4.68    3.69   0
   2  10  -6   -0.76    3.06   0
  -1  10   6   14.03    3.83   0
   1  10  -6   13.71    3.54   0
   0  10  -6    2.30    3.07   0
   0  10   6   -5.09    3.25   0
  -1  10  -6   10.31    3.41   0
   1  10   6    4.41    3.12   0
   2  10   6    1.49    3.14   0
  -2  10  -6    3.36    3.44   0
 -10   0   7    1.79    3.00   0
  10   0  -7  -13.64    2.75   0
   9   0  -7    9.48    3.17   0
  -9   0   7   -1.71    3.09   0
   8   0  -7   -5.45    2.62   0
  -8   0   7    6.51    2.85   0
   7   0  -7   60.50    4.95   0
  -7   0   7   65.79    5.17   0
   6   0  -7   -4.13    2.66   0
  -6   0   7    6.41    2.51   0
   5   0  -7  131.19    6.18   0
  -5   0   7  138.52    6.24   0
  -4   0   7   -0.82    1.88   0
   4   0  -7   -0.73    1.80   0
   3   0  -7  266.32    7.89   0
  -3   0   7  255.24    8.06   0
   2   0  -7    0.06    2.03   0
  -2   0   7   -1.16    1.98   0
   1   0  -7  210.27    6.86   0
  -1   0   7  203.04    6.90   0
   0   0  -7    0.27    1.95   0
   0   0   7   -2.29    2.00   0
   1   0   7    2.47    2.55   0
  -1   0  -7    8.41    2.39   0
   2   0   7   -0.12    2.70   0
  -2   0  -7    8.56    2.20   0
  -3   0  -7   58.16    4.57   0
   3   0   7   46.49    4.24   0
   4   0   7   -5.94    2.68   0
  -4   0  -7    5.14    2.67   0
   5   0   7    0.91    2.62   0
   6   0   7    0.00    2.80   0
   7   0   7    0.64    2.99   0
 -10   1   7    8.40    3.32   0
  10   1  -7    2.30    3.19   0
  -9   1   7   -5.69    3.34   0
   9   1  -7   -2.25    3.16   0
   8   1  -7   26.97    3.89   0
  -8   1   7   22.46    4.15   0
   7   1  -7   -7.26    2.99   0
  -7   1   7   -0.14    3.03   0
   6   1  -7   33.55    3.82   0
  -6   1   7   37.51    3.91   0
   5   1  -7    4.44    2.21   0
  -5   1   7   -1.79    1.88   0
  -4   1   7  123.94    5.71   0
   4   1  -7  106.22    5.76   0
   3   1  -7    1.28    2.11   0
  -3   1   7    3.46    2.29   0
   2   1  -7   74.69    4.61   0
  -2   1   7   85.25    4.85   0
  -1   1   7   41.80    3.54   0
   1   1  -7   36.64    3.31   0
   0   1  -7   43.20    3.75   0
   0   1   7   59.41    4.00   0
   1   1   7    7.35    2.69   0
  -1   1  -7   13.97    2.82   0
   2   1   7  138.15    6.21   0
  -2   1  -7  145.46    6.58   0
   3   1   7   15.42    3.36   0
  -3   1  -7   18.31    3.35   0
  -4   1  -7   24.50    3.95   0
   4   1   7   40.40    4.15   0
   5   1   7   14.72    3.44   0
   6   1   7   13.56    3.19   0
   7   1   7    9.01    3.38   0
 -10   2   7    0.66    2.95   0
  10   2  -7   11.42    2.96   0
   9   2  -7    1.41    3.03   0
  -9   2   7   -1.40    2.74   0
  -8   2   7    8.90    3.12   0
   8   2  -7   12.15    3.39   0
   7   2  -7   14.25    3.05   0
  -7   2   7    5.93    3.30   0
   6   2  -7   57.25    5.06   0
  -6   2   7   64.63    4.79   0
  -5   2   7    7.47    2.67   0
   5   2  -7   14.65    3.10   0
   4   2  -7   47.74    3.90   0
  -4   2   7   40.15    3.83   0
   3   2  -7    5.72    2.18   0
  -3   2   7   -1.60    2.03   0
   2   2  -7    0.71    2.46   0
  -2   2   7   10.93    2.34   0
   1   2  -7   69.24    4.68   0
  -1   2   7   73.37    4.40   0
   0   2  -7   93.47    4.96   0
   0   2   7   90.42    4.87   0
   1   2   7    1.59    2.09   0
  -1   2  -7    6.32    2.51   0
  -2   2  -7   14.70    3.04   0
   2   2   7   15.11    2.71   0
  -3   2  -7   35.41    3.96   0
   3   2   7   30.03    3.84   0
  -4   2  -7   14.30    3.66   0
   4   2   7   22.21    3.73   0
   5   2   7   30.97    3.82   0
   6   2   7    5.69    2.83   0
   7   2   7    8.39    2.86   0
 -10   3   7    9.65    3.26   0
  10   3  -7   -5.71    3.96   0
  -9   3   7    2.70    2.92   0
   9   3  -7    1.63    3.01   0
   8   3  -7   11.37    3.23   0
  -8   3   7    9.01    3.08   0
   7   3  -7  144.77    7.43   0
  -7   3   7  158.37    7.51   0
   6   3  -7    9.13    2.82   0
  -6   3   7    2.48    2.67   0
  -5   3   7    3.58    2.68   0
   5   3  -7    1.03    2.80   0
   4   3  -7  117.06    6.06   0
  -4   3   7  121.27    5.93   0
  -3   3   7   -2.41    2.20   0
   3   3  -7    2.89    2.29   0
   2   3  -7  155.61    6.49   0
  -2   3   7  151.51    6.54   0
   1   3  -7   35.51    3.53   0
  -1   3   7   30.65    3.56   0
   0   3  -7    2.98    2.25   0
   0   3   7   13.63    2.74   0
  -1   3  -7  213.70    7.70   0
   1   3   7  198.46    7.42   0
   2   3   7   28.52    3.31   0
  -2   3  -7    8.11    3.09   0
  -3   3  -7   -3.00    2.15   0
   3   3   7    3.53    2.69   0
  -4   3  -7   47.70    4.77   0
   4   3   7   47.78    4.69   0
   5   3   7   -4.68    2.68   0
   6   3   7    9.05    3.48   0
   7   3   7   -1.06    3.36   0
  10   4  -7    2.60    4.09   0
 -10   4   7   -6.86    2.46   0
  -9   4   7    2.51    3.11   0
   9   4  -7    5.27    3.05   0
  -8   4   7   19.98    3.83   0
   8   4  -7   17.17    3.95   0
   7   4  -7    8.82    3.12   0
  -7   4   7    2.98    2.70   0
  -6   4   7   41.10    4.34   0
   6   4  -7   43.64    4.42   0
  -5   4   7  190.28    7.94   0
   5   4  -7  188.82    8.03   0
  -4   4   7   79.02    5.45   0
   4   4  -7   85.30    5.46   0
   3   4  -7  347.59    9.88   0
  -3   4   7  353.75    9.93   0
   2   4  -7   21.27    3.22   0
  -2   4   7   33.25    3.59   0
   1   4  -7   35.98    3.77   0
  -1   4   7   38.92    3.77   0
   0   4  -7  158.85    6.97   0
   0   4   7  165.21    7.18   0
   1   4   7   27.30    3.64   0
  -1   4  -7   32.50    4.06   0
   2   4   7   -4.00    2.70   0
  -2   4  -7    1.21    2.52   0
  -3   4  -7  135.21    7.00   0
   3   4   7  122.64    6.77   0
   4   4   7    8.19    2.72   0
  -4   4  -7   -1.71    2.61   0
   5   4   7   25.43    4.04   0
   6   4   7    5.53    3.39   0
   7   4   7    0.40    3.44   0
  -9   5   7    0.39    3.21   0
   9   5  -7    9.57    3.43   0
   8   5  -7    1.99    3.32   0
  -8   5   7    7.37    3.52   0
  -7   5   7   -3.31    3.25   0
   7   5  -7    3.83    2.76   0
  -6   5   7   39.36    4.46   0
   6   5  -7   38.64    4.54   0
   5   5  -7   86.35    5.80   0
  -5   5   7   91.67    5.94   0
  -4   5   7  207.60    8.42   0
   4   5  -7  200.10    8.19   0
   3   5  -7   33.09    3.84   0
  -3   5   7   24.50    3.69   0
  -2   5   7  377.44   10.48   0
   2   5  -7  358.68   10.35   0
   1   5  -7    7.51    2.85   0
  -1   5   7    3.48    2.60   0
   0   5  -7   19.88    2.95   0
   0   5   7   19.93    3.12   0
   1   5   7   -2.44    2.47   0
  -1   5  -7    0.00    2.24   0
   2   5   7   63.09    5.22   0
  -2   5  -7   74.82    5.36   0
  -3   5  -7   49.47    4.67   0
   3   5   7   35.58    4.56   0
  -4   5  -7   31.53    4.34   0
   4   5   7   30.42    4.12   0
   5   5   7   15.96    4.01   0
   6   5   7   20.98    4.60   0
   8   6  -7   35.10    5.09   0
  -8   6   7   43.40    5.03   0
  -7   6   7    5.47    3.71   0
   7   6  -7    7.81    3.05   0
   6   6  -7   27.98    4.34   0
  -6   6   7   39.20    4.58   0
   5   6  -7   34.94    4.37   0
  -5   6   7   24.37    4.16   0
   4   6  -7    3.42    2.82   0
  -4   6   7   15.39    2.90   0
   3   6  -7  233.36    9.00   0
  -3   6   7  245.14    9.04   0
  -2   6   7   41.28    4.13   0
   2   6  -7   33.29    4.06   0
   1   6  -7   20.56    3.44   0
  -1   6   7   15.99    3.23   0
   0   6   7  115.93    6.49   0
   0   6  -7  106.69    6.24   0
  -1   6  -7    5.61    3.16   0
   1   6   7    8.67    3.41   0
  -2   6  -7   29.97    4.26   0
   2   6   7   32.62    4.22   0
  -3   6  -7   11.79    3.18   0
   3   6   7    5.87    3.20   0
  -4   6  -7   12.61    3.26   0
   4   6   7    3.31    2.62   0
   5   6   7   23.21    4.18   0
   6   6   7    0.94    3.30   0
   8   7  -7    7.47    4.24   0
  -8   7   7   -6.90    3.65   0
  -7   7   7   74.15    6.05   0
   7   7  -7   53.25    5.78   0
   6   7  -7   -3.03    2.68   0
  -6   7   7   -4.62    2.84   0
   5   7  -7  -10.14    2.60   0
  -5   7   7   -0.67    2.69   0
  -4   7   7   18.51    3.35   0
   4   7  -7   15.53    3.27   0
  -3   7   7    2.65    3.03   0
   3   7  -7    8.78    2.85   0
  -2   7   7   25.95    3.65   0
   2   7  -7   14.50    3.42   0
  -1   7   7   48.47    4.72   0
   1   7  -7   47.45    5.21   0
   0   7  -7   26.40    3.84   0
   0   7   7   26.75    3.98   0
   1   7   7   83.24    6.31   0
  -1   7  -7   89.36    6.20   0
  -2   7  -7    3.35    3.05   0
   2   7   7   -4.00    2.77   0
   3   7   7    2.46    3.10   0
  -3   7  -7    7.42    2.79   0
  -4   7  -7   -0.64    3.46   0
   4   7   7    3.63    2.85   0
   5   7   7   -3.61    3.17   0
  -7   8   7   -3.26    3.42   0
   7   8  -7    7.78    3.40   0
   6   8  -7   13.64    3.90   0
  -6   8   7   21.40    4.04   0
   5   8  -7    3.86    3.12   0
  -5   8   7   -8.23    2.56   0
  -4   8   7    0.53    2.81   0
   4   8  -7   -1.06    2.61   0
   3   8  -7    7.90    4.05   0
  -3   8   7   22.74    3.59   0
   2   8  -7    0.34    2.61   0
  -2   8   7   -8.43    2.39   0
   1   8  -7   -4.73    2.64   0
  -1   8   7    0.67    2.83   0
   0   8  -7   30.47    5.17   0
   0   8   7   23.18    4.30   0
  -1   8  -7   21.08    3.86   0
   1   8   7   14.87    3.78   0
   2   8   7   24.52    4.03   0
  -2   8  -7    8.57    3.90   0
  -3   8  -7   -4.33    2.83   0
   3   8   7    3.55    3.09   0
   4   8   7   -4.56    3.03   0
  -4   8  -7    1.22    3.16   0
   5   9  -7   -2.12    3.01   0
  -5   9   7   10.89    3.63   0
  -4   9   7   -5.00    2.77   0
   4   9  -7   -3.48    2.98   0
   3   9  -7   -2.90    2.94   0
  -3   9   7   -8.00    2.93   0
   2   9  -7    2.23    3.01   0
  -2   9   7    4.70    2.89   0
   1   9  -7    1.97    3.20   0
  -1   9   7   -3.96    2.81   0
   0   9   7    3.86    3.33   0
   0   9  -7   -2.89    2.89   0
  -1   9  -7   24.62    5.04   0
   1   9   7   28.09    4.45   0
  -2   9  -7   -4.50    3.18   0
   2   9   7   -1.19    2.93   0
   3  10  -7   -2.48    3.35   0
  -3  10   7   -8.24    2.93   0
   2  10  -7    0.53    3.56   0
  -2  10   7   -0.94    3.01   0
  -1  10   7    6.23    3.54   0
   1  10  -7   -2.33    3.02   0
   0  10  -7   10.20    3.92   0
   0  10   7   20.03    4.52   0
 -10   0   8   -3.23    3.43   0
  10   0  -8    3.53    3.61   0
   9   0  -8    1.37    3.18   0
  -9   0   8   -1.95    2.76   0
   8   0  -8   17.08    3.31   0
  -8   0   8   18.33    3.97   0
   7   0  -8    5.44    2.52   0
  -7   0   8   -4.48    2.50   0
  -6   0   8  112.33    6.29   0
   6   0  -8  104.32    6.06   0
   5   0  -8   -2.15    2.36   0
  -5   0   8   -1.60    2.49   0
   4   0  -8    9.92    2.75   0
  -4   0   8    4.56    2.58   0
  -3   0   8   -3.54    2.15   0
   3   0  -8    1.35    2.18   0
  -2   0   8   44.28    4.09   0
   2   0  -8   36.58    3.90   0
   1   0  -8    2.77    2.03   0
  -1   0   8   -2.04    2.06   0
   0   0  -8    8.14    2.69   0
   0   0   8    6.75    2.40   0
  -1   0  -8   -7.20    2.65   0
   1   0   8    6.14    2.51   0
  -2   0  -8   41.13    4.14   0
   2   0   8   42.81    4.47   0
  -3   0  -8   -4.24    2.37   0
   3   0   8    0.87    2.79   0
  -4   0  -8   74.99    5.92   0
   4   0   8   68.31    5.60   0
   5   0   8   -4.12    3.23   0
   6   0   8  -15.30    3.23   0
   7   0   8    4.42    3.51   0
  10   1  -8   -4.61    3.02   0
 -10   1   8   -0.53    3.37   0
  -9   1   8    1.11    3.26   0
   9   1  -8    1.86    3.09   0
   8   1  -8    7.65    3.37   0
  -8   1   8   -3.38    3.18   0
  -7   1   8   18.66    4.04   0
   7   1  -8   16.41    3.66   0
   6   1  -8   72.35    5.35   0
  -6   1   8   75.13    5.47   0
  -5   1   8   25.31    3.42   0
   5   1  -8   18.27    3.25   0
   4   1  -8   -4.49    2.49   0
  -4   1   8    2.68    2.65   0
  -3   1   8   45.01    4.26   0
   3   1  -8   37.58    3.83   0
  -2   1   8    1.81    2.85   0
   2   1  -8    7.40    2.72   0
   1   1  -8   -2.68    1.73   0
  -1   1   8   -0.24    2.20   0
   0   1   8    8.54    2.70   0
   0   1  -8   -5.35    2.34   0
  -1   1  -8  159.20    7.13   0
   1   1   8  160.21    7.20   0
  -2   1  -8  212.11    8.34   0
   2   1   8  227.16    8.55   0
  -3   1  -8   25.74    3.62   0
   3   1   8   17.86    3.54   0
  -4   1  -8    8.12    2.90   0
   4   1   8    7.92    3.10   0
   5   1   8   14.68    3.49   0
   6   1   8   -0.26    3.29   0
  10   2  -8    4.26    3.60   0
 -10   2   8    9.59    3.42   0
   9   2  -8    6.92    3.02   0
  -9   2   8   -8.01    3.01   0
   8   2  -8    1.90    2.70   0
  -8   2   8    0.17    2.86   0
  -7   2   8    6.66    3.04   0
   7   2  -8    4.30    3.09   0
   6   2  -8  109.92    6.65   0
  -6   2   8  104.93    6.61   0
   5   2  -8   74.49    5.12   0
  -5   2   8   65.01    4.99   0
  -4   2   8   10.85    3.11   0
   4   2  -8    7.88    3.10   0
  -3   2   8   86.79    5.37   0
   3   2  -8   84.69    5.35   0
  -2   2   8    3.47    2.70   0
   2   2  -8    2.99    2.42   0
   1   2  -8    8.24    2.82   0
  -1   2   8    8.20    2.48   0
   0   2  -8  173.48    7.35   0
   0   2   8  169.34    7.49   0
  -1   2  -8  173.38    7.65   0
   1   2   8  172.03    7.48   0
   2   2   8   75.11    5.67   0
  -2   2  -8   76.87    5.50   0
   3   2   8   13.00    3.20   0
  -3   2  -8    2.25    2.88   0
   4   2   8   -3.07    2.74   0
  -4   2  -8   -3.89    2.37   0
   5   2   8   -4.74    2.53   0
   6   2   8    8.56    2.96   0
   9   3  -8   19.27    3.92   0
  -9   3   8    5.01    3.59   0
  -8   3   8    0.35    3.65   0
   8   3  -8   -5.87    2.71   0
   7   3  -8   15.12    3.45   0
  -7   3   8   11.28    3.43   0
   6   3  -8   24.30    4.06   0
  -6   3   8   34.35    3.89   0
  -5   3   8   26.14    3.83   0
   5   3  -8   26.42    4.08   0
   4   3  -8    6.97    2.79   0
  -4   3   8   10.33    3.15   0
   3   3  -8   10.82    2.77   0
  -3   3   8   10.38    2.60   0
  -2   3   8   93.27    5.79   0
   2   3  -8   94.24    5.61   0
  -1   3   8  155.37    7.07   0
   1   3  -8  157.41    7.23   0
   0   3   8   45.46    4.49   0
   0   3  -8   42.75    4.22   0
   1   3   8  134.28    7.22   0
  -1   3  -8  164.68    7.39   0
  -2   3  -8   18.61    3.55   0
   2   3   8   13.31    3.59   0
   3   3   8   18.85    3.62   0
  -3   3  -8   21.57    3.63   0
   4   3   8    3.66    3.10   0
  -4   3  -8    1.50    3.14   0
   5   3   8   -5.60    3.18   0
   6   3   8    3.82    3.19   0
   9   4  -8    0.28    3.13   0
  -9   4   8   13.97    3.87   0
  -8   4   8    3.57    2.87   0
   8   4  -8    4.55    2.85   0
   7   4  -8    2.40    2.36   0
  -7   4   8    2.73    2.73   0
   6   4  -8   20.30    3.42   0
  -6   4   8   17.17    3.50   0
  -5   4   8   14.54    3.06   0
   5   4  -8   13.26    3.13   0
   4   4  -8    0.14    2.67   0
  -4   4   8   -4.86    2.72   0
   3   4  -8  115.85    6.24   0
  -3   4   8  110.03    6.37   0
  -2   4   8  200.28    8.02   0
   2   4  -8  204.78    8.36   0
  -1   4   8   10.53    3.23   0
   1   4  -8   22.66    3.57   0
   0   4   8   16.31    3.21   0
   0   4  -8   29.12    3.47   0
   1   4   8    7.66    3.06   0
  -1   4  -8    3.34    2.90   0
   2   4   8    7.89    2.98   0
  -2   4  -8   -6.25    3.14   0
  -3   4  -8    6.33    2.92   0
   3   4   8    0.00    2.87   0
  -4   4  -8   -1.39    2.96   0
   4   4   8    5.55    2.60   0
   5   4   8    2.14    3.34   0
   6   4   8   27.17    4.60   0
   8   5  -8   -3.87    3.06   0
  -8   5   8    8.98    3.43   0
   7   5  -8   20.90    4.11   0
  -7   5   8   17.20    4.16   0
   6   5  -8    4.56    2.67   0
  -6   5   8    0.17    2.75   0
  -5   5   8   25.11    3.72   0
   5   5  -8   12.30    3.74   0
   4   5  -8    5.66    2.75   0
  -4   5   8    7.00    2.83   0
  -3   5   8   56.14    5.20   0
   3   5  -8   57.29    5.14   0
  -2   5   8   -3.20    2.85   0
   2   5  -8    3.66    2.72   0
  -1   5   8   49.03    4.49   0
   1   5  -8   49.54    4.63   0
   0   5  -8   -0.30    2.42   0
   0   5   8  -10.84    2.67   0
   1   5   8    3.99    2.64   0
  -1   5  -8   -0.46    2.28   0
  -2   5  -8   -0.65    2.45   0
   2   5   8    1.77    2.77   0
   3   5   8   10.23    3.34   0
  -3   5  -8    3.25    3.01   0
  -4   5  -8   -5.31    2.82   0
   4   5   8    0.73    2.77   0
   5   5   8   18.57    4.83   0
   8   6  -8   -2.04    3.88   0
  -8   6   8    1.50    3.54   0
  -7   6   8   -6.08    2.70   0
   7   6  -8    6.11    3.40   0
  -6   6   8   -3.57    2.47   0
   6   6  -8    3.23    3.05   0
   5   6  -8    2.22    2.46   0
  -5   6   8   -4.08    3.09   0
  -4   6   8   -2.45    2.87   0
   4   6  -8    0.33    2.59   0
   3   6  -8   -0.48    2.42   0
  -3   6   8    2.70    2.67   0
  -2   6   8   98.08    6.49   0
   2   6  -8   93.80    6.61   0
  -1   6   8   22.92    3.99   0
   1   6  -8   22.70    3.66   0
   0   6   8    6.06    2.97   0
   0   6  -8   16.19    3.01   0
   1   6   8    4.77    2.90   0
  -1   6  -8    9.58    3.21   0
   2   6   8   17.69    3.54   0
  -2   6  -8   10.86    3.24   0
   3   6   8    0.18    2.57   0
  -3   6  -8    1.82    3.17   0
   4   6   8   -2.97    2.90   0
  -4   6  -8    6.32    3.29   0
   7   7  -8    3.66    3.38   0
  -7   7   8    7.17    3.08   0
  -6   7   8    4.10    3.02   0
   6   7  -8    7.20    3.19   0
  -5   7   8    5.84    3.32   0
   5   7  -8    8.26    3.27   0
  -4   7   8    8.97    3.59   0
   4   7  -8   13.44    3.57   0
   3   7  -8    2.76    3.31   0
  -3   7   8    6.18    3.06   0
   2   7  -8   14.48    3.78   0
  -2   7   8   10.18    3.56   0
   1   7  -8   60.40    5.29   0
  -1   7   8   61.51    6.05   0
   0   7  -8    5.37    3.50   0
   0   7   8   10.87    3.52   0
   1   7   8    7.10    3.23   0
  -1   7  -8    4.10    3.17   0
   2   7   8   22.15    4.02   0
  -2   7  -8    9.15    3.67   0
  -3   7  -8   17.14    3.97   0
   3   7   8    5.32    4.70   0
   4   7   8    0.53    4.15   0
  -4   7  -8   18.04    4.05   0
   6   8  -8   16.27    3.68   0
  -6   8   8  -11.94    3.58   0
   5   8  -8   13.47    3.88   0
  -5   8   8   -2.09    3.67   0
   4   8  -8    9.31    3.52   0
  -4   8   8   10.03    3.32   0
  -3   8   8   13.68    3.32   0
   3   8  -8    9.62    3.15   0
  -2   8   8    0.63    3.32   0
   2   8  -8   -1.96    4.07   0
  -1   8   8    9.12    3.40   0
   1   8  -8    3.34    2.86   0
   0   8  -8   -8.91    3.08   0
   0   8   8   -7.11    2.96   0
  -1   8  -8   20.83    4.24   0
   1   8   8   14.10    4.11   0
  -2   8  -8   26.91    4.60   0
   2   8   8   26.29    4.46   0
   3   9  -8    2.04    3.34   0
  -3   9   8    1.34    3.45   0
   2   9  -8   -7.14    2.82   0
  -2   9   8   -3.74    2.97   0
   1   9  -8   -0.69    3.43   0
  -1   9   8    8.97    3.38   0
   0   9  -8    5.60    3.85   0
   0   9   8    2.44    2.65   0
   9   0  -9   -3.88    2.88   0
  -9   0   9    9.14    2.98   0
   8   0  -9   -5.16    3.21   0
  -8   0   9    4.77    3.19   0
   7   0  -9    0.00    2.98   0
  -7   0   9   11.25    3.48   0
  -6   0   9    1.75    2.78   0
   6   0  -9    1.60    3.11   0
  -5   0   9   62.47    5.34   0
   5   0  -9   84.95    5.67   0
   4   0  -9    2.03    2.61   0
  -4   0   9    5.64    2.51   0
  -3   0   9   28.66    3.77   0
   3   0  -9   26.13    3.67   0
  -2   0   9   -3.89    2.86   0
   2   0  -9    0.14    2.60   0
   1   0  -9   95.15    5.89   0
  -1   0   9   97.72    6.03   0
   0   0   9   -3.42    2.85   0
   0   0  -9   -1.58    2.44   0
  -1   0  -9  111.76    6.74   0
   1   0   9  116.81    6.70   0
  -2   0  -9    2.51    3.04   0
   2   0   9   13.88    2.93   0
  -3   0  -9  118.23    7.08   0
   3   0   9   96.02    6.98   0
   4   0   9    0.18    3.10   0
  -4   0  -9    2.87    2.83   0
   5   0   9   61.73    5.98   0
  -9   1   9    5.87    3.15   0
   9   1  -9   -4.94    3.69   0
   8   1  -9    3.60    3.04   0
  -8   1   9   -1.22    3.14   0
  -7   1   9   21.94    3.53   0
   7   1  -9    9.99    4.14   0
  -6   1   9   13.16    3.60   0
   6   1  -9   26.14    3.94   0
  -5   1   9   -1.97    2.58   0
   5   1  -9   -1.22    2.50   0
  -4   1   9    5.09    2.91   0
   4   1  -9    8.05    3.01   0
   3   1  -9   21.34    3.67   0
  -3   1   9   14.15    3.54   0
   2   1  -9   37.68    4.22   0
  -2   1   9   36.92    4.00   0
   1   1  -9   68.41    5.26   0
  -1   1   9   62.44    5.09   0
   0   1   9    3.02    2.73   0
   0   1  -9    6.65    2.77   0
  -1   1  -9   67.81    5.91   0
   1   1   9   71.94    5.46   0
  -2   1  -9  164.44    8.11   0
   2   1   9  184.35    8.64   0
   3   1   9    1.67    3.14   0
  -3   1  -9    5.04    2.72   0
  -4   1  -9   31.91    4.83   0
   4   1   9   35.88    4.63   0
   5   1   9   -1.16    3.14   0
   9   2  -9    9.49    4.03   0
  -9   2   9   12.84    3.89   0
  -8   2   9    2.89    3.41   0
   8   2  -9   16.57    3.88   0
   7   2  -9    9.29    3.51   0
  -7   2   9   11.16    3.35   0
   6   2  -9    3.78    2.76   0
  -6   2   9    1.63    2.62   0
  -5   2   9    9.60    2.97   0
   5   2  -9    9.65    3.15   0
  -4   2   9   25.11    4.01   0
   4   2  -9   17.02    3.61   0
   3   2  -9    7.70    2.96   0
  -3   2   9   -3.47    2.66   0
  -2   2   9   39.73    4.23   0
   2   2  -9   40.79    4.37   0
  -1   2   9   11.78    3.85   0
   1   2  -9   16.46    3.21   0
   0   2   9   88.07    5.87   0
   0   2  -9  101.19    6.20   0
  -1   2  -9    6.73    2.94   0
   1   2   9   14.16    3.26   0
  -2   2  -9   14.15    3.89   0
   2   2   9   14.88    3.52   0
   3   2   9   22.12    3.84   0
  -3   2  -9   23.08    4.27   0
   4   2   9    3.28    3.10   0
  -4   2  -9   10.63    3.85   0
   5   2   9   25.59    4.53   0
  -8   3   9    8.84    3.08   0
   8   3  -9    9.66    3.28   0
   7   3  -9    8.47    3.28   0
  -7   3   9    5.74    2.90   0
   6   3  -9    2.20    2.57   0
  -6   3   9   -2.36    2.83   0
  -5   3   9    5.28    3.17   0
   5   3  -9   -4.82    2.70   0
   4   3  -9    1.70    3.03   0
  -4   3   9   13.21    3.26   0
   3   3  -9   17.75    3.52   0
  -3   3   9   20.50    3.32   0
  -2   3   9   13.32    3.05   0
   2   3  -9    7.14    3.57   0
  -1   3   9   49.39    4.76   0
   1   3  -9   54.71    4.90   0
   0   3   9   -3.04    2.61   0
   0   3  -9    9.31    2.90   0
   1   3   9    1.42    2.58   0
  -1   3  -9    6.80    2.84   0
  -2   3  -9    5.64    2.98   0
   2   3   9   -0.33    3.07   0
   3   3   9   22.94    4.62   0
  -3   3  -9   22.86    4.61   0
   4   3   9   12.36    3.67   0
  -4   3  -9   -0.11    3.54   0
   5   3   9   12.10    4.12   0
  -8   4   9   -0.68    3.50   0
   8   4  -9    4.92    3.08   0
   7   4  -9   13.36    3.22   0
  -7   4   9   -4.73    3.35   0
   6   4  -9    8.46    3.28   0
  -6   4   9   10.69    3.37   0
  -5   4   9    6.34    3.04   0
   5   4  -9    6.04    3.19   0
  -4   4   9   -9.96    2.34   0
   4   4  -9    2.42    2.71   0
  -3   4   9    3.60    3.07   0
   3   4  -9    4.09    2.49   0
   2   4  -9   27.26    3.89   0
  -2   4   9   20.16    4.00   0
  -1   4   9    4.21    2.71   0
   1   4  -9    2.03    2.25   0
   0   4  -9   -4.47    2.59   0
   0   4   9    7.78    2.54   0
  -1   4  -9   -3.96    2.61   0
   1   4   9    4.44    2.76   0
   2   4   9    5.16    3.16   0
  -2   4  -9    7.43    3.28   0
   3   4   9   -5.82    2.69   0
  -3   4  -9   -4.20    2.81   0
   4   4   9   -0.89    3.26   0
  -4   4  -9   -2.85    2.73   0
   7   5  -9    2.62    3.17   0
  -7   5   9   -5.73    3.43   0
  -6   5   9   -3.68    3.09   0
   6   5  -9   -1.22    3.04   0
   5   5  -9    9.54    3.28   0
  -5   5   9   15.29    3.58   0
   4   5  -9   20.95    3.68   0
  -4   5   9   24.58    3.90   0
   3   5  -9   -7.66    2.50   0
  -3   5   9    9.28    2.95   0
   2   5  -9    6.10    3.03   0
  -2   5   9    5.58    3.02   0
   1   5  -9    1.82    2.65   0
  -1   5   9    7.09    3.07   0
   0   5   9    0.50    3.02   0
   0   5  -9    6.24    2.93   0
  -1   5  -9    4.52    2.75   0
   1   5   9   -9.01    2.67   0
   2   5   9   11.76    3.00   0
  -2   5  -9   -8.90    2.72   0
  -3   5  -9    8.55    3.76   0
   3   5   9    8.40    3.55   0
   4   5   9    3.25    3.25   0
  -4   5  -9   11.94    3.50   0
   7   6  -9   -4.96    2.68   0
  -7   6   9    0.29    3.25   0
  -6   6   9   -2.34    2.65   0
   6   6  -9   -2.08    2.55   0
  -5   6   9   -3.84    3.58   0
   5   6  -9    8.36    3.60   0
   4   6  -9   -0.36    3.37   0
  -4   6   9   -5.59    3.07   0
   3   6  -9   -4.26    3.26   0
  -3   6   9    6.88    2.68   0
   2   6  -9    4.04    2.99   0
  -2   6   9    1.75    2.80   0
  -1   6   9   11.24    3.65   0
   1   6  -9   12.00    3.25   0
   0   6  -9    7.72    3.05   0
   0   6   9    3.22    3.07   0
  -1   6  -9    0.00    3.40   0
   1   6   9    6.74    2.98   0
   2   6   9    2.57    3.10   0
  -2   6  -9    5.89    3.27   0
  -3   6  -9   -6.88    2.75   0
   3   6   9   -9.27    3.87   0
   5   7  -9    2.28    2.72   0
  -5   7   9   10.08    3.62   0
   4   7  -9   -0.66    3.26   0
  -4   7   9    5.79    3.36   0
   3   7  -9   -0.38    2.85   0
  -3   7   9   -2.91    2.80   0
   2   7  -9    8.78    3.51   0
  -2   7   9    3.26    3.38   0
   1   7  -9    8.44    3.52   0
  -1   7   9    9.68    3.35   0
   0   7  -9    1.54    3.42   0
   0   7   9    1.53    4.13   0
   1   7   9   -2.48    3.15   0
  -1   7  -9    3.28    2.96   0
  -2   7  -9    7.92    3.85   0
   2   7   9   13.89    3.68   0
   3   8  -9   23.21    4.05   0
  -3   8   9   17.40    4.08   0
  -2   8   9    5.78    3.44   0
   2   8  -9   11.78    4.06   0
  -1   8   9   -9.05    3.04   0
   1   8  -9    7.46    3.91   0
   0   8  -9    0.70    3.18   0
   0   8   9    1.52    3.01   0
  -8   0  10    3.49    4.10   0
   8   0 -10   13.32    4.32   0
   7   0 -10   -3.79    2.42   0
  -7   0  10    4.52    3.16   0
  -6   0  10   -1.42    3.13   0
   6   0 -10    7.88    2.76   0
   5   0 -10   -0.51    2.67   0
  -5   0  10    0.85    2.41   0
   4   0 -10   16.18    3.60   0
  -4   0  10   30.71    4.30   0
  -3   0  10    4.66    2.83   0
   3   0 -10    4.20    2.68   0
  -2   0  10   17.88    3.77   0
   2   0 -10   15.09    3.50   0
   1   0 -10    5.66    2.98   0
  -1   0  10    7.08    2.90   0
   0   0  10    9.86    3.39   0
   0   0 -10   15.20    3.44   0
  -1   0 -10    0.17    3.08   0
   1   0  10    2.89    2.96   0
   2   0  10    6.78    3.25   0
  -2   0 -10    6.99    3.73   0
   3   0  10   -2.15    3.28   0
  -3   0 -10    0.65    3.19   0
   4   0  10   49.11    6.36   0
  -4   0 -10   59.08    6.39   0
   8   1 -10   -2.31    3.16   0
  -8   1  10   -4.32    2.95   0
  -7   1  10    4.54    2.92   0
   7   1 -10    0.65    3.12   0
   6   1 -10    4.14    2.95   0
  -6   1  10   -0.54    2.76   0
   5   1 -10   -0.52    2.96   0
  -5   1  10   10.78    2.98   0
   4   1 -10    6.81    2.92   0
  -4   1  10    5.12    2.68   0
   3   1 -10    4.23    2.96   0
  -3   1  10    6.96    3.01   0
  -2   1  10   36.31    4.43   0
   2   1 -10   38.43    4.65   0
   1   1 -10    1.30    2.93   0
  -1   1  10    8.58    2.88   0
   0   1  10   11.91    3.41   0
   0   1 -10    8.64    3.66   0
  -1   1 -10    3.96    2.82   0
   1   1  10    0.17    3.05   0
  -2   1 -10  -14.96    2.81   0
   2   1  10    6.81    3.23   0
   3   1  10   21.52    4.36   0
  -3   1 -10   29.63    4.81   0
  -4   1 -10    4.59    3.70   0
   4   1  10    2.55    3.28   0
   8   2 -10    3.00    3.09   0
  -8   2  10   -0.41    3.72   0
   7   2 -10    0.00    2.98   0
  -7   2  10    0.12    2.96   0
  -6   2  10   -2.91    2.80   0
   6   2 -10    2.19    2.49   0
   5   2 -10    5.95    2.69   0
  -5   2  10   -6.26    2.89   0
  -4   2  10    8.75    3.16   0
   4   2 -10    3.55    3.48   0
   3   2 -10    5.47    3.18   0
  -3   2  10   -0.82    3.00   0
  -2   2  10    4.25    2.55   0
   2   2 -10   -4.44    2.80   0
   1   2 -10   23.70    4.01   0
  -1   2  10   18.47    3.86   0
   0   2  10   19.19    4.07   0
   0   2 -10   29.78    4.13   0
   1   2  10    3.83    3.38   0
  -1   2 -10    9.98    4.41   0
   2   2  10    9.84    3.17   0
  -2   2 -10   -3.48    3.44   0
  -3   2 -10    4.92    3.37   0
   3   2  10  -12.22    3.51   0
   4   2  10   -2.75    3.12   0
  -4   2 -10    1.53    3.59   0
   7   3 -10   10.18    3.45   0
  -7   3  10    0.79    2.92   0
  -6   3  10    9.98    3.21   0
   6   3 -10   -2.63    3.23   0
   5   3 -10    1.08    3.06   0
  -5   3  10    3.58    3.11   0
   4   3 -10    2.78    2.99   0
  -4   3  10    0.69    2.98   0
  -3   3  10   12.90    3.67   0
   3   3 -10   20.13    3.82   0
   2   3 -10   -4.41    3.32   0
  -2   3  10    5.90    3.04   0
  -1   3  10   -8.49    3.09   0
   1   3 -10    1.88    3.24   0
   0   3  10   27.56    4.33   0
   0   3 -10   29.95    4.39   0
   1   3  10   21.32    4.01   0
  -1   3 -10   20.70    4.82   0
   2   3  10    4.49    3.29   0
  -2   3 -10    7.79    3.54   0
  -3   3 -10   -2.38    4.13   0
   3   3  10   -1.58    3.32   0
   7   4 -10    5.45    3.28   0
  -7   4  10    8.28    3.59   0
  -6   4  10    6.31    3.18   0
   6   4 -10    1.44    2.76   0
   5   4 -10   -6.72    3.10   0
  -5   4  10    2.86    2.97   0
  -4   4  10   14.58    3.17   0
   4   4 -10   -1.63    2.61   0
  -3   4  10    5.65    3.25   0
   3   4 -10   15.80    3.41   0
   2   4 -10    2.12    2.57   0
  -2   4  10    1.76    2.91   0
  -1   4  10    1.06    2.79   0
   1   4 -10    1.78    2.98   0
   0   4  10    0.72    2.81   0
   0   4 -10    1.81    2.82   0
   1   4  10    5.21    3.35   0
  -1   4 -10    8.11    3.44   0
  -2   4 -10   -9.47    3.86   0
   2   4  10   -1.28    3.22   0
  -3   4 -10   -4.80    3.61   0
   3   4  10   -4.37    3.23   0
  -6   5  10   -1.09    3.97   0
   6   5 -10    1.22    3.34   0
   5   5 -10   -8.21    3.28   0
  -5   5  10   -2.06    3.23   0
   4   5 -10    0.38    3.07   0
  -4   5  10    5.02    3.40   0
  -3   5  10    5.19    3.19   0
   3   5 -10   -5.70    3.43   0
  -2   5  10    1.11    2.99   0
   2   5 -10   -0.11    3.30   0
   1   5 -10   -5.59    2.68   0
  -1   5  10   -1.37    3.34   0
   0   5  10   -8.05    2.87   0
   0   5 -10    4.82    3.19   0
  -1   5 -10    5.75    2.70   0
   1   5  10   -1.44    2.77   0
  -2   5 -10    1.91    3.01   0
   2   5  10   -1.10    3.16   0
  -5   6  10    2.05    3.12   0
   5   6 -10    1.36    3.38   0
  -4   6  10   -0.40    3.23   0
   4   6 -10    8.14    3.45   0
   3   6 -10    5.80    3.35   0
  -3   6  10    5.38    3.45   0
  -2   6  10    7.02    3.55   0
   2   6 -10  -17.24    3.21   0
   1   6 -10   -0.67    2.68   0
  -1   6  10    3.42    3.14   0
   0   6 -10    7.62    3.29   0
   0   6  10    9.71    3.20   0
   1   6  10    3.82    3.53   0
  -1   6 -10    6.31    3.26   0
  -6   0  11   -1.99    3.18   0
   6   0 -11   10.90    3.07   0
  -5   0  11   32.87    5.08   0
   5   0 -11   30.36    4.57   0
  -4   0  11   -1.75    2.86   0
   4   0 -11   11.21    3.36   0
   3   0 -11    0.92    3.31   0
  -3   0  11    8.97    3.40   0
  -2   0  11    2.73    3.13   0
   2   0 -11   -0.73    2.79   0
  -1   0  11    5.52    3.53   0
   1   0 -11    4.44    3.37   0
   0   0 -11   -7.67    3.06   0
   0   0  11    1.99    3.53   0
  -1   0 -11    0.12    3.04   0
   1   0  11    8.54    3.34   0
   2   0  11    4.17    3.24   0
  -2   0 -11    3.38    3.18   0
  -6   1  11    2.51    3.15   0
   6   1 -11   -2.41    3.01   0
   5   1 -11  -10.81    3.13   0
  -5   1  11   -2.04    3.30   0
  -4   1  11    9.23    3.96   0
   4   1 -11    2.63    3.94   0
   3   1 -11    4.70    3.25   0
  -3   1  11   19.13    3.75   0
  -2   1  11   -3.12    2.75   0
   2   1 -11    7.18    3.24   0
   1   1 -11    1.75    3.05   0
  -1   1  11    0.00    2.59   0
   0   1 -11    4.44    2.92   0
   0   1  11    7.93    3.44   0
  -1   1 -11   -3.25    3.29   0
   1   1  11    7.41    3.36   0
  -2   1 -11   -5.85    2.62   0
   2   1  11    6.39    3.34   0
  -6   2  11   -2.43    3.32   0
   6   2 -11    4.48    3.26   0
  -5   2  11   -2.46    3.78   0
   5   2 -11   -9.13    2.67   0
  -4   2  11   -1.25    3.19   0
   4   2 -11    1.41    3.40   0
  -3   2  11    6.73    3.07   0
   3   2 -11    0.49    3.68   0
  -2   2  11   -1.38    3.20   0
   2   2 -11   -9.09    2.62   0
   1   2 -11   -8.57    2.87   0
  -1   2  11    4.02    3.01   0
   0   2  11    7.29    3.41   0
   0   2 -11   -4.12    3.16   0
   1   2  11   -8.32    3.25   0
  -1   2 -11   18.03    3.78   0
  -2   2 -11    2.07    3.07   0
   2   2  11   10.61    3.30   0
   5   3 -11    1.49    3.66   0
  -5   3  11    2.12    3.12   0
  -4   3  11    3.23    3.46   0
   4   3 -11   -0.67    3.44   0
  -3   3  11    4.72    3.64   0
   3   3 -11   -0.89    3.12   0
  -2   3  11    2.18    2.98   0
   2   3 -11    6.91    3.30   0
  -1   3  11   15.15    3.62   0
   1   3 -11    9.96    3.22   0
   0   3 -11    1.70    3.16   0
   0   3  11   -6.57    3.42   0
   1   3  11    5.56    3.12   0
  -1   3 -11   -4.61    3.63   0
  -4   4  11    3.34    3.46   0
   4   4 -11   -1.62    3.20   0
  -3   4  11   -7.27    3.30   0
   3   4 -11   -9.58    3.63   0
  -2   4  11    2.77    3.01   0
   2   4 -11    3.70    3.18   0
   1   4 -11    0.12    2.73   0
  -1   4  11    0.12    3.39   0
   0   4 -11   -2.98    3.43   0
   0   4  11    6.51    3.58   0
   0   0   0    0.00    0.00   0
;
_shelx_hkl_checksum     17029
_shelx_res_file
;
TITL TDA   PZ(CH2N(CH3)2)4
    H:\tda\TDA.res
    created by SHELXL-2018/3 at 11:32:39 on 30-Dec-2019
CELL  0.71073  9.75770 10.34830  9.91180 90.00000 101.66300 90.00000
ZERR 2  0.00144  0.00232  0.00160  0.00000  0.01450  0.00000
LATT 1
SYMM -X+ 0.50000, Y+ 0.50000, -Z+ 0.50000
SFAC C H N
UNIT 32 64 12
PLAN 30
FMAP 2
L.S. 12
BOND $H
CONF
ACTA
HTAB
WGHT    0.048800    0.284700
EXTI    0.042743
FVAR       1.18069
N1    3    0.073788    0.106652    0.466837    11.00000    0.04715    0.05127 =
         0.05348    0.00055    0.01211    0.00028
N2    3    0.206468   -0.066265    0.241363    11.00000    0.06535    0.07518 =
         0.06291    0.00658    0.02794    0.01173
N3    3    0.183629    0.175425    0.803322    11.00000    0.06296    0.07585 =
         0.06629   -0.01886    0.00214   -0.00679
C1    1    0.039274    0.008491    0.377935    11.00000    0.04331    0.04901 =
         0.04654    0.00059    0.00762    0.00367
C2    1    0.034468    0.098087    0.588465    11.00000    0.04200    0.04778 =
         0.05217   -0.00323    0.00760    0.00300
C3    1    0.086394    0.017060    0.242601    11.00000    0.05965    0.06291 =
         0.05201    0.00410    0.01521    0.00588
AFIX  23
H3A   2    0.009971   -0.008061    0.168567    11.00000   -1.20000
H3B   2    0.111131    0.105746    0.226663    11.00000   -1.20000
AFIX   0
C4    1    0.220663   -0.095688    0.100437    11.00000    0.12973    0.11728 =
         0.08147    0.00197    0.05642    0.03242
AFIX 137
H4A   2    0.234545   -0.016958    0.053752    11.00000   -1.50000
H4B   2    0.137243   -0.137698    0.052395    11.00000   -1.50000
H4C   2    0.299513   -0.151713    0.102710    11.00000   -1.50000
AFIX   0
C5    1    0.333469   -0.009174    0.318848    11.00000    0.05647    0.14532 =
         0.09617    0.01884    0.02586    0.00150
AFIX 137
H5C   2    0.409862   -0.068297    0.321975    11.00000   -1.50000
H5B   2    0.322027    0.009064    0.410892    11.00000   -1.50000
H5A   2    0.352858    0.069624    0.275133    11.00000   -1.50000
AFIX   0
C6    1    0.073858    0.209468    0.686324    11.00000    0.06599    0.05295 =
         0.06664   -0.00887    0.01572   -0.00116
AFIX  23
H6A   2    0.105348    0.281127    0.637289    11.00000   -1.20000
H6B   2   -0.008203    0.237656    0.719505    11.00000   -1.20000
AFIX   0
C7    1    0.317447    0.160357    0.762343    11.00000    0.06043    0.15448 =
         0.13099   -0.05797    0.00888   -0.00824
AFIX 137
H7A   2    0.346508    0.242054    0.731787    11.00000   -1.50000
H7B   2    0.308288    0.098709    0.688686    11.00000   -1.50000
H7C   2    0.386012    0.130348    0.839465    11.00000   -1.50000
AFIX   0
C8    1    0.194873    0.272011    0.911773    11.00000    0.10549    0.11103 =
         0.07847   -0.03711    0.00645   -0.02202
AFIX 137
H8A   2    0.107852    0.277166    0.942547    11.00000   -1.50000
H8B   2    0.215925    0.354560    0.876707    11.00000   -1.50000
H8C   2    0.268255    0.248005    0.987590    11.00000   -1.50000
AFIX   0
HKLF 4
REM  TDA   PZ(CH2N(CH3)2)4
REM wR2 = 0.1536, GooF = S = 1.098, Restrained GooF = 1.098 for all data
REM R1 = 0.0602 for 1111 Fo > 4sig(Fo) and 0.1108 for all 1818 data
REM 105 parameters refined using 0 restraints
END
WGHT      0.0402      0.3059
REM Instructions for potential hydrogen bonds
EQIV $1 -x, -y, -z+1
HTAB C3 N3_$1
REM Highest difference peak  0.147,  deepest hole -0.118,  1-sigma level  0.033
Q1    1   0.3182  0.1402  0.6448  11.00000  0.05    0.15
Q2    1   0.4364 -0.0507  0.3376  11.00000  0.05    0.12
Q3    1   0.0645  0.4447  0.7787  11.00000  0.05    0.12
Q4    1   0.3027  0.0612  0.7037  11.00000  0.05    0.11
Q5    1   0.3837  0.1317  0.8917  11.00000  0.05    0.11
Q6    1   0.0724  0.3198  0.8988  11.00000  0.05    0.11
Q7    1   0.3421 -0.1746  0.1512  11.00000  0.05    0.10
Q8    1   0.4347 -0.1210  0.2140  11.00000  0.05    0.10
Q9    1   0.4597 -0.0117  0.1836  11.00000  0.05    0.10
Q10   1   0.1866  0.3848  0.8788  11.00000  0.05    0.09
Q11   1   0.3642  0.0366  0.1018  11.00000  0.05    0.09
Q12   1   0.4523 -0.0940  0.4385  11.00000  0.05    0.09
Q13   1   0.0206  0.4182  0.6580  11.00000  0.05    0.09
Q14   1   0.4117 -0.1229  0.3114  11.00000  0.05    0.09
Q15   1   0.3971  0.1197  0.1588  11.00000  0.05    0.09
Q16   1   0.0364  0.3806  0.8237  11.00000  0.05    0.09
Q17   1   0.4986 -0.0588  0.2228  11.00000  0.05    0.09
Q18   1   0.5091  0.0131  0.3204  11.00000  0.05    0.09
Q19   1   0.2714  0.1482  0.7918  11.00000  0.05    0.09
Q20   1   0.3690  0.0998  0.9984  11.00000  0.05    0.08
Q21   1   0.5478  0.0557  0.8840  11.00000  0.05    0.08
Q22   1   0.3364  0.1163  0.2790  11.00000  0.05    0.08
Q23   1   0.4837  0.0822  0.3959  11.00000  0.05    0.08
Q24   1   0.3314 -0.0560  0.4396  11.00000  0.05    0.08
Q25   1  -0.0032  0.1872  0.7388  11.00000  0.05    0.08
Q26   1   0.1220  0.1829  0.4382  11.00000  0.05    0.08
Q27   1   0.5385 -0.1893  0.4165  11.00000  0.05    0.08
Q28   1   0.3018  0.0857  0.4114  11.00000  0.05    0.08
Q29   1   0.4086  0.2155  0.7986  11.00000  0.05    0.08
Q30   1   0.1496 -0.1425  0.2706  11.00000  0.05    0.08
;
_shelx_res_checksum     66935
data_II
_audit_creation_method     'SHELXL-2018/3'
_chemical_name_systematic
;
<i>N</i>,<i>N</i>',<i>N</i>'',<i>N</i>'''-[Pyrazine-2,3,5,6\
tetrayltetrakis(methylene)]tetrakis(<i>N</i>-methylaniline)
;
_chemical_name_common     ?
_chemical_formula_moiety     'C36 H40 N6'
_chemical_formula_sum     'C36 H40 N6'
_chemical_formula_iupac     'C36 H40 N6'
_chemical_formula_weight     556.74
_chemical_melting_point     ?
_space_group_crystal_system     triclinic
_space_group_name_H-M_alt     'P -1'
_space_group_name_Hall     '-P 1'
loop_
    _space_group_symop_operation_xyz
    'x, y, z'
    '-x, -y, -z'
_cell_length_a     8.6753(10)
_cell_length_b     8.9160(11)
_cell_length_c     10.0631(10)
_cell_angle_alpha     85.774(10)
_cell_angle_beta     73.468(11)
_cell_angle_gamma     82.467(11)
_cell_volume     739.21(15)
_cell_formula_units_Z     1
_cell_measurement_reflns_used     28
_cell_measurement_theta_min     12.5
_cell_measurement_theta_max     17.6
_cell_measurement_temperature     293(2)
_exptl_crystal_description     block
_exptl_crystal_colour     'pale-greenish-yellow'
_exptl_crystal_size_max     0.38
_exptl_crystal_size_mid     0.30
_exptl_crystal_size_min     0.27
_exptl_crystal_density_diffrn     1.251
_exptl_crystal_density_meas     ?
_exptl_crystal_density_method     ?
_exptl_crystal_F_000     298
_exptl_absorpt_coefficient_mu     0.075
_exptl_absorpt_correction_type     none
_exptl_absorpt_process_details     ?
_exptl_absorpt_correction_T_min     ?
_exptl_absorpt_correction_T_max     ?
_diffrn_ambient_temperature     293(2)
_diffrn_radiation_type     MoK\a
_diffrn_radiation_wavelength     0.71073
_diffrn_radiation_source     'fine-focus sealed tube'
_diffrn_radiation_monochromator     'plane graphite'
_diffrn_measurement_device     'Stoe--Siemens AED2, 4-circle'
_diffrn_measurement_method     '\w/\2q scans'
_diffrn_detector     'scintillation counter'
_diffrn_reflns_number     5354
_diffrn_reflns_av_R_equivalents     0.0313
_diffrn_reflns_av_unetI/netI     0.0391
_diffrn_reflns_theta_min     2.113
_diffrn_reflns_theta_max     25.477
_diffrn_reflns_theta_full     25.242
_diffrn_measured_fraction_theta_max     1.000
_diffrn_measured_fraction_theta_full     1.000
_diffrn_reflns_limit_h_min     -9
_diffrn_reflns_limit_h_max     10
_diffrn_reflns_limit_k_min     -10
_diffrn_reflns_limit_k_max     10
_diffrn_reflns_limit_l_min     -12
_diffrn_reflns_limit_l_max     12
_diffrn_standards_number     2
_diffrn_standards_interval_time     60
_diffrn_standards_decay_%     1
_refine_special_details     ?
_reflns_number_total     2741
_reflns_number_gt     1913
_reflns_threshold_expression     'I > 2\s(I)'
_refine_ls_structure_factor_coef     Fsqd
_refine_ls_matrix_type     full
_refine_ls_R_factor_all     0.0811
_refine_ls_R_factor_gt     0.0493
_refine_ls_wR_factor_gt     0.0939
_refine_ls_wR_factor_ref     0.1080
_refine_ls_goodness_of_fit_ref     1.116
_refine_ls_restrained_S_all     1.116
_refine_ls_number_reflns     2741
_refine_ls_number_parameters     193
_refine_ls_number_restraints     0
_refine_ls_hydrogen_treatment     constr
_refine_ls_weighting_scheme     calc
_refine_ls_weighting_details
              'w=1/[\s^2^(Fo^2^)+(0.0254P)^2^+0.2540P] where P=(Fo^2^+2Fc^2^)/3'
_atom_sites_solution_hydrogens     geom
_atom_sites_solution_primary     direct
_atom_sites_solution_secondary     difmap
_refine_ls_shift/su_max     0.000
_refine_ls_shift/su_mean     0.000
_refine_diff_density_max     0.131
_refine_diff_density_min     -0.145
_refine_ls_extinction_method
;
(<i>SHELXL2018/3</i>; Sheldrick 2015)
;
_refine_ls_extinction_coef     0.026(3)
_refine_ls_extinction_expression
                                  'Fc^*^=kFc[1+0.001xFc^2^\l^3^/sin(2\q)]^-1/4^'
loop_
    _atom_type_symbol
    _atom_type_description
    _atom_type_scat_dispersion_real
    _atom_type_scat_dispersion_imag
    _atom_type_scat_source
    'C' 'C' 0.0033 0.0016
                         'International Tables Vol C Tables 4.2.6.8 and 6.1.1.4'
    'H' 'H' 0.0000 0.0000
                         'International Tables Vol C Tables 4.2.6.8 and 6.1.1.4'
    'N' 'N' 0.0061 0.0033
                         'International Tables Vol C Tables 4.2.6.8 and 6.1.1.4'
_computing_data_collection
;
<i>STADI4</i> (Stoe & Cie, 1997)
;
_computing_cell_refinement
;
<i>STADI4</i> (Stoe & Cie, 1997)
;
_computing_data_reduction
;
X-RED (Stoe & Cie, 1997)
;
_computing_structure_solution
;
SHELXS97 (Sheldrick, 2008)
;
_computing_structure_refinement
;
<i>SHELXL2018/3</i> (Sheldrick, 2015)
;
_computing_molecular_graphics
;
Mercury (Macrae <i>et al.</i>,  2020)
;
_computing_publication_material
;
<i>SHELXL2018/3</i> (Sheldrick, 2015), PLATON (Spek, 2020)
and publCIF (Westrip, 2010)
;
loop_
    _atom_site_type_symbol
    _atom_site_label
    _atom_site_fract_x
    _atom_site_fract_y
    _atom_site_fract_z
    _atom_site_U_iso_or_equiv
    _atom_site_adp_type
    _atom_site_calc_flag
    _atom_site_occupancy
    _atom_site_disorder_assembly
    _atom_site_disorder_group
    N N1 0.46201(19) 0.59971(18) 0.89913(16) 0.0393(4) Uani d 1 . .
    N N2 0.5739(2) 0.31235(19) 0.66461(17) 0.0454(4) Uani d 1 . .
    N N3 0.2493(2) 0.85914(19) 0.95305(17) 0.0481(5) Uani d 1 . .
    C C1 0.5585(2) 0.4702(2) 0.86471(19) 0.0366(5) Uani d 1 . .
    C C2 0.4027(2) 0.6301(2) 1.0334(2) 0.0378(5) Uani d 1 . .
    C C3 0.6246(2) 0.4442(2) 0.7110(2) 0.0437(5) Uani d 1 . .
    H H3A 0.590818 0.533444 0.660508 0.052 Uiso calc 1 . .
    H H3B 0.741879 0.433034 0.687257 0.052 Uiso calc 1 . .
    C C4 0.4248(3) 0.3268(2) 0.63526(19) 0.0429(5) Uani d 1 . .
    C C5 0.3070(3) 0.4493(3) 0.6795(2) 0.0502(6) Uani d 1 . .
    H H5 0.328637 0.524582 0.728604 0.060 Uiso calc 1 . .
    C C6 0.1604(3) 0.4603(3) 0.6515(2) 0.0619(7) Uani d 1 . .
    H H6 0.083983 0.542794 0.682224 0.074 Uiso calc 1 . .
    C C7 0.1237(3) 0.3508(3) 0.5785(3) 0.0674(7) Uani d 1 . .
    H H7 0.024139 0.359185 0.559288 0.081 Uiso calc 1 . .
    C C8 0.2367(3) 0.2306(3) 0.5354(3) 0.0661(7) Uani d 1 . .
    H H8 0.212966 0.155880 0.486985 0.079 Uiso calc 1 . .
    C C9 0.3863(3) 0.2167(2) 0.5618(2) 0.0549(6) Uani d 1 . .
    H H9 0.461601 0.133665 0.530481 0.066 Uiso calc 1 . .
    C C10 0.7008(3) 0.2013(3) 0.5894(3) 0.0645(7) Uani d 1 . .
    H H10A 0.799406 0.208832 0.612583 0.097 Uiso calc 1 . .
    H H10B 0.717471 0.220396 0.491434 0.097 Uiso calc 1 . .
    H H10C 0.669345 0.101522 0.614401 0.097 Uiso calc 1 . .
    C C11 0.2938(3) 0.7782(2) 1.0686(2) 0.0488(6) Uani d 1 . .
    H H11A 0.195686 0.756971 1.138934 0.059 Uiso calc 1 . .
    H H11B 0.348395 0.843600 1.108603 0.059 Uiso calc 1 . .
    C C12 0.1177(2) 0.8292(2) 0.9122(2) 0.0431(5) Uani d 1 . .
    C C13 0.0121(3) 0.7258(3) 0.9845(2) 0.0586(6) Uani d 1 . .
    H H13 0.032849 0.671020 1.061037 0.070 Uiso calc 1 . .
    C C14 -0.1220(3) 0.7040(3) 0.9440(3) 0.0697(7) Uani d 1 . .
    H H14 -0.191144 0.635993 0.994996 0.084 Uiso calc 1 . .
    C C15 -0.1562(3) 0.7802(3) 0.8302(3) 0.0690(7) Uani d 1 . .
    H H15 -0.247073 0.765006 0.803564 0.083 Uiso calc 1 . .
    C C16 -0.0517(3) 0.8795(3) 0.7571(3) 0.0643(7) Uani d 1 . .
    H H16 -0.072129 0.931190 0.679059 0.077 Uiso calc 1 . .
    C C17 0.0822(3) 0.9052(2) 0.7956(2) 0.0516(6) Uani d 1 . .
    H H17 0.149960 0.973716 0.743706 0.062 Uiso calc 1 . .
    C C18 0.3667(3) 0.9499(3) 0.8637(3) 0.0633(7) Uani d 1 . .
    H H18A 0.407036 0.906772 0.774033 0.095 Uiso calc 1 . .
    H H18B 0.454775 0.952213 0.903352 0.095 Uiso calc 1 . .
    H H18C 0.316286 1.051147 0.854497 0.095 Uiso calc 1 . .
loop_
    _atom_site_aniso_label
    _atom_site_aniso_U_11
    _atom_site_aniso_U_22
    _atom_site_aniso_U_33
    _atom_site_aniso_U_12
    _atom_site_aniso_U_13
    _atom_site_aniso_U_23
    N1 0.0443(10) 0.0408(10) 0.0350(9) -0.0041(8) -0.0144(7) -0.0032(7)
    N2 0.0498(11) 0.0481(10) 0.0390(10) 0.0057(8) -0.0163(8) -0.0112(8)
    N3 0.0541(11) 0.0469(11) 0.0455(10) 0.0000(9) -0.0210(9) 0.0016(8)
    C1 0.0371(11) 0.0405(11) 0.0347(11) -0.0066(9) -0.0126(9) -0.0044(9)
    C2 0.0400(11) 0.0397(11) 0.0366(11) -0.0044(9) -0.0147(9) -0.0040(9)
    C3 0.0454(12) 0.0489(12) 0.0360(11) -0.0029(10) -0.0106(9) -0.0039(9)
    C4 0.0523(13) 0.0451(12) 0.0314(11) -0.0027(10) -0.0142(9) 0.0021(9)
    C5 0.0551(14) 0.0576(14) 0.0379(12) 0.0042(11) -0.0159(10) -0.0098(10)
    C6 0.0490(14) 0.0793(18) 0.0521(14) 0.0084(13) -0.0120(11) -0.0046(13)
    C7 0.0535(15) 0.090(2) 0.0637(16) -0.0169(14) -0.0239(13) 0.0119(15)
    C8 0.0831(19) 0.0582(16) 0.0719(17) -0.0206(14) -0.0412(15) 0.0038(13)
    C9 0.0747(16) 0.0424(13) 0.0524(14) -0.0010(11) -0.0275(12) -0.0030(10)
    C10 0.0631(16) 0.0667(16) 0.0613(15) 0.0207(13) -0.0210(12) -0.0223(13)
    C11 0.0574(14) 0.0506(13) 0.0406(12) 0.0052(10) -0.0210(10) -0.0074(10)
    C12 0.0464(12) 0.0381(11) 0.0429(12) 0.0086(9) -0.0140(10) -0.0078(9)
    C13 0.0673(16) 0.0563(15) 0.0519(14) -0.0083(12) -0.0173(12) 0.0048(11)
    C14 0.0597(16) 0.0732(18) 0.0723(18) -0.0179(13) -0.0071(14) -0.0057(14)
    C15 0.0550(15) 0.0744(18) 0.083(2) 0.0020(14) -0.0280(14) -0.0203(15)
    C16 0.0704(17) 0.0633(16) 0.0654(16) 0.0085(13) -0.0356(14) -0.0040(13)
    C17 0.0555(14) 0.0492(13) 0.0509(13) -0.0012(11) -0.0196(11) 0.0026(10)
    C18 0.0677(16) 0.0617(15) 0.0676(16) -0.0143(13) -0.0287(13) 0.0036(13)
_geom_special_details
;
 All esds (except the esd in the dihedral angle between two l.s. planes)
 are estimated using the full covariance matrix.  The cell esds are taken
 into account individually in the estimation of esds in distances, angles
 and torsion angles; correlations between esds in cell parameters are only
 used when they are defined by crystal symmetry.  An approximate (isotropic)
 treatment of cell esds is used for estimating esds involving l.s. planes.
;
loop_
    _geom_bond_atom_site_label_1
    _geom_bond_atom_site_label_2
    _geom_bond_site_symmetry_2
    _geom_bond_distance
    _geom_bond_publ_flag
    N1 C2 . 1.336(2) ?
    N1 C1 . 1.339(2) ?
    N2 C4 . 1.395(3) ?
    N2 C10 . 1.454(3) ?
    N2 C3 . 1.459(3) ?
    N3 C12 . 1.382(3) ?
    N3 C11 . 1.442(2) ?
    N3 C18 . 1.445(3) ?
    C1 C2 2_667 1.395(3) ?
    C1 C3 . 1.512(3) ?
    C2 C11 . 1.521(3) ?
    C3 H3A . 0.9700 ?
    C3 H3B . 0.9700 ?
    C4 C9 . 1.398(3) ?
    C4 C5 . 1.398(3) ?
    C5 C6 . 1.369(3) ?
    C5 H5 . 0.9300 ?
    C6 C7 . 1.384(3) ?
    C6 H6 . 0.9300 ?
    C7 C8 . 1.359(4) ?
    C7 H7 . 0.9300 ?
    C8 C9 . 1.386(3) ?
    C8 H8 . 0.9300 ?
    C9 H9 . 0.9300 ?
    C10 H10A . 0.9600 ?
    C10 H10B . 0.9600 ?
    C10 H10C . 0.9600 ?
    C11 H11A . 0.9700 ?
    C11 H11B . 0.9700 ?
    C12 C13 . 1.400(3) ?
    C12 C17 . 1.401(3) ?
    C13 C14 . 1.378(3) ?
    C13 H13 . 0.9300 ?
    C14 C15 . 1.374(4) ?
    C14 H14 . 0.9300 ?
    C15 C16 . 1.371(4) ?
    C15 H15 . 0.9300 ?
    C16 C17 . 1.375(3) ?
    C16 H16 . 0.9300 ?
    C17 H17 . 0.9300 ?
    C18 H18A . 0.9600 ?
    C18 H18B . 0.9600 ?
    C18 H18C . 0.9600 ?
loop_
    _geom_angle_atom_site_label_1
    _geom_angle_atom_site_label_2
    _geom_angle_atom_site_label_3
    _geom_angle_site_symmetry_1
    _geom_angle_site_symmetry_3
    _geom_angle
    _geom_angle_publ_flag
    C2 N1 C1 . . 118.46(16) ?
    C4 N2 C10 . . 117.64(17) ?
    C4 N2 C3 . . 118.71(16) ?
    C10 N2 C3 . . 117.17(18) ?
    C12 N3 C11 . . 122.00(18) ?
    C12 N3 C18 . . 120.07(17) ?
    C11 N3 C18 . . 116.70(18) ?
    N1 C1 C2 . 2_667 120.79(16) ?
    N1 C1 C3 . . 115.85(16) ?
    C2 C1 C3 2_667 . 123.33(17) ?
    N1 C2 C1 . 2_667 120.74(17) ?
    N1 C2 C11 . . 117.03(17) ?
    C1 C2 C11 2_667 . 122.23(17) ?
    N2 C3 C1 . . 114.84(17) ?
    N2 C3 H3A . . 108.6 ?
    C1 C3 H3A . . 108.6 ?
    N2 C3 H3B . . 108.6 ?
    C1 C3 H3B . . 108.6 ?
    H3A C3 H3B . . 107.5 ?
    N3 C11 C2 . . 115.02(17) ?
    N3 C11 H11A . . 108.5 ?
    C2 C11 H11A . . 108.5 ?
    N3 C11 H11B . . 108.5 ?
    C2 C11 H11B . . 108.5 ?
    H11A C11 H11B . . 107.5 ?
    N2 C4 C9 . . 120.81(19) ?
    N2 C4 C5 . . 121.91(19) ?
    C9 C4 C5 . . 117.3(2) ?
    C6 C5 C4 . . 121.1(2) ?
    C6 C5 H5 . . 119.5 ?
    C4 C5 H5 . . 119.5 ?
    C5 C6 C7 . . 121.2(2) ?
    C5 C6 H6 . . 119.4 ?
    C7 C6 H6 . . 119.4 ?
    C8 C7 C6 . . 118.4(2) ?
    C8 C7 H7 . . 120.8 ?
    C6 C7 H7 . . 120.8 ?
    C7 C8 C9 . . 121.7(2) ?
    C7 C8 H8 . . 119.2 ?
    C9 C8 H8 . . 119.2 ?
    C8 C9 C4 . . 120.4(2) ?
    C8 C9 H9 . . 119.8 ?
    C4 C9 H9 . . 119.8 ?
    N3 C12 C13 . . 122.77(19) ?
    N3 C12 C17 . . 120.5(2) ?
    C13 C12 C17 . . 116.7(2) ?
    C14 C13 C12 . . 121.0(2) ?
    C14 C13 H13 . . 119.5 ?
    C12 C13 H13 . . 119.5 ?
    C15 C14 C13 . . 121.6(2) ?
    C15 C14 H14 . . 119.2 ?
    C13 C14 H14 . . 119.2 ?
    C16 C15 C14 . . 117.7(2) ?
    C16 C15 H15 . . 121.1 ?
    C14 C15 H15 . . 121.1 ?
    C15 C16 C17 . . 122.1(2) ?
    C15 C16 H16 . . 119.0 ?
    C17 C16 H16 . . 119.0 ?
    C16 C17 C12 . . 120.8(2) ?
    C16 C17 H17 . . 119.6 ?
    C12 C17 H17 . . 119.6 ?
    N3 C18 H18A . . 109.5 ?
    N3 C18 H18B . . 109.5 ?
    H18A C18 H18B . . 109.5 ?
    N3 C18 H18C . . 109.5 ?
    H18A C18 H18C . . 109.5 ?
    H18B C18 H18C . . 109.5 ?
    N2 C10 H10A . . 109.5 ?
    N2 C10 H10B . . 109.5 ?
    H10A C10 H10B . . 109.5 ?
    N2 C10 H10C . . 109.5 ?
    H10A C10 H10C . . 109.5 ?
    H10B C10 H10C . . 109.5 ?
loop_
    _geom_torsion_atom_site_label_1
    _geom_torsion_atom_site_label_2
    _geom_torsion_atom_site_label_3
    _geom_torsion_atom_site_label_4
    _geom_torsion_site_symmetry_1
    _geom_torsion_site_symmetry_2
    _geom_torsion_site_symmetry_3
    _geom_torsion_site_symmetry_4
    _geom_torsion
    _geom_torsion_publ_flag
    C2 N1 C1 C2 . . . 2_667 -0.5(3) ?
    C2 N1 C1 C3 . . . . -178.66(17) ?
    C1 N1 C2 C1 . . . 2_667 0.5(3) ?
    C1 N1 C2 C11 . . . . 179.92(17) ?
    C4 N2 C3 C1 . . . . 83.8(2) ?
    C10 N2 C3 C1 . . . . -125.0(2) ?
    N1 C1 C3 N2 . . . . -117.34(19) ?
    C2 C1 C3 N2 2_667 . . . 64.5(2) ?
    C12 N3 C11 C2 . . . . 86.2(2) ?
    C18 N3 C11 C2 . . . . -81.1(2) ?
    N1 C2 C11 N3 . . . . 8.2(3) ?
    C1 C2 C11 N3 2_667 . . . -172.42(18) ?
    C10 N2 C4 C9 . . . . 14.5(3) ?
    C3 N2 C4 C9 . . . . 165.50(19) ?
    C10 N2 C4 C5 . . . . -166.6(2) ?
    C3 N2 C4 C5 . . . . -15.6(3) ?
    N2 C4 C5 C6 . . . . -178.9(2) ?
    C9 C4 C5 C6 . . . . 0.0(3) ?
    C4 C5 C6 C7 . . . . -0.1(4) ?
    C5 C6 C7 C8 . . . . 0.4(4) ?
    C6 C7 C8 C9 . . . . -0.6(4) ?
    C7 C8 C9 C4 . . . . 0.5(4) ?
    N2 C4 C9 C8 . . . . 178.8(2) ?
    C5 C4 C9 C8 . . . . -0.2(3) ?
    C11 N3 C12 C13 . . . . 4.2(3) ?
    C18 N3 C12 C13 . . . . 171.1(2) ?
    C11 N3 C12 C17 . . . . -177.13(19) ?
    C18 N3 C12 C17 . . . . -10.2(3) ?
    N3 C12 C13 C14 . . . . 177.1(2) ?
    C17 C12 C13 C14 . . . . -1.7(3) ?
    C12 C13 C14 C15 . . . . 1.2(4) ?
    C13 C14 C15 C16 . . . . 0.1(4) ?
    C14 C15 C16 C17 . . . . -0.8(4) ?
    C15 C16 C17 C12 . . . . 0.3(4) ?
    N3 C12 C17 C16 . . . . -177.8(2) ?
    C13 C12 C17 C16 . . . . 1.0(3) ?
loop_
    _geom_hbond_atom_site_label_D
    _geom_hbond_atom_site_label_H
    _geom_hbond_atom_site_label_A
    _geom_hbond_site_symmetry_A
    _geom_hbond_distance_DH
    _geom_hbond_distance_HA
    _geom_hbond_distance_DA
    _geom_hbond_angle_DHA
    C5 H5 N1 . 0.93 2.50 3.331(3) 149
    C6 H6 Cg3 . 0.93 2.99 3.804(3) 147
    C3 H3A C<i>g</i>2 2_666 0.97 2.83 3.561(2) 133
_shelx_space_group_comment
;
The symmetry employed for this shelxl refinement is uniquely defined
by the following loop, which should always be used as a source of
symmetry information in preference to the above space-group names.
They are only intended as comments.
;
_shelx_estimated_absorpt_T_min     ?
_shelx_estimated_absorpt_T_max     ?
_shelx_hkl_file
;
   1   0   0  627.60    4.50   0
  -1   0   0  615.08    4.44   0
  -2   0   0    3.27    1.49   0
   2   0   0    4.38    1.34   0
  -3   0   0    8.03    1.58   0
   3   0   0    4.64    1.52   0
  -4   0   0  582.31    8.79   0
   4   0   0  578.85    8.73   0
   5   0   0    1.59    1.73   0
  -5   0   0    5.28    1.74   0
   6   0   0  155.48    5.80   0
  -6   0   0  148.06    5.80   0
   7   0   0  215.12    7.84   0
  -7   0   0  216.41    7.80   0
   8   0   0    1.70    2.60   0
  -8   0   0    5.27    2.36   0
   9   0   0    7.65    2.33   0
  10   0   0   -4.76    3.17   0
   9  -1   0   -6.30    2.42   0
  -9   1   0   -3.90    2.51   0
  -8   1   0   17.34    3.21   0
   8  -1   0   14.68    3.66   0
   7  -1   0  123.85    6.18   0
  -7   1   0  110.71    6.24   0
  -6   1   0    9.33    2.13   0
   6  -1   0    6.18    2.28   0
  -5   1   0  501.62    9.40   0
   5  -1   0  496.59    9.39   0
   4  -1   0   -0.79    1.47   0
  -4   1   0   -2.78    1.51   0
  -3   1   0  348.06    6.19   0
   3  -1   0  335.09    6.04   0
  -2   1   0  474.30    5.91   0
   2  -1   0  476.51    6.01   0
   1  -1   0 1159.61    7.39   0
  -1   1   0 1132.11    7.30   0
   0   1   0 1056.27    5.79   0
   0  -1   0 1081.96    5.85   0
   1   1   0 3138.72   13.87   0
  -1  -1   0 3121.14   13.77   0
  -2  -1   0 4160.64   18.67   0
   2   1   0 4399.88   19.17   0
  -3  -1   0  203.23    4.69   0
   3   1   0  193.67    4.47   0
  -4  -1   0  301.11    6.31   0
   4   1   0  316.28    6.48   0
   5   1   0   31.13    2.73   0
  -5  -1   0   36.12    2.90   0
   6   1   0   32.01    3.12   0
  -6  -1   0   38.33    3.48   0
   7   1   0  109.63    5.80   0
  -7  -1   0  115.87    5.77   0
   8   1   0    8.83    2.66   0
  -8  -1   0    7.91    2.77   0
   9   1   0   25.53    3.56   0
  10   1   0    6.02    3.10   0
  -9   2   0    3.06    2.67   0
   9  -2   0   -0.60    2.62   0
   8  -2   0    0.61    2.12   0
  -8   2   0   -3.02    2.26   0
   7  -2   0    2.45    2.55   0
  -7   2   0    9.48    3.28   0
  -6   2   0  214.12    7.23   0
   6  -2   0  221.21    7.29   0
  -5   2   0  123.17    4.97   0
   5  -2   0  106.71    4.74   0
   4  -2   0  660.59   10.04   0
  -4   2   0  627.98    9.78   0
  -3   2   0  467.86    7.48   0
   3  -2   0  502.33    7.80   0
  -2   2   0  316.26    5.69   0
   2  -2   0  323.21    5.58   0
   1  -2   0 3199.12   15.78   0
  -1   2   0 3057.53   15.75   0
   0   2   0 1838.97   10.65   0
   0  -2   0 1882.18   10.78   0
   1   2   0   61.11    2.34   0
  -1  -2   0   65.57    2.31   0
  -2  -2   0 2556.92   14.68   0
   2   2   0 2490.25   14.51   0
  -3  -2   0  260.19    5.39   0
   3   2   0  268.06    5.44   0
  -4  -2   0  140.47    4.59   0
   4   2   0  139.65    4.69   0
   5   2   0  195.35    5.96   0
  -5  -2   0  199.18    6.08   0
   6   2   0   47.09    3.55   0
  -6  -2   0   37.37    3.32   0
   7   2   0  199.72    7.34   0
  -7  -2   0  191.51    7.42   0
   8   2   0   31.98    3.93   0
  -8  -2   0   43.04    3.99   0
   9   2   0   -8.95    2.42   0
  10   2   0    3.96    2.85   0
  -9   3   0   -2.85    3.03   0
   9  -3   0   -5.58    3.46   0
   8  -3   0   31.47    4.11   0
  -8   3   0   41.83    4.37   0
   7  -3   0   88.95    5.65   0
  -7   3   0   90.90    5.67   0
  -6   3   0   66.82    4.45   0
   6  -3   0   63.69    4.89   0
  -5   3   0  104.14    5.20   0
   5  -3   0   98.84    4.99   0
   4  -3   0  107.54    4.60   0
  -4   3   0  107.89    4.41   0
  -3   3   0  714.09   10.07   0
   3  -3   0  742.86   10.28   0
  -2   3   0 2327.78   16.78   0
   2  -3   0 2408.24   17.00   0
   1  -3   0  841.71    9.11   0
  -1   3   0  841.81    9.09   0
   0   3   0  607.15    7.41   0
   0  -3   0  639.65    7.55   0
   1   3   0  129.84    3.56   0
  -1  -3   0  124.22    3.68   0
  -2  -3   0  485.73    7.14   0
   2   3   0  476.12    7.06   0
  -3  -3   0  313.79    6.46   0
   3   3   0  333.15    6.52   0
  -4  -3   0  919.54   11.94   0
   4   3   0  932.60   11.93   0
   5   3   0  185.14    5.99   0
  -5  -3   0  185.02    6.07   0
   6   3   0    6.14    2.26   0
  -6  -3   0   10.90    2.11   0
   7   3   0   44.13    3.94   0
  -7  -3   0   36.96    3.80   0
   8   3   0   15.85    3.23   0
  -8  -3   0   19.48    3.19   0
   9   3   0   37.90    4.67   0
   8  -4   0    5.67    3.68   0
  -8   4   0    6.32    3.83   0
   7  -4   0    4.17    2.56   0
  -7   4   0    5.92    2.78   0
  -6   4   0   -0.38    2.30   0
   6  -4   0    0.26    2.70   0
  -5   4   0   51.49    3.92   0
   5  -4   0   54.22    4.14   0
  -4   4   0    6.43    2.23   0
   4  -4   0   16.59    2.39   0
  -3   4   0   33.85    2.79   0
   3  -4   0   30.02    3.05   0
  -2   4   0  209.93    5.71   0
   2  -4   0  211.64    5.66   0
   1  -4   0   17.33    1.93   0
  -1   4   0   16.48    2.02   0
   0   4   0    2.18    1.38   0
   0  -4   0    3.16    1.35   0
  -1  -4   0   44.22    2.69   0
   1   4   0   44.51    2.72   0
  -2  -4   0  424.59    7.56   0
   2   4   0  418.07    7.49   0
  -3  -4   0   19.95    2.24   0
   3   4   0   17.55    2.24   0
  -4  -4   0    4.75    1.60   0
   4   4   0    2.51    1.56   0
   5   4   0    2.50    1.83   0
  -5  -4   0    3.23    1.78   0
   6   4   0  410.30   10.22   0
  -6  -4   0  395.31   10.02   0
   7   4   0   37.19    3.85   0
  -7  -4   0   32.44    4.54   0
   8   4   0    0.00    2.79   0
  -8  -4   0    2.60    2.69   0
   9   4   0   12.86    3.19   0
   8  -5   0   18.82    4.01   0
  -8   5   0   19.08    4.58   0
  -7   5   0    3.88    2.68   0
   7  -5   0    6.99    2.80   0
  -6   5   0    2.68    2.68   0
   6  -5   0    5.54    2.70   0
  -5   5   0   43.65    4.02   0
   5  -5   0   48.13    4.17   0
  -4   5   0    9.70    2.54   0
   4  -5   0    6.94    2.34   0
  -3   5   0   98.64    4.67   0
   3  -5   0   96.76    4.79   0
  -2   5   0   98.58    4.43   0
   2  -5   0   84.38    4.25   0
   1  -5   0   13.43    1.99   0
  -1   5   0   10.93    2.16   0
   0   5   0    0.15    1.34   0
   0  -5   0    8.32    1.67   0
  -1  -5   0  492.31    8.85   0
   1   5   0  493.97    8.82   0
  -2  -5   0  627.56   10.15   0
   2   5   0  626.70   10.22   0
  -3  -5   0  161.09    5.57   0
   3   5   0  170.61    5.63   0
  -4  -5   0   16.55    2.48   0
   4   5   0   13.69    2.28   0
   5   5   0    6.64    2.40   0
  -5  -5   0    7.83    2.48   0
   6   5   0   39.44    4.12   0
  -6  -5   0   37.00    3.77   0
   7   5   0    1.97    2.27   0
  -7  -5   0    7.64    2.74   0
   8   5   0   -1.77    2.41   0
  -8  -5   0   -0.97    2.82   0
   9   5   0    5.25    2.79   0
  -7   6   0   -0.46    2.88   0
   7  -6   0    0.96    3.18   0
  -6   6   0    2.51    2.36   0
   6  -6   0    4.43    2.47   0
  -5   6   0   10.03    2.84   0
   5  -6   0   17.93    3.08   0
  -4   6   0  159.40    6.89   0
   4  -6   0  161.84    6.91   0
  -3   6   0   15.25    2.87   0
   3  -6   0   23.29    2.91   0
  -2   6   0   -0.20    1.72   0
   2  -6   0    1.98    1.92   0
   1  -6   0   24.89    2.91   0
  -1   6   0   16.56    2.62   0
   0   6   0    5.25    1.76   0
   0  -6   0    9.06    1.99   0
  -1  -6   0   -2.96    1.49   0
   1   6   0    4.63    1.86   0
  -2  -6   0    0.88    1.76   0
   2   6   0   -1.62    1.64   0
  -3  -6   0   43.14    3.57   0
   3   6   0   45.03    3.63   0
  -4  -6   0    2.40    2.01   0
   4   6   0   -4.88    1.76   0
   5   6   0   23.47    3.27   0
  -5  -6   0   20.24    3.47   0
   6   6   0   76.96    5.21   0
  -6  -6   0   74.78    5.19   0
   7   6   0   66.72    5.54   0
  -7  -6   0   74.87    5.55   0
   8   6   0    6.20    2.79   0
  -8  -6   0    4.16    2.88   0
  -6   7   0    4.56    2.91   0
   6  -7   0   -1.16    3.00   0
  -5   7   0    0.16    2.71   0
   5  -7   0   -1.74    2.60   0
  -4   7   0   16.63    3.07   0
   4  -7   0   14.01    3.55   0
  -3   7   0   11.54    2.67   0
   3  -7   0    6.65    2.71   0
  -2   7   0   25.88    3.33   0
   2  -7   0   30.13    3.42   0
   1  -7   0   14.66    2.84   0
  -1   7   0   12.20    2.67   0
   0   7   0   15.81    2.64   0
   0  -7   0   15.47    2.96   0
  -1  -7   0   47.31    3.77   0
   1   7   0   46.14    3.88   0
  -2  -7   0   -3.56    2.03   0
   2   7   0    3.76    1.95   0
  -3  -7   0    0.70    1.92   0
   3   7   0   -1.86    2.09   0
  -4  -7   0   31.85    3.69   0
   4   7   0   22.79    3.44   0
   5   7   0    2.31    2.77   0
  -5  -7   0    6.98    2.76   0
   6   7   0   27.13    3.96   0
  -6  -7   0   29.28    4.01   0
   7   7   0   -3.50    2.73   0
  -7  -7   0    6.71    3.29   0
   8   7   0    7.18    2.71   0
  -8  -7   0    5.13    3.07   0
  -5   8   0    6.29    3.06   0
   5  -8   0   16.92    3.61   0
  -4   8   0  113.39    6.89   0
   4  -8   0  115.69    6.70   0
  -3   8   0    7.80    3.03   0
   3  -8   0    7.69    2.99   0
  -2   8   0    4.48    2.44   0
   2  -8   0    3.81    2.48   0
   1  -8   0   -2.41    2.36   0
  -1   8   0    3.60    2.08   0
   0   8   0   14.20    2.97   0
   0  -8   0   19.23    3.38   0
  -1  -8   0  103.16    5.85   0
   1   8   0   96.86    5.48   0
  -2  -8   0   -1.44    2.02   0
   2   8   0    3.12    2.31   0
  -3  -8   0   -8.97    2.37   0
   3   8   0   -2.70    2.21   0
  -4  -8   0    6.61    2.90   0
   4   8   0    7.57    2.54   0
   5   8   0   -6.60    2.61   0
  -5  -8   0   -4.02    2.38   0
   6   8   0   -3.34    2.54   0
  -6  -8   0   -0.84    2.79   0
   7   8   0    3.67    3.19   0
  -7  -8   0    5.91    3.29   0
  -4   9   0    8.87    3.29   0
   4  -9   0   -2.12    3.50   0
  -3   9   0   13.44    3.48   0
   3  -9   0    6.24    3.57   0
  -2   9   0    3.08    2.53   0
   2  -9   0   -0.33    2.58   0
   1  -9   0    0.16    2.72   0
  -1   9   0   17.55    2.89   0
   0   9   0   47.43    4.80   0
   0  -9   0   44.38    4.83   0
  -1  -9   0   -0.30    2.47   0
   1   9   0    4.64    2.73   0
  -2  -9   0   62.15    5.12   0
   2   9   0   65.07    5.21   0
  -3  -9   0   -1.10    2.73   0
   3   9   0    0.62    2.65   0
  -4  -9   0   18.73    3.22   0
   4   9   0   11.26    3.10   0
   5   9   0    5.31    2.71   0
  -5  -9   0   -1.05    2.76   0
   6   9   0    6.82    2.98   0
  -6  -9   0    1.88    2.85   0
  -2  10   0   11.46    3.55   0
   2 -10   0   12.13    3.76   0
   1 -10   0   -4.33    2.75   0
  -1  10   0    5.49    2.91   0
   0 -10   0   -5.18    2.78   0
   0  10   0    2.55    2.73   0
  -1 -10   0   13.27    3.49   0
   1  10   0   10.30    3.37   0
  -2 -10   0   23.80    4.04   0
   2  10   0   16.07    3.95   0
  -3 -10   0   61.59    5.87   0
   3  10   0   65.11    6.12   0
  -4 -10   0   23.56    4.23   0
   4  10   0   22.55    4.12   0
   4  10  -1   -0.11    3.36   0
  -4 -10   1   21.65    3.80   0
   3  10  -1   82.92    6.57   0
  -3 -10   1   86.07    6.53   0
  -2 -10   1    4.37    3.27   0
   2  10  -1  -10.84    2.75   0
  -1 -10   1   21.91    4.29   0
   1  10  -1   36.10    4.25   0
   0 -10   1    5.77    3.04   0
   0  10  -1    3.67    3.53   0
   1 -10   1   -3.15    2.96   0
  -1  10  -1   -1.35    2.77   0
  -2  10  -1    3.66    3.89   0
   2 -10   1   10.39    3.68   0
   6   9  -1    2.20    3.28   0
  -6  -9   1    9.19    2.91   0
   5   9  -1    7.77    3.37   0
  -5  -9   1    2.14    2.74   0
   4   9  -1   -2.36    2.76   0
  -4  -9   1   -3.35    2.71   0
   3   9  -1   18.28    3.37   0
  -3  -9   1    9.25    3.22   0
  -2  -9   1   33.35    4.20   0
   2   9  -1   32.01    4.13   0
  -1  -9   1   69.40    5.45   0
   1   9  -1   72.89    5.67   0
   0  -9   1  125.44    7.22   0
   0   9  -1  137.63    7.82   0
   1  -9   1   39.76    4.29   0
  -1   9  -1   29.30    4.06   0
  -2   9  -1    3.78    3.09   0
   2  -9   1    5.71    2.97   0
  -3   9  -1    0.94    2.88   0
   3  -9   1   -5.62    2.41   0
  -4   9  -1   21.30    4.09   0
   4  -9   1   30.76    4.21   0
  -7  -8   1   53.24    5.70   0
   7   8  -1   56.59    5.96   0
   6   8  -1   -2.77    2.88   0
  -6  -8   1   12.05    2.93   0
   5   8  -1   15.60    3.31   0
  -5  -8   1    6.96    3.07   0
   4   8  -1   18.34    3.37   0
  -4  -8   1   19.85    3.29   0
   3   8  -1   -3.49    2.12   0
  -3  -8   1    1.94    1.97   0
  -2  -8   1   20.77    3.22   0
   2   8  -1   28.13    3.48   0
  -1  -8   1  244.09    8.64   0
   1   8  -1  217.50    8.43   0
   0  -8   1  220.07    8.23   0
   0   8  -1  219.11    8.41   0
   1  -8   1  105.60    6.07   0
  -1   8  -1  108.98    6.25   0
  -2   8  -1   23.52    3.57   0
   2  -8   1   22.94    3.32   0
  -3   8  -1    4.68    2.93   0
   3  -8   1    5.40    2.85   0
  -4   8  -1   -3.43    2.48   0
   4  -8   1    1.30    2.53   0
  -5   8  -1   10.93    3.49   0
   5  -8   1    8.24    3.36   0
  -8  -7   1   62.99    5.76   0
   8   7  -1   45.19    4.94   0
  -7  -7   1   26.63    3.79   0
   7   7  -1   15.59    3.81   0
   6   7  -1   15.29    3.49   0
  -6  -7   1   19.08    3.38   0
   5   7  -1   37.90    3.99   0
  -5  -7   1   45.27    4.36   0
   4   7  -1   18.15    2.88   0
  -4  -7   1    5.54    2.91   0
  -3  -7   1   66.87    4.65   0
   3   7  -1   61.48    4.53   0
  -2  -7   1   50.76    4.26   0
   2   7  -1   41.91    3.85   0
  -1  -7   1  112.31    5.56   0
   1   7  -1  102.31    5.28   0
   0  -7   1   45.02    4.04   0
   0   7  -1   49.77    3.93   0
   1  -7   1  133.90    6.02   0
  -1   7  -1  133.62    6.18   0
  -2   7  -1   73.66    4.87   0
   2  -7   1   86.17    5.25   0
  -3   7  -1   76.90    5.06   0
   3  -7   1   77.95    5.10   0
  -4   7  -1   10.83    3.05   0
   4  -7   1   10.05    2.75   0
  -5   7  -1   -5.66    2.61   0
   5  -7   1    2.19    2.91   0
   6  -7   1    9.97    2.99   0
  -6   7  -1   11.09    3.18   0
   8   6  -1    2.51    2.76   0
  -8  -6   1   -3.32    2.53   0
  -7  -6   1   11.85    3.13   0
   7   6  -1   13.19    3.27   0
   6   6  -1   -2.96    2.34   0
  -6  -6   1    2.53    2.39   0
   5   6  -1   25.94    3.43   0
  -5  -6   1   19.65    3.20   0
   4   6  -1   36.07    3.58   0
  -4  -6   1   43.07    3.79   0
  -3  -6   1   89.01    4.76   0
   3   6  -1   80.84    4.60   0
  -2  -6   1  281.57    7.84   0
   2   6  -1  289.70    7.89   0
  -1  -6   1   36.89    3.13   0
   1   6  -1   29.85    3.00   0
   0  -6   1   18.06    2.59   0
   0   6  -1   15.20    2.77   0
   1  -6   1  105.60    4.87   0
  -1   6  -1  102.24    4.88   0
  -2   6  -1   11.62    2.27   0
   2  -6   1    9.71    2.40   0
  -3   6  -1  303.73    8.85   0
   3  -6   1  313.05    8.86   0
  -4   6  -1   21.94    3.00   0
   4  -6   1   16.99    2.91   0
  -5   6  -1    1.53    2.30   0
   5  -6   1    1.52    2.59   0
   6  -6   1   -4.97    2.30   0
  -6   6  -1   -2.03    2.25   0
   7  -6   1   11.21    3.43   0
  -7   6  -1   13.06    3.32   0
  -9  -5   1    3.04    3.27   0
   9   5  -1    3.18    3.06   0
   8   5  -1    6.88    3.16   0
  -8  -5   1    4.01    2.50   0
  -7  -5   1   34.78    4.47   0
   7   5  -1   42.92    4.64   0
   6   5  -1    6.17    2.78   0
  -6  -5   1   14.96    2.94   0
   5   5  -1    3.94    2.23   0
  -5  -5   1    1.23    1.95   0
   4   5  -1    1.73    2.11   0
  -4  -5   1    2.71    1.90   0
  -3  -5   1  427.88    9.06   0
   3   5  -1  400.84    8.95   0
  -2  -5   1   71.94    3.70   0
   2   5  -1   69.79    3.79   0
  -1  -5   1  129.86    4.70   0
   1   5  -1  127.60    4.83   0
   0  -5   1   88.25    3.97   0
   0   5  -1   87.45    4.02   0
   1  -5   1  198.47    5.80   0
  -1   5  -1  192.01    5.93   0
  -2   5  -1  214.39    6.51   0
   2  -5   1  222.82    6.48   0
  -3   5  -1   -0.70    1.54   0
   3  -5   1   -5.23    1.66   0
  -4   5  -1  143.86    6.13   0
   4  -5   1  146.72    6.15   0
  -5   5  -1   72.30    4.73   0
   5  -5   1   68.40    4.79   0
   6  -5   1   13.78    2.98   0
  -6   5  -1    3.50    2.89   0
   7  -5   1   12.09    3.21   0
  -7   5  -1    4.65    2.88   0
   8  -5   1    1.34    3.56   0
   9   4  -1    0.73    2.45   0
  -9  -4   1    1.34    3.56   0
   8   4  -1   -6.83    2.38   0
  -8  -4   1   -5.21    2.72   0
  -7  -4   1    1.37    2.21   0
   7   4  -1   -3.57    2.42   0
   6   4  -1   94.80    5.24   0
  -6  -4   1   88.83    5.09   0
  -5  -4   1   34.21    3.28   0
   5   4  -1   28.91    3.34   0
   4   4  -1   55.10    3.66   0
  -4  -4   1   60.69    3.72   0
  -3  -4   1  436.06    8.40   0
   3   4  -1  435.21    8.39   0
  -2  -4   1    0.66    1.49   0
   2   4  -1    2.23    1.61   0
  -1  -4   1   89.66    3.69   0
   1   4  -1   88.87    3.54   0
   0  -4   1   -1.19    1.59   0
   0   4  -1   -1.48    1.42   0
   1  -4   1  479.41    7.90   0
  -1   4  -1  460.96    7.89   0
  -2   4  -1    8.63    1.79   0
   2  -4   1    5.88    1.75   0
  -3   4  -1  221.72    6.38   0
   3  -4   1  228.84    6.33   0
  -4   4  -1   11.23    2.49   0
   4  -4   1   15.35    2.35   0
   5  -4   1   32.53    3.40   0
  -5   4  -1   36.66    3.51   0
   6  -4   1  147.20    6.57   0
  -6   4  -1  139.65    6.46   0
   7  -4   1   -2.76    2.15   0
  -7   4  -1    0.88    2.58   0
   8  -4   1   -1.68    3.09   0
   9  -4   1   -4.12    2.85   0
  -9  -3   1    5.87    3.13   0
   9   3  -1   10.60    3.57   0
   8   3  -1    0.91    2.13   0
  -8  -3   1    3.64    2.52   0
   7   3  -1   73.09    5.04   0
  -7  -3   1   77.60    5.29   0
   6   3  -1   87.83    4.99   0
  -6  -3   1   76.51    4.63   0
  -5  -3   1   -0.98    1.89   0
   5   3  -1   -4.86    1.55   0
   4   3  -1    7.02    2.03   0
  -4  -3   1    3.98    1.67   0
  -3  -3   1  637.21    9.32   0
   3   3  -1  622.65    9.29   0
  -2  -3   1  680.07    8.77   0
   2   3  -1  680.57    8.82   0
  -1  -3   1   19.76    1.83   0
   1   3  -1   17.89    1.82   0
   0  -3   1  204.80    4.53   0
   0   3  -1  199.42    4.45   0
   1  -3   1  185.30    4.47   0
  -1   3  -1  189.87    4.54   0
  -2   3  -1   21.71    2.27   0
   2  -3   1   25.79    2.07   0
  -3   3  -1   61.42    3.27   0
   3  -3   1   64.87    3.30   0
  -4   3  -1  188.69    5.73   0
   4  -3   1  187.40    5.79   0
   5  -3   1    0.71    2.00   0
  -5   3  -1   11.66    2.18   0
   6  -3   1   91.58    5.01   0
  -6   3  -1   78.92    5.21   0
   7  -3   1   53.31    4.45   0
  -7   3  -1   57.46    4.67   0
   8  -3   1    2.66    2.53   0
  -8   3  -1    1.10    2.39   0
   9  -3   1    0.00    3.08   0
   9   2  -1   12.57    3.57   0
  -9  -2   1    7.68    3.51   0
   8   2  -1   60.57    5.02   0
  -8  -2   1   60.23    5.02   0
   7   2  -1  174.02    7.31   0
  -7  -2   1  161.99    7.07   0
   6   2  -1   44.91    3.50   0
  -6  -2   1   44.65    3.69   0
  -5  -2   1  257.65    7.11   0
   5   2  -1  256.36    7.05   0
   4   2  -1  116.71    4.35   0
  -4  -2   1  108.36    4.24   0
  -3  -2   1   57.97    2.96   0
   3   2  -1   57.98    2.99   0
  -2  -2   1  196.59    4.37   0
   2   2  -1  197.18    4.40   0
  -1  -2   1 2837.45   14.91   0
   1   2  -1 2832.63   15.14   0
   0  -2   1 4460.41   19.66   0
   0   2  -1 4380.23   20.29   0
   1  -2   1  242.98    4.34   0
  -1   2  -1  244.34    4.39   0
  -2   2  -1  202.78    4.54   0
   2  -2   1  206.93    4.44   0
  -3   2  -1   99.53    3.70   0
   3  -2   1  104.78    3.78   0
  -4   2  -1  301.11    6.76   0
   4  -2   1  285.28    6.64   0
   5  -2   1   13.70    2.10   0
  -5   2  -1   17.34    2.36   0
   6  -2   1  748.05   13.15   0
  -6   2  -1  739.61   12.97   0
   7  -2   1  131.75    6.43   0
  -7   2  -1  120.10    6.12   0
   8  -2   1    3.39    2.47   0
  -8   2  -1    5.94    2.37   0
   9  -2   1    8.42    3.03   0
  -9  -1   1    0.17    2.77   0
   9   1  -1   -1.89    2.96   0
   8   1  -1   73.52    5.41   0
  -8  -1   1   67.26    5.38   0
   7   1  -1    1.99    2.39   0
  -7  -1   1   -0.74    2.32   0
   6   1  -1   -0.83    1.62   0
  -6  -1   1    3.30    1.83   0
  -5  -1   1    3.59    1.74   0
   5   1  -1   -0.22    1.53   0
   4   1  -1   30.99    2.45   0
  -4  -1   1   20.85    2.42   0
  -3  -1   1  206.45    4.77   0
   3   1  -1  194.93    4.79   0
  -2  -1   1   44.61    2.21   0
   2   1  -1   37.52    2.17   0
  -1  -1   1 9999.00   51.42   0
   1   1  -1 8218.21   44.35   0
   0  -1   1   74.71    1.93   0
   0   1  -1   73.41    1.93   0
   1  -1   1  716.65    5.95   0
  -1   1  -1  714.82    5.99   0
  -2   1  -1  438.63    5.72   0
   2  -1   1  435.35    5.70   0
  -3   1  -1    6.69    1.71   0
   3  -1   1    9.85    1.48   0
  -4   1  -1  131.10    4.39   0
   4  -1   1  123.89    4.23   0
   5  -1   1  524.92    9.51   0
  -5   1  -1  534.03    9.57   0
   6  -1   1   78.56    4.31   0
  -6   1  -1   80.50    4.44   0
   7  -1   1   98.92    5.34   0
  -7   1  -1  112.29    5.64   0
   8  -1   1    6.48    2.70   0
  -8   1  -1   11.49    2.72   0
   9  -1   1   13.22    3.14   0
  10  -1   1    6.80    3.46   0
   9   0  -1   -1.39    2.78   0
  -9   0   1    1.97    3.00   0
  -8   0   1   64.54    5.25   0
   8   0  -1   61.06    5.07   0
   7   0  -1    8.76    2.63   0
  -7   0   1   10.08    2.84   0
   6   0  -1   15.58    2.44   0
  -6   0   1   18.93    2.49   0
  -5   0   1    3.00    1.62   0
   5   0  -1    3.18    1.82   0
   4   0  -1   -0.45    1.40   0
  -4   0   1    1.61    1.40   0
  -3   0   1   10.17    1.78   0
   3   0  -1   13.20    1.80   0
  -2   0   1   67.86    2.61   0
   2   0  -1   77.34    2.70   0
   1   0  -1   53.99    1.92   0
  -1   0   1   51.98    1.92   0
   0   0   1 1167.93    5.93   0
   0   0  -1 1174.97    5.95   0
   1   0   1  608.88    4.65   0
  -1   0  -1  601.55    4.65   0
  -2   0  -1 1436.00    9.64   0
   2   0   1 1413.99    9.35   0
  -3   0  -1   12.91    1.71   0
   3   0   1   11.42    1.70   0
  -4   0  -1  148.16    4.42   0
   4   0   1  149.06    4.47   0
   5   0   1   97.29    4.28   0
  -5   0  -1  100.89    4.29   0
   6   0   1   48.71    3.43   0
  -6   0  -1   36.27    3.26   0
   7   0   1   -0.69    2.07   0
  -7   0  -1    3.01    1.90   0
   8   0   1    4.38    2.22   0
  -8   0  -1    1.38    2.29   0
   9   0   1    6.44    2.84   0
  10   0   1   -4.50    2.63   0
   9  -1  -1    2.95    2.98   0
  -9   1   1    0.81    3.35   0
  -8   1   1    0.60    2.63   0
   8  -1  -1    8.36    2.92   0
   7  -1  -1  301.43    9.63   0
  -7   1   1  314.03    9.57   0
  -6   1   1   81.96    4.84   0
   6  -1  -1   95.56    4.91   0
  -5   1   1   52.74    3.43   0
   5  -1  -1   52.16    3.47   0
   4  -1  -1    5.24    1.59   0
  -4   1   1    3.52    1.53   0
  -3   1   1   70.82    3.18   0
   3  -1  -1   71.25    3.05   0
  -2   1   1   19.73    2.04   0
   2  -1  -1   19.05    1.72   0
   1  -1  -1 4712.95   25.68   0
  -1   1   1 4646.87   25.63   0
   0   1   1  923.36    6.05   0
   0  -1  -1  932.31    6.09   0
   1   1   1  403.73    4.21   0
  -1  -1  -1  404.19    4.23   0
  -2  -1  -1 5694.22   30.21   0
   2   1   1 5465.28   29.16   0
  -3  -1  -1 2268.92   14.64   0
   3   1   1 2241.02   14.63   0
  -4  -1  -1  569.10    8.45   0
   4   1   1  557.78    8.43   0
   5   1   1  319.59    7.27   0
  -5  -1  -1  321.35    7.30   0
   6   1   1   35.52    2.99   0
  -6  -1  -1   37.47    3.08   0
   7   1   1  116.26    5.64   0
  -7  -1  -1  109.53    5.59   0
   8   1   1    8.81    2.49   0
  -8  -1  -1    7.78    2.59   0
   9   1   1   -0.96    2.97   0
  10   1   1    5.31    3.16   0
  -9   2   1   -2.30    2.74   0
   9  -2  -1    1.95    3.09   0
   8  -2  -1    6.33    2.75   0
  -8   2   1    5.50    3.02   0
   7  -2  -1   16.31    2.91   0
  -7   2   1   11.13    2.95   0
  -6   2   1    2.94    1.99   0
   6  -2  -1    1.93    2.36   0
  -5   2   1   81.99    4.38   0
   5  -2  -1   65.64    4.03   0
   4  -2  -1    8.04    1.67   0
  -4   2   1    5.69    1.72   0
  -3   2   1  312.20    6.36   0
   3  -2  -1  304.95    6.40   0
  -2   2   1  734.03    8.61   0
   2  -2  -1  736.03    8.64   0
   1  -2  -1 8553.57   43.44   0
  -1   2   1 8526.76   44.71   0
   0   2   1 3785.28   17.56   0
   0  -2  -1 3775.29   17.31   0
   1   2   1  505.12    5.76   0
  -1  -2  -1  499.45    5.74   0
  -2  -2  -1  268.07    4.79   0
   2   2   1  293.33    4.91   0
  -3  -2  -1  765.03    8.89   0
   3   2   1  792.50    9.03   0
  -4  -2  -1 1026.74   11.65   0
   4   2   1 1024.69   11.61   0
   5   2   1   27.36    2.39   0
  -5  -2  -1   22.32    2.45   0
   6   2   1   10.32    2.44   0
  -6  -2  -1    4.06    2.13   0
   7   2   1   58.62    4.15   0
  -7  -2  -1   61.13    4.21   0
   8   2   1    2.74    2.76   0
  -8  -2  -1    9.09    2.62   0
   9   2   1   17.64    3.59   0
  10   2   1    3.99    3.24   0
  -9   3   1   27.98    4.26   0
   9  -3  -1    5.01    4.09   0
   8  -3  -1    2.50    2.90   0
  -8   3   1   -0.66    3.02   0
   7  -3  -1    7.32    2.81   0
  -7   3   1   10.27    2.68   0
  -6   3   1  341.24    9.63   0
   6  -3  -1  338.33    9.59   0
  -5   3   1   19.94    2.76   0
   5  -3  -1   17.85    2.48   0
   4  -3  -1   -1.21    1.42   0
  -4   3   1    4.53    1.72   0
  -3   3   1   99.88    4.04   0
   3  -3  -1  105.22    4.25   0
  -2   3   1   57.38    3.05   0
   2  -3  -1   62.11    3.15   0
   1  -3  -1  376.81    6.26   0
  -1   3   1  366.17    6.33   0
   0   3   1   99.79    3.27   0
   0  -3  -1   91.68    3.14   0
   1   3   1  124.42    3.55   0
  -1  -3  -1  134.97    3.78   0
  -2  -3  -1  683.53    8.38   0
   2   3   1  671.40    8.29   0
  -3  -3  -1 1036.63   11.20   0
   3   3   1 1038.58   11.22   0
  -4  -3  -1  429.23    8.03   0
   4   3   1  400.77    7.74   0
   5   3   1  107.68    4.71   0
  -5  -3  -1  108.77    4.67   0
   6   3   1   53.94    3.82   0
  -6  -3  -1   49.03    3.76   0
   7   3   1   35.68    3.45   0
  -7  -3  -1   25.32    3.50   0
   8   3   1    8.29    2.76   0
  -8  -3  -1    8.64    2.72   0
   9   3   1    9.34    3.37   0
  10   3   1   -2.39    2.77   0
   8  -4  -1    7.94    4.24   0
  -8   4   1   21.25    3.54   0
  -7   4   1   17.06    3.32   0
   7  -4  -1   13.45    3.40   0
  -6   4   1  107.71    6.16   0
   6  -4  -1   93.66    6.03   0
  -5   4   1   33.30    3.38   0
   5  -4  -1   35.33    3.76   0
  -4   4   1   78.71    4.37   0
   4  -4  -1   76.82    4.46   0
  -3   4   1   23.24    2.59   0
   3  -4  -1   26.24    2.66   0
  -2   4   1  496.67    8.76   0
   2  -4  -1  505.80    8.83   0
   1  -4  -1  988.32   11.46   0
  -1   4   1  954.60   11.32   0
   0   4   1  775.88    9.73   0
   0  -4  -1  791.40    9.92   0
   1   4   1   64.08    3.09   0
  -1  -4  -1   63.57    3.09   0
  -2  -4  -1  342.34    6.83   0
   2   4   1  330.40    6.61   0
  -3  -4  -1  400.11    7.74   0
   3   4   1  390.95    7.61   0
  -4  -4  -1  214.27    6.17   0
   4   4   1  217.75    6.08   0
   5   4   1   82.34    4.33   0
  -5  -4  -1   75.99    4.38   0
   6   4   1  410.17    9.99   0
  -6  -4  -1  436.90   10.30   0
   7   4   1  134.50    6.48   0
  -7  -4  -1  118.88    6.22   0
   8   4   1    2.79    2.32   0
  -8  -4  -1   -1.78    2.19   0
   9   4   1    9.17    3.12   0
  -8   5   1    1.79    2.74   0
   8  -5  -1   -3.45    2.68   0
  -7   5   1    7.02    3.31   0
   7  -5  -1   13.11    3.60   0
  -6   5   1   -3.94    2.83   0
   6  -5  -1    0.44    2.79   0
  -5   5   1   46.68    4.18   0
   5  -5  -1   53.12    4.39   0
  -4   5   1    9.81    2.43   0
   4  -5  -1   10.65    2.33   0
  -3   5   1   81.25    4.41   0
   3  -5  -1   92.78    4.63   0
  -2   5   1  109.54    4.69   0
   2  -5  -1  103.39    4.86   0
   1  -5  -1   25.10    2.48   0
  -1   5   1   24.95    2.57   0
   0   5   1   64.16    3.52   0
   0  -5  -1   65.91    3.59   0
  -1  -5  -1  311.46    7.09   0
   1   5   1  315.45    7.02   0
  -2  -5  -1  209.24    5.93   0
   2   5   1  205.60    5.87   0
  -3  -5  -1    1.11    1.59   0
   3   5   1   -0.21    1.43   0
  -4  -5  -1   11.02    2.25   0
   4   5   1   10.03    2.31   0
   5   5   1   15.59    2.56   0
  -5  -5  -1   11.87    2.55   0
   6   5   1    3.09    2.40   0
  -6  -5  -1   -1.79    2.49   0
   7   5   1   91.73    5.72   0
  -7  -5  -1   85.81    5.73   0
   8   5   1   47.38    4.93   0
  -8  -5  -1   53.37    4.83   0
   9   5   1    4.88    2.99   0
  -7   6   1    4.75    3.04   0
   7  -6  -1    5.63    2.94   0
  -6   6   1   48.21    4.66   0
   6  -6  -1   46.54    4.56   0
  -5   6   1   -6.59    2.12   0
   5  -6  -1    1.01    2.25   0
  -4   6   1   27.77    3.52   0
   4  -6  -1   29.98    3.48   0
  -3   6   1    8.21    2.60   0
   3  -6  -1   11.71    2.59   0
  -2   6   1   29.18    3.43   0
   2  -6  -1   36.43    3.21   0
   1  -6  -1  126.84    5.38   0
  -1   6   1  120.68    5.48   0
   0   6   1  112.69    4.96   0
   0  -6  -1  106.80    4.84   0
  -1  -6  -1  475.21    9.78   0
   1   6   1  475.01    9.51   0
  -2  -6  -1  169.68    5.98   0
   2   6   1  173.36    5.94   0
  -3  -6  -1  153.62    6.02   0
   3   6   1  160.19    5.92   0
  -4  -6  -1    9.66    2.24   0
   4   6   1    9.68    2.27   0
   5   6   1  151.28    6.57   0
  -5  -6  -1  150.91    6.66   0
   6   6   1   16.28    3.07   0
  -6  -6  -1   16.79    3.09   0
   7   6   1  163.66    8.05   0
  -7  -6  -1  177.36    8.20   0
   8   6   1   28.76    4.08   0
  -8  -6  -1   30.82    4.24   0
   9   6   1    1.89    2.72   0
  -6   7   1    5.39    3.38   0
   6  -7  -1   -2.42    3.47   0
  -5   7   1   14.03    3.19   0
   5  -7  -1    6.00    3.37   0
  -4   7   1   16.14    2.99   0
   4  -7  -1    7.75    2.92   0
  -3   7   1   19.30    3.25   0
   3  -7  -1   18.36    3.17   0
  -2   7   1    3.41    1.97   0
   2  -7  -1    3.92    2.11   0
   1  -7  -1    4.48    2.04   0
  -1   7   1   -3.42    2.01   0
   0   7   1  485.11   10.93   0
   0  -7  -1  467.01   10.89   0
  -1  -7  -1   -4.78    1.89   0
   1   7   1   -3.56    2.01   0
  -2  -7  -1  109.47    5.45   0
   2   7   1   96.70    5.24   0
  -3  -7  -1   60.59    4.47   0
   3   7   1   61.32    4.32   0
  -4  -7  -1   13.40    2.83   0
   4   7   1    8.18    2.64   0
   5   7   1   18.72    2.97   0
  -5  -7  -1   18.72    3.18   0
   6   7   1   75.40    5.73   0
  -6  -7  -1   80.04    5.50   0
   7   7   1   39.26    4.74   0
  -7  -7  -1   47.72    4.87   0
   8   7   1    3.15    2.93   0
  -8  -7  -1    1.93    2.99   0
  -5   8   1    5.70    3.27   0
   5  -8  -1    3.29    3.21   0
  -4   8   1   19.70    3.58   0
   4  -8  -1   12.65    3.30   0
  -3   8   1   22.70    3.69   0
   3  -8  -1   27.43    3.71   0
  -2   8   1   -0.85    2.21   0
   2  -8  -1    5.57    2.34   0
   1  -8  -1    3.65    3.16   0
  -1   8   1    4.97    2.66   0
   0   8   1    8.03    2.74   0
   0  -8  -1    8.60    2.81   0
  -1  -8  -1    8.49    2.60   0
   1   8   1   11.63    2.71   0
  -2  -8  -1    6.75    2.78   0
   2   8   1    5.67    2.32   0
  -3  -8  -1   -1.88    2.07   0
   3   8   1   -1.47    2.19   0
  -4  -8  -1    3.39    2.49   0
   4   8   1    3.93    2.75   0
   5   8   1    7.07    3.07   0
  -5  -8  -1    8.03    3.30   0
   6   8   1   -0.82    2.38   0
  -6  -8  -1   -0.16    2.47   0
   7   8   1    8.23    3.04   0
  -7  -8  -1    1.19    2.70   0
  -4   9   1    6.50    3.23   0
   4  -9  -1    3.67    2.87   0
  -3   9   1    0.59    2.65   0
   3  -9  -1   -4.57    2.81   0
  -2   9   1    1.48    2.49   0
   2  -9  -1    4.29    2.47   0
   1  -9  -1   -0.47    2.70   0
  -1   9   1    2.66    2.38   0
   0   9   1   89.57    6.02   0
   0  -9  -1   89.22    5.97   0
  -1  -9  -1   59.23    5.08   0
   1   9   1   52.57    4.93   0
  -2  -9  -1   -2.87    2.81   0
   2   9   1    2.85    2.70   0
  -3  -9  -1   23.27    3.47   0
   3   9   1   19.57    3.73   0
  -4  -9  -1    3.24    2.85   0
   4   9   1    4.66    2.80   0
   5   9   1    8.69    3.00   0
  -5  -9  -1   12.01    3.16   0
   6   9   1    5.11    2.59   0
  -6  -9  -1   -0.37    3.02   0
  -2  10   1   17.43    3.65   0
   2 -10  -1   18.29    3.86   0
   1 -10  -1   -0.62    2.65   0
  -1  10   1    7.57    2.78   0
   0 -10  -1    2.22    3.03   0
   0  10   1   -7.25    2.94   0
  -1 -10  -1    5.68    2.75   0
   1  10   1   -4.60    2.42   0
  -2 -10  -1    1.50    2.76   0
   2  10   1   -9.02    2.91   0
  -3 -10  -1   18.64    3.92   0
   3  10   1    2.73    3.68   0
  -4 -10  -1    6.64    2.73   0
   4  10   1    3.19    3.00   0
   5  10   1    5.50    3.31   0
  -5 -10  -1    5.93    2.75   0
   3  10  -2    1.14    3.22   0
  -3 -10   2    0.87    3.32   0
  -2 -10   2   14.28    3.63   0
   2  10  -2   12.27    3.54   0
  -1 -10   2   71.50    6.25   0
   1  10  -2   79.94    6.21   0
   0 -10   2   14.12    3.62   0
   0  10  -2   13.84    3.79   0
   1 -10   2   45.29    5.19   0
  -1  10  -2   31.98    4.71   0
  -2  10  -2   -5.63    2.83   0
   2 -10   2  -11.53    3.04   0
   5   9  -2    3.09    2.87   0
  -5  -9   2   -1.37    2.97   0
   4   9  -2    2.35    2.73   0
  -4  -9   2   -3.03    3.06   0
   3   9  -2   18.31    3.70   0
  -3  -9   2   19.03    3.84   0
  -2  -9   2  118.88    6.87   0
   2   9  -2  124.11    7.27   0
  -1  -9   2  145.27    7.40   0
   1   9  -2  106.71    6.98   0
   0  -9   2   96.38    6.18   0
   0   9  -2  104.90    6.73   0
   1  -9   2   34.53    4.35   0
  -1   9  -2   37.97    4.38   0
  -2   9  -2   57.72    5.21   0
   2  -9   2   54.36    5.04   0
  -3   9  -2   15.90    3.58   0
   3  -9   2   17.68    3.59   0
  -4   9  -2   23.58    4.15   0
   4  -9   2   25.16    4.31   0
   6   8  -2    0.98    2.79   0
  -6  -8   2   -3.60    2.99   0
   5   8  -2    6.99    2.90   0
  -5  -8   2    7.78    3.34   0
   4   8  -2   -2.63    2.54   0
  -4  -8   2    8.76    2.86   0
   3   8  -2   27.36    3.67   0
  -3  -8   2   24.45    3.59   0
  -2  -8   2   -1.80    2.11   0
   2   8  -2   -5.58    2.23   0
  -1  -8   2   25.56    3.62   0
   1   8  -2   21.37    3.38   0
   0  -8   2   59.13    4.70   0
   0   8  -2   45.38    4.27   0
   1  -8   2  184.72    7.82   0
  -1   8  -2  169.28    7.62   0
  -2   8  -2    3.03    2.83   0
   2  -8   2   -5.16    3.15   0
  -3   8  -2   28.26    3.91   0
   3  -8   2   24.13    3.79   0
  -4   8  -2   10.35    3.12   0
   4  -8   2   23.17    3.52   0
  -5   8  -2    1.68    2.64   0
   5  -8   2    5.42    2.87   0
  -7  -7   2   20.50    3.69   0
   7   7  -2    6.29    3.96   0
   6   7  -2   -4.10    2.56   0
  -6  -7   2    5.22    2.74   0
   5   7  -2    8.18    3.07   0
  -5  -7   2    2.96    3.05   0
   4   7  -2   14.87    2.86   0
  -4  -7   2    9.22    2.93   0
  -3  -7   2   51.91    4.18   0
   3   7  -2   52.22    4.18   0
  -2  -7   2   18.85    2.89   0
   2   7  -2   19.09    2.81   0
  -1  -7   2    2.31    2.29   0
   1   7  -2    4.07    2.19   0
   0  -7   2    6.09    2.55   0
   0   7  -2    1.39    2.08   0
   1  -7   2  183.59    7.14   0
  -1   7  -2  181.70    6.99   0
  -2   7  -2   93.04    5.17   0
   2  -7   2   68.83    4.84   0
  -3   7  -2   24.85    3.38   0
   3  -7   2   16.41    3.28   0
  -4   7  -2  119.74    6.83   0
   4  -7   2  108.65    6.47   0
  -5   7  -2    5.99    2.96   0
   5  -7   2   14.87    3.07   0
   6  -7   2   16.05    3.26   0
  -6   7  -2   10.72    3.14   0
   7  -7   2    2.04    3.24   0
  -7   7  -2    1.94    3.03   0
  -8  -6   2   -4.38    2.70   0
   8   6  -2   -7.27    2.79   0
  -7  -6   2    8.82    2.86   0
   7   6  -2    6.53    2.98   0
   6   6  -2   17.00    3.55   0
  -6  -6   2   12.31    3.32   0
   5   6  -2    6.67    2.75   0
  -5  -6   2    1.99    2.86   0
   4   6  -2  137.44    6.47   0
  -4  -6   2  146.67    6.63   0
  -3  -6   2  149.82    6.21   0
   3   6  -2  151.82    6.29   0
  -2  -6   2   39.18    3.37   0
   2   6  -2   34.08    3.35   0
  -1  -6   2    3.07    1.94   0
   1   6  -2    4.52    2.07   0
   0  -6   2   12.77    2.44   0
   0   6  -2   12.52    2.53   0
   1  -6   2    8.17    2.04   0
  -1   6  -2    8.82    2.15   0
  -2   6  -2  120.19    5.55   0
   2  -6   2  122.74    5.57   0
  -3   6  -2  257.06    8.31   0
   3  -6   2  260.55    8.21   0
  -4   6  -2    3.25    1.95   0
   4  -6   2   -2.73    2.36   0
  -5   6  -2   12.24    2.84   0
   5  -6   2    6.77    2.71   0
   6  -6   2    7.74    2.97   0
  -6   6  -2   -2.50    3.06   0
   7  -6   2   16.12    3.94   0
  -7   6  -2   18.59    3.75   0
   8   5  -2   -0.60    2.62   0
  -8  -5   2    0.35    2.75   0
  -7  -5   2   11.13    2.85   0
   7   5  -2   12.13    2.92   0
   6   5  -2   -5.19    2.35   0
  -6  -5   2    5.43    2.42   0
   5   5  -2   -2.65    2.04   0
  -5  -5   2   -1.32    1.87   0
   4   5  -2   -1.06    1.98   0
  -4  -5   2    1.76    1.97   0
  -3  -5   2    4.74    2.01   0
   3   5  -2    7.11    2.02   0
  -2  -5   2   -0.40    1.52   0
   2   5  -2    1.86    1.81   0
  -1  -5   2  255.37    6.80   0
   1   5  -2  246.94    6.66   0
   0  -5   2  227.26    6.32   0
   0   5  -2  218.56    6.39   0
   1  -5   2    2.63    1.69   0
  -1   5  -2    7.10    1.78   0
  -2   5  -2   45.83    3.42   0
   2  -5   2   47.45    3.55   0
  -3   5  -2  286.41    7.80   0
   3  -5   2  279.13    7.66   0
  -4   5  -2  123.67    5.58   0
   4  -5   2  114.42    5.41   0
  -5   5  -2   50.57    4.00   0
   5  -5   2   49.98    4.12   0
   6  -5   2   -2.36    2.55   0
  -6   5  -2    3.63    2.37   0
   7  -5   2   48.00    5.12   0
  -7   5  -2   56.61    4.99   0
   8  -5   2   35.95    4.57   0
   9   4  -2   23.35    4.19   0
  -9  -4   2   26.66    4.44   0
   8   4  -2   22.34    3.43   0
  -8  -4   2   16.20    3.54   0
  -7  -4   2    3.49    2.38   0
   7   4  -2    0.15    2.86   0
   6   4  -2    4.43    2.13   0
  -6  -4   2    4.41    2.29   0
  -5  -4   2   69.90    4.49   0
   5   4  -2   72.72    4.77   0
   4   4  -2   37.18    3.07   0
  -4  -4   2   39.23    3.15   0
  -3  -4   2   71.83    3.76   0
   3   4  -2   64.49    3.70   0
  -2  -4   2  177.50    5.44   0
   2   4  -2  180.50    5.53   0
  -1  -4   2   69.35    3.36   0
   1   4  -2   63.18    3.35   0
   0  -4   2   -2.59    1.48   0
   0   4  -2    1.17    1.58   0
   1  -4   2    1.64    1.45   0
  -1   4  -2    2.01    1.48   0
  -2   4  -2  936.10   12.31   0
   2  -4   2  981.75   12.20   0
  -3   4  -2  203.87    6.16   0
   3  -4   2  211.31    6.10   0
  -4   4  -2  102.09    4.87   0
   4  -4   2   98.78    4.71   0
   5  -4   2   -5.39    1.96   0
  -5   4  -2    3.80    2.06   0
   6  -4   2  166.43    6.99   0
  -6   4  -2  168.36    7.39   0
   7  -4   2   12.53    2.91   0
  -7   4  -2   10.44    2.81   0
   8  -4   2    9.28    3.22   0
   9  -4   2   -3.15    3.19   0
  -9  -3   2   -1.59    2.63   0
   9   3  -2    1.97    3.28   0
   8   3  -2   -1.29    2.32   0
  -8  -3   2    8.83    2.70   0
  -7  -3   2  112.55    6.69   0
   7   3  -2  116.81    6.62   0
   6   3  -2   27.14    3.33   0
  -6  -3   2   20.00    3.34   0
  -5  -3   2    8.92    2.17   0
   5   3  -2    9.32    2.37   0
   4   3  -2   28.44    2.72   0
  -4  -3   2   24.87    2.71   0
  -3  -3   2    6.76    1.77   0
   3   3  -2    8.25    1.71   0
  -2  -3   2  681.35    9.41   0
   2   3  -2  710.23    9.54   0
  -1  -3   2  202.85    4.91   0
   1   3  -2  193.67    4.90   0
   0  -3   2  321.61    5.93   0
   0   3  -2  319.77    5.93   0
   1  -3   2   28.53    2.21   0
  -1   3  -2   22.67    2.13   0
  -2   3  -2    2.25    1.68   0
   2  -3   2    6.70    1.53   0
  -3   3  -2   65.93    3.39   0
   3  -3   2   57.27    3.40   0
  -4   3  -2   48.66    3.23   0
   4  -3   2   47.19    3.41   0
   5  -3   2  117.90    5.07   0
  -5   3  -2  107.88    5.10   0
   6  -3   2   72.89    4.78   0
  -6   3  -2   59.95    4.54   0
   7  -3   2   34.72    3.79   0
  -7   3  -2   24.42    3.92   0
   8  -3   2   -1.23    2.41   0
  -8   3  -2    2.02    2.55   0
   9  -3   2   13.09    3.46   0
   9   2  -2    5.48    2.78   0
  -9  -2   2   -3.74    2.91   0
   8   2  -2    2.68    2.46   0
  -8  -2   2    4.07    2.75   0
   7   2  -2    6.19    2.80   0
  -7  -2   2    4.02    2.44   0
   6   2  -2   99.03    5.23   0
  -6  -2   2   85.98    5.26   0
  -5  -2   2   39.75    3.23   0
   5   2  -2   38.26    3.14   0
   4   2  -2   14.78    2.23   0
  -4  -2   2   19.05    2.38   0
  -3  -2   2  285.22    6.25   0
   3   2  -2  288.23    6.32   0
  -2  -2   2  215.53    4.96   0
   2   2  -2  215.70    5.12   0
  -1  -2   2   43.88    2.40   0
   1   2  -2   45.98    2.40   0
   0  -2   2 4934.02   22.56   0
   0   2  -2 4969.21   23.80   0
   1  -2   2    9.28    1.61   0
  -1   2  -2   11.93    1.58   0
  -2   2  -2  552.81    7.64   0
   2  -2   2  567.85    7.65   0
  -3   2  -2   12.92    1.79   0
   3  -2   2   12.02    2.00   0
  -4   2  -2   30.37    2.58   0
   4  -2   2   35.72    2.63   0
   5  -2   2   24.24    2.65   0
  -5   2  -2   31.74    2.77   0
   6  -2   2   46.19    3.68   0
  -6   2  -2   46.94    3.75   0
   7  -2   2  103.96    5.78   0
  -7   2  -2  105.45    5.72   0
   8  -2   2   -3.19    2.53   0
  -8   2  -2    4.97    2.69   0
   9  -2   2    4.40    2.87   0
  -9  -1   2    5.77    3.61   0
   9   1  -2    9.80    3.74   0
   8   1  -2   15.44    3.80   0
  -8  -1   2   29.15    4.06   0
   7   1  -2  144.19    6.72   0
  -7  -1   2  141.51    6.79   0
   6   1  -2   -1.57    1.99   0
  -6  -1   2   -0.22    2.05   0
  -5  -1   2   65.36    3.91   0
   5   1  -2   71.50    4.12   0
   4   1  -2   21.65    2.39   0
  -4  -1   2   28.75    2.56   0
  -3  -1   2  756.84    9.80   0
   3   1  -2  750.44    9.81   0
  -2  -1   2  930.76    9.58   0
   2   1  -2  940.88    9.64   0
  -1  -1   2 3621.94   17.72   0
   1   1  -2 3602.16   17.61   0
   0  -1   2 9042.66   50.12   0
   0   1  -2 9192.06   51.09   0
   1  -1   2    2.55    1.59   0
  -1   1  -2    1.39    1.39   0
  -2   1  -2  181.33    4.00   0
   2  -1   2  173.64    3.99   0
  -3   1  -2  129.38    4.05   0
   3  -1   2  131.11    3.85   0
  -4   1  -2  320.26    6.70   0
   4  -1   2  332.79    6.75   0
   5  -1   2  133.79    4.92   0
  -5   1  -2  132.47    4.94   0
   6  -1   2   29.24    3.10   0
  -6   1  -2   32.00    3.34   0
   7  -1   2    0.58    2.25   0
  -7   1  -2   -1.65    2.26   0
   8  -1   2   -5.82    2.11   0
  -8   1  -2   -3.63    2.29   0
   9  -1   2    0.81    2.63   0
  10  -1   2    0.11    3.05   0
   9   0  -2    2.30    2.92   0
  -9   0   2   -1.71    2.47   0
  -8   0   2  151.41    7.59   0
   8   0  -2  163.58    7.85   0
   7   0  -2   42.73    4.43   0
  -7   0   2   52.58    4.67   0
   6   0  -2   43.79    3.84   0
  -6   0   2   35.72    3.59   0
  -5   0   2   46.59    3.40   0
   5   0  -2   52.26    3.63   0
   4   0  -2   16.60    2.08   0
  -4   0   2   12.86    2.06   0
  -3   0   2    2.45    1.37   0
   3   0  -2    2.38    1.39   0
  -2   0   2   12.60    1.75   0
   2   0  -2   10.50    1.71   0
   1   0  -2  274.80    4.54   0
  -1   0   2  275.15    4.57   0
   0   0   2  871.25    6.89   0
   0   0  -2  888.71    6.98   0
   1   0   2  382.30    4.66   0
  -1   0  -2  394.56    4.72   0
  -2   0  -2 1596.62   10.96   0
   2   0   2 1600.61   10.89   0
  -3   0  -2    6.83    1.52   0
   3   0   2   12.98    1.68   0
  -4   0  -2  826.75   10.41   0
   4   0   2  869.04   10.72   0
   5   0   2  172.29    5.46   0
  -5   0  -2  161.23    5.28   0
   6   0   2    1.07    1.69   0
  -6   0  -2    4.96    1.79   0
   7   0   2   21.71    2.92   0
  -7   0  -2   15.49    2.89   0
   8   0   2   -4.98    2.29   0
  -8   0  -2    4.06    2.06   0
   9   0   2   39.20    4.43   0
  10   0   2   -4.31    3.20   0
   9  -1  -2   12.95    3.32   0
  -9   1   2   -2.34    2.49   0
  -8   1   2   19.96    3.80   0
   8  -1  -2   36.93    4.46   0
   7  -1  -2   52.30    4.57   0
  -7   1   2   62.34    4.74   0
  -6   1   2  129.72    6.02   0
   6  -1  -2  113.38    5.66   0
  -5   1   2   -1.66    1.83   0
   5  -1  -2    6.53    1.79   0
   4  -1  -2    6.70    1.95   0
  -4   1   2    8.58    1.86   0
  -3   1   2  438.88    7.57   0
   3  -1  -2  442.66    7.69   0
  -2   1   2 1026.68   10.19   0
   2  -1  -2 1050.11   10.35   0
   1  -1  -2 3987.11   18.93   0
  -1   1   2 3883.84   18.81   0
   0   1   2 7821.86   40.06   0
   0  -1  -2 7911.83   39.74   0
   1   1   2  642.92    6.21   0
  -1  -1  -2  620.33    6.14   0
  -2  -1  -2  917.60    8.17   0
   2   1   2  914.99    8.19   0
  -3  -1  -2  694.67    8.22   0
   3   1   2  666.51    8.08   0
  -4  -1  -2 1527.26   13.84   0
   4   1   2 1533.77   13.87   0
   5   1   2   -1.31    1.55   0
  -5  -1  -2    3.39    1.99   0
   6   1   2    2.91    1.54   0
  -6  -1  -2   -0.93    1.83   0
   7   1   2    4.81    2.10   0
  -7  -1  -2    3.04    2.23   0
   8   1   2   36.18    3.75   0
  -8  -1  -2   34.83    4.05   0
   9   1   2   15.95    3.50   0
  10   1   2   19.40    3.49   0
  -9   2   2   18.30    3.95   0
   9  -2  -2   17.09    4.24   0
  -8   2   2   24.53    3.65   0
   8  -2  -2   13.67    3.70   0
   7  -2  -2   66.00    5.09   0
  -7   2   2   65.05    5.03   0
  -6   2   2    0.84    2.41   0
   6  -2  -2   10.07    2.52   0
  -5   2   2   54.51    3.79   0
   5  -2  -2   55.24    3.73   0
   4  -2  -2   11.54    2.58   0
  -4   2   2   14.95    2.30   0
  -3   2   2  460.09    8.21   0
   3  -2  -2  483.70    8.36   0
  -2   2   2  154.83    4.35   0
   2  -2  -2  153.12    4.46   0
   1  -2  -2 2320.51   14.88   0
  -1   2   2 2293.51   14.88   0
   0   2   2 3347.41   17.27   0
   0  -2  -2 3275.35   16.78   0
   1   2   2   12.37    1.66   0
  -1  -2  -2   15.80    1.72   0
  -2  -2  -2 1644.94   12.00   0
   2   2   2 1625.23   11.84   0
  -3  -2  -2 1030.99   10.51   0
   3   2   2 1031.20   10.44   0
  -4  -2  -2  126.99    4.27   0
   4   2   2  134.10    4.39   0
   5   2   2   23.26    2.50   0
  -5  -2  -2   25.62    2.48   0
   6   2   2   88.33    4.40   0
  -6  -2  -2   80.55    4.52   0
   7   2   2    9.08    2.34   0
  -7  -2  -2    9.03    2.47   0
   8   2   2   61.18    5.10   0
  -8  -2  -2   78.65    4.92   0
   9   2   2   74.81    5.78   0
  10   2   2   12.05    3.43   0
   8  -3  -2    1.86    3.30   0
  -8   3   2  -10.81    2.96   0
   7  -3  -2   10.29    3.30   0
  -7   3   2   14.59    3.22   0
  -6   3   2   -2.06    2.11   0
   6  -3  -2   -0.13    2.13   0
  -5   3   2    9.66    2.37   0
   5  -3  -2    8.17    2.41   0
   4  -3  -2    4.85    2.09   0
  -4   3   2    9.08    2.06   0
  -3   3   2    9.18    2.07   0
   3  -3  -2    7.00    1.89   0
  -2   3   2 1232.71   13.03   0
   2  -3  -2 1228.33   13.06   0
   1  -3  -2  195.59    4.94   0
  -1   3   2  202.89    4.98   0
   0   3   2    1.36    1.43   0
   0  -3  -2    3.39    1.38   0
   1   3   2  609.89    7.82   0
  -1  -3  -2  587.95    7.71   0
  -2  -3  -2   24.40    2.22   0
   2   3   2   25.77    2.14   0
  -3  -3  -2    8.58    1.76   0
   3   3   2    3.62    1.59   0
  -4  -3  -2 1113.35   12.98   0
   4   3   2 1106.39   12.76   0
   5   3   2  402.82    8.54   0
  -5  -3  -2  389.25    8.47   0
   6   3   2    7.63    2.33   0
  -6  -3  -2    8.63    2.31   0
   7   3   2  174.18    6.97   0
  -7  -3  -2  169.02    6.76   0
   8   3   2    3.31    2.26   0
  -8  -3  -2   -2.50    2.17   0
   9   3   2    1.12    2.44   0
  10   3   2   -5.68    2.93   0
   8  -4  -2    0.26    2.65   0
  -8   4   2   -2.22    3.48   0
  -7   4   2    6.45    2.52   0
   7  -4  -2    2.60    2.40   0
  -6   4   2   45.85    4.14   0
   6  -4  -2   38.80    3.94   0
  -5   4   2   26.79    3.19   0
   5  -4  -2   24.52    3.23   0
  -4   4   2   16.21    2.64   0
   4  -4  -2   13.23    2.70   0
  -3   4   2   57.43    3.61   0
   3  -4  -2   49.86    3.49   0
  -2   4   2   19.68    2.28   0
   2  -4  -2   14.35    2.15   0
   1  -4  -2 2796.14   20.10   0
  -1   4   2 2710.45   19.84   0
   0   4   2    2.97    1.54   0
   0  -4  -2    2.61    1.55   0
   1   4   2   19.41    2.06   0
  -1  -4  -2   19.91    2.04   0
  -2  -4  -2  826.26   10.51   0
   2   4   2  818.71   10.42   0
  -3  -4  -2  139.44    4.68   0
   3   4   2  131.66    4.66   0
  -4  -4  -2  198.94    6.19   0
   4   4   2  217.52    6.18   0
   5   4   2  183.32    6.38   0
  -5  -4  -2  200.20    6.41   0
   6   4   2  756.36   13.68   0
  -6  -4  -2  783.48   13.67   0
   7   4   2   86.69    5.33   0
  -7  -4  -2  106.13    5.65   0
   8   4   2    0.87    2.65   0
  -8  -4  -2    7.12    2.62   0
   9   4   2    7.99    3.53   0
  10   4   2   11.72    3.13   0
  -7   5   2   17.35    3.74   0
   7  -5  -2   12.89    3.69   0
  -6   5   2    2.60    2.51   0
   6  -5  -2   -1.69    2.55   0
  -5   5   2   15.13    2.71   0
   5  -5  -2   16.57    3.04   0
  -4   5   2    3.64    2.32   0
   4  -5  -2    7.08    2.17   0
  -3   5   2   -0.56    1.78   0
   3  -5  -2    4.99    2.16   0
  -2   5   2    5.45    1.91   0
   2  -5  -2    0.61    1.85   0
   1  -5  -2    4.19    1.82   0
  -1   5   2    0.78    1.70   0
   0   5   2  328.48    7.45   0
   0  -5  -2  328.22    7.51   0
  -1  -5  -2  354.68    7.64   0
   1   5   2  349.65    7.59   0
  -2  -5  -2  394.23    8.12   0
   2   5   2  378.60    7.91   0
  -3  -5  -2   33.46    2.93   0
   3   5   2   27.42    2.68   0
  -4  -5  -2   -1.85    1.97   0
   4   5   2   -2.88    1.94   0
   5   5   2   44.57    3.86   0
  -5  -5  -2   54.02    3.78   0
   6   5   2  996.58   16.28   0
  -6  -5  -2  951.61   16.01   0
   7   5   2  266.01    9.03   0
  -7  -5  -2  267.11    9.04   0
   8   5   2   54.49    5.11   0
  -8  -5  -2   60.43    5.18   0
   9   5   2   12.23    3.91   0
  -7   6   2   -3.31    3.42   0
   7  -6  -2    9.56    3.25   0
  -6   6   2    2.86    2.39   0
   6  -6  -2   -4.75    2.58   0
  -5   6   2    1.79    2.45   0
   5  -6  -2    5.26    2.83   0
  -4   6   2   25.53    3.00   0
   4  -6  -2    8.83    2.65   0
  -3   6   2    1.07    2.14   0
   3  -6  -2    4.31    2.28   0
  -2   6   2   25.68    3.02   0
   2  -6  -2   23.66    3.10   0
   1  -6  -2   23.84    2.79   0
  -1   6   2   28.87    3.07   0
   0   6   2   16.34    2.51   0
   0  -6  -2   15.17    2.28   0
  -1  -6  -2  210.70    6.66   0
   1   6   2  221.69    6.68   0
  -2  -6  -2   41.03    3.39   0
   2   6   2   53.29    3.61   0
  -3  -6  -2    0.26    1.56   0
   3   6   2    1.51    1.53   0
  -4  -6  -2   28.75    3.07   0
   4   6   2   33.21    3.03   0
   5   6   2  163.68    6.71   0
  -5  -6  -2  153.57    6.45   0
   6   6   2   32.18    4.13   0
  -6  -6  -2   47.56    4.23   0
   7   6   2   13.12    3.09   0
  -7  -6  -2    8.37    3.26   0
   8   6   2    8.87    4.27   0
  -8  -6  -2   12.25    3.34   0
   9   6   2   27.94    4.38   0
  -6   7   2   13.42    3.54   0
   6  -7  -2   12.00    3.34   0
  -5   7   2   -1.34    2.34   0
   5  -7  -2    2.69    2.96   0
  -4   7   2  121.80    6.81   0
   4  -7  -2  137.68    7.19   0
  -3   7   2   37.53    3.81   0
   3  -7  -2   43.54    4.66   0
  -2   7   2   18.50    2.99   0
   2  -7  -2   18.23    2.94   0
   1  -7  -2   12.07    2.46   0
  -1   7   2   10.70    2.49   0
   0   7   2  134.95    6.04   0
   0  -7  -2  135.35    6.03   0
  -1  -7  -2  206.93    7.27   0
   1   7   2  189.74    6.93   0
  -2  -7  -2   97.13    5.34   0
   2   7   2   78.53    4.90   0
  -3  -7  -2  123.35    5.83   0
   3   7   2  107.58    5.59   0
  -4  -7  -2   81.25    5.25   0
   4   7   2   91.43    5.36   0
   5   7   2   -6.99    2.80   0
  -5  -7  -2    1.06    2.39   0
   6   7   2   -5.49    2.31   0
  -6  -7  -2    0.00    2.77   0
   7   7   2   20.00    3.71   0
  -7  -7  -2   14.98    3.42   0
  -8  -7  -2   -0.25    3.16   0
   8   7   2   -0.46    2.67   0
  -5   8   2    2.36    3.11   0
   5  -8  -2    1.77    2.98   0
  -4   8   2    2.05    2.77   0
   4  -8  -2   -0.86    2.51   0
  -3   8   2   13.49    3.01   0
   3  -8  -2    8.84    2.97   0
   2  -8  -2   48.09    4.37   0
  -2   8   2   47.51    4.72   0
   1  -8  -2    8.58    2.43   0
  -1   8   2    6.74    2.72   0
   0   8   2   24.16    3.30   0
   0  -8  -2   31.09    3.69   0
  -1  -8  -2    9.91    3.05   0
   1   8   2    6.35    2.98   0
  -2  -8  -2    1.83    2.80   0
   2   8   2    7.55    2.76   0
  -3  -8  -2   13.05    2.64   0
   3   8   2    2.94    2.57   0
  -4  -8  -2   10.72    3.02   0
   4   8   2   16.53    3.28   0
   5   8   2  129.74    7.06   0
  -5  -8  -2  136.07    6.92   0
   6   8   2   -4.52    2.46   0
  -6  -8  -2    6.02    2.77   0
   7   8   2   12.36    2.72   0
  -7  -8  -2   -1.53    2.77   0
  -3   9   2    1.54    2.61   0
   3  -9  -2   -8.53    2.70   0
  -2   9   2    3.02    2.65   0
   2  -9  -2   -3.71    2.63   0
   1  -9  -2   21.97    3.43   0
  -1   9   2   18.16    3.35   0
   0   9   2    5.53    2.67   0
   0  -9  -2   -6.96    2.26   0
  -1  -9  -2  104.00    6.72   0
   1   9   2   93.66    6.56   0
  -2  -9  -2    2.59    2.53   0
   2   9   2    2.57    2.69   0
  -3  -9  -2    5.91    2.61   0
   3   9   2    0.00    2.59   0
  -4  -9  -2   -1.61    2.71   0
   4   9   2   13.47    3.17   0
   5   9   2   -4.40    3.01   0
  -5  -9  -2   -2.39    2.73   0
   6   9   2    0.83    2.86   0
  -6  -9  -2   -3.39    2.48   0
  -2  10   2   18.03    4.33   0
   2 -10  -2   10.92    3.67   0
   1 -10  -2    7.27    3.65   0
  -1  10   2    6.96    3.81   0
   0 -10  -2   16.07    3.36   0
   0  10   2   17.14    3.55   0
  -1 -10  -2    7.13    3.51   0
   1  10   2    7.78    3.53   0
  -2 -10  -2   -9.48    3.16   0
   2  10   2    5.13    2.96   0
  -3 -10  -2    1.07    2.60   0
   3  10   2   11.94    3.23   0
  -4 -10  -2    3.79    2.72   0
   4  10   2    0.73    2.81   0
   5  10   2   -4.71    2.95   0
  -5 -10  -2    6.28    2.81   0
  -2 -10   3   -3.32    3.62   0
   2  10  -3   11.12    3.45   0
  -1 -10   3   10.49    3.71   0
   1  10  -3    5.28    3.62   0
   0 -10   3   22.82    4.30   0
   0  10  -3   30.50    4.67   0
   1 -10   3   40.56    5.65   0
  -1  10  -3   44.63    5.49   0
   4   9  -3   10.30    3.27   0
  -4  -9   3    3.29    3.18   0
   3   9  -3   -3.49    2.86   0
  -3  -9   3    3.23    3.16   0
  -2  -9   3   -4.35    2.44   0
   2   9  -3    1.35    2.52   0
  -1  -9   3   10.47    3.31   0
   1   9  -3   10.87    3.19   0
   0  -9   3   -5.22    2.25   0
   0   9  -3   -5.91    2.40   0
   1  -9   3   23.80    3.90   0
  -1   9  -3   35.92    4.29   0
  -2   9  -3   58.33    5.66   0
   2  -9   3   50.79    5.22   0
  -3   9  -3   45.95    4.99   0
   3  -9   3   51.71    5.03   0
  -4   9  -3    4.95    3.66   0
   4  -9   3   15.89    3.97   0
   6   8  -3   -3.44    2.83   0
  -6  -8   3   -5.44    3.15   0
   5   8  -3    3.52    2.92   0
  -5  -8   3    0.45    2.83   0
   4   8  -3    4.25    2.81   0
  -4  -8   3   12.35    2.86   0
   3   8  -3   16.60    4.00   0
  -3  -8   3   25.98    3.79   0
  -2  -8   3    5.55    2.60   0
   2   8  -3    3.53    2.65   0
  -1  -8   3    0.85    2.47   0
   1   8  -3    1.57    2.52   0
   0  -8   3  150.49    7.62   0
   0   8  -3  140.37    7.13   0
   1  -8   3    2.86    2.80   0
  -1   8  -3    1.44    2.30   0
  -2   8  -3    7.00    2.41   0
   2  -8   3    8.44    3.11   0
  -3   8  -3   20.22    4.14   0
   3  -8   3   25.07    3.77   0
  -4   8  -3    8.38    3.02   0
   4  -8   3    2.33    3.10   0
  -5   8  -3   -0.47    3.04   0
   5  -8   3    1.33    2.80   0
  -7  -7   3    5.47    3.52   0
   7   7  -3   18.85    3.92   0
   6   7  -3   -1.50    2.68   0
  -6  -7   3    7.51    2.91   0
   5   7  -3   16.30    3.04   0
  -5  -7   3    5.04    3.34   0
   4   7  -3   15.55    2.96   0
  -4  -7   3   13.29    3.03   0
   3   7  -3   44.84    4.21   0
  -3  -7   3   36.52    4.22   0
  -2  -7   3    1.40    2.29   0
   2   7  -3   -0.77    1.99   0
  -1  -7   3   -1.84    2.04   0
   1   7  -3    4.69    2.25   0
   0  -7   3  187.49    7.13   0
   0   7  -3  178.20    7.27   0
   1  -7   3  339.76    9.61   0
  -1   7  -3  337.24    9.67   0
  -2   7  -3   66.57    5.01   0
   2  -7   3   65.88    5.13   0
  -3   7  -3    4.22    2.48   0
   3  -7   3   14.20    2.54   0
  -4   7  -3   17.32    3.00   0
   4  -7   3   12.69    2.80   0
  -5   7  -3    8.17    2.75   0
   5  -7   3    4.93    2.93   0
   6  -7   3   15.31    3.68   0
  -6   7  -3   32.80    4.13   0
  -7  -6   3   12.39    3.26   0
   7   6  -3    2.39    2.85   0
   6   6  -3    9.23    3.50   0
  -6  -6   3    6.96    3.04   0
   5   6  -3   -2.72    2.83   0
  -5  -6   3   -3.84    2.70   0
   4   6  -3   12.81    2.85   0
  -4  -6   3   14.15    3.09   0
  -3  -6   3   38.18    3.89   0
   3   6  -3   41.25    3.94   0
  -2  -6   3   30.35    2.97   0
   2   6  -3   24.34    3.14   0
  -1  -6   3   -0.06    1.95   0
   1   6  -3   -2.11    2.09   0
   0  -6   3    2.42    1.98   0
   0   6  -3    4.09    1.83   0
   1  -6   3   30.35    3.33   0
  -1   6  -3   33.28    3.20   0
  -2   6  -3  317.42    8.89   0
   2  -6   3  323.42    8.83   0
  -3   6  -3  116.67    5.97   0
   3  -6   3  120.11    5.77   0
  -4   6  -3   20.65    3.36   0
   4  -6   3   27.51    3.67   0
  -5   6  -3   10.90    3.20   0
   5  -6   3   24.60    3.12   0
   6  -6   3   10.18    3.07   0
  -6   6  -3   12.62    3.15   0
   7  -6   3   69.70    5.92   0
  -7   6  -3   67.73    5.86   0
   8   5  -3    8.01    3.46   0
  -8  -5   3    8.60    3.22   0
  -7  -5   3   11.89    3.34   0
   7   5  -3    8.97    3.02   0
   6   5  -3   16.00    3.52   0
  -6  -5   3   25.24    3.71   0
   5   5  -3    1.30    2.18   0
  -5  -5   3   -2.20    2.02   0
   4   5  -3   -0.12    2.20   0
  -4  -5   3    3.11    2.23   0
  -3  -5   3   20.02    2.73   0
   3   5  -3   22.29    2.71   0
  -2  -5   3   64.33    4.23   0
   2   5  -3   65.88    3.97   0
  -1  -5   3   68.75    3.93   0
   1   5  -3   66.48    3.86   0
   0  -5   3  145.85    5.36   0
   0   5  -3  133.99    5.18   0
   1  -5   3   66.81    3.72   0
  -1   5  -3   54.47    3.62   0
  -2   5  -3   77.63    4.31   0
   2  -5   3   75.82    4.17   0
  -3   5  -3  457.03   10.22   0
   3  -5   3  476.08   10.18   0
  -4   5  -3  225.32    7.56   0
   4  -5   3  224.23    7.42   0
  -5   5  -3   -4.76    2.40   0
   5  -5   3   -2.11    2.36   0
   6  -5   3   23.86    3.34   0
  -6   5  -3   16.96    3.48   0
   7  -5   3   66.71    5.43   0
  -7   5  -3   77.10    5.63   0
   8  -5   3   32.51    4.54   0
   8   4  -3   -2.61    2.76   0
  -8  -4   3    9.51    3.03   0
   7   4  -3   54.52    5.01   0
  -7  -4   3   59.19    5.17   0
   6   4  -3   17.92    3.12   0
  -6  -4   3   29.92    3.45   0
  -5  -4   3    2.85    2.56   0
   5   4  -3   10.50    2.77   0
   4   4  -3   -0.27    1.80   0
  -4  -4   3   -0.27    1.68   0
  -3  -4   3   76.96    4.09   0
   3   4  -3   68.97    4.17   0
  -2  -4   3   18.82    2.34   0
   2   4  -3   20.42    2.59   0
  -1  -4   3  183.64    5.58   0
   1   4  -3  193.43    5.78   0
   0  -4   3   81.76    3.87   0
   0   4  -3   84.76    3.88   0
   1  -4   3   26.54    2.80   0
  -1   4  -3   31.29    2.73   0
  -2   4  -3   18.03    2.54   0
   2  -4   3   17.29    2.45   0
  -3   4  -3  147.14    5.47   0
   3  -4   3  153.37    5.49   0
  -4   4  -3   30.18    2.88   0
   4  -4   3   31.33    2.86   0
   5  -4   3  291.28    8.36   0
  -5   4  -3  271.75    8.33   0
   6  -4   3  670.46   14.15   0
  -6   4  -3  673.17   13.85   0
   7  -4   3   85.47    5.53   0
  -7   4  -3   70.03    5.81   0
   8  -4   3   -2.82    3.32   0
  -8   4  -3   19.72    4.01   0
   9  -4   3    8.71    3.14   0
   8   3  -3   -3.21    2.83   0
  -8  -3   3    6.52    2.74   0
  -7  -3   3   23.21    3.78   0
   7   3  -3   22.30    3.59   0
   6   3  -3    8.14    2.69   0
  -6  -3   3    2.18    2.26   0
  -5  -3   3    9.29    2.59   0
   5   3  -3   13.68    2.76   0
   4   3  -3   18.01    2.50   0
  -4  -3   3   13.80    2.26   0
  -3  -3   3   17.31    2.33   0
   3   3  -3   18.73    2.25   0
  -2  -3   3  192.29    5.60   0
   2   3  -3  195.33    5.63   0
  -1  -3   3 2207.05   17.14   0
   1   3  -3 2229.47   17.50   0
   0  -3   3  904.06   10.70   0
   0   3  -3  891.18   10.89   0
   1  -3   3  614.91    8.85   0
  -1   3  -3  607.35    8.85   0
  -2   3  -3   30.71    2.55   0
   2  -3   3   34.01    2.70   0
  -3   3  -3   -4.02    1.58   0
   3  -3   3    8.59    1.80   0
  -4   3  -3    9.24    2.01   0
   4  -3   3   13.75    2.06   0
   5  -3   3  144.69    5.75   0
  -5   3  -3  140.54    5.69   0
   6  -3   3  344.86    9.41   0
  -6   3  -3  327.66    9.22   0
   7  -3   3  414.28   11.09   0
  -7   3  -3  410.79   11.38   0
   8  -3   3   -4.78    2.44   0
  -8   3  -3    0.78    2.55   0
   9  -3   3   -1.07    2.95   0
   8   2  -3   10.27    3.27   0
  -8  -2   3    9.88    3.22   0
   7   2  -3   12.78    2.64   0
  -7  -2   3    8.81    2.63   0
   6   2  -3    4.60    2.56   0
  -6  -2   3    4.57    2.55   0
  -5  -2   3   47.92    3.82   0
   5   2  -3   57.92    3.91   0
   4   2  -3  308.09    7.78   0
  -4  -2   3  312.82    7.91   0
  -3  -2   3  474.24    8.73   0
   3   2  -3  475.44    8.76   0
  -2  -2   3  507.59    8.22   0
   2   2  -3  504.91    8.22   0
  -1  -2   3  439.03    7.12   0
   1   2  -3  439.37    7.16   0
   0  -2   3  104.10    3.47   0
   0   2  -3  102.68    3.56   0
   1  -2   3   82.75    3.15   0
  -1   2  -3   82.20    3.19   0
  -2   2  -3 3084.34   20.36   0
   2  -2   3 3124.67   19.69   0
  -3   2  -3   70.51    3.43   0
   3  -2   3   75.83    3.46   0
  -4   2  -3    4.82    1.69   0
   4  -2   3    6.28    1.75   0
   5  -2   3   30.27    2.80   0
  -5   2  -3   34.24    2.98   0
  -6   2  -3   64.61    4.27   0
   6  -2   3   58.46    4.09   0
   7  -2   3   -2.98    2.23   0
  -7   2  -3    0.25    2.00   0
   8  -2   3  105.64    6.04   0
  -8   2  -3   97.05    6.08   0
   9  -2   3   24.41    3.87   0
  -9  -1   3   33.10    4.76   0
   9   1  -3   50.91    5.40   0
   8   1  -3   22.69    3.97   0
  -8  -1   3   20.24    3.98   0
   7   1  -3    2.44    2.69   0
  -7  -1   3    3.42    2.48   0
   6   1  -3    8.30    2.42   0
  -6  -1   3    7.04    2.52   0
  -5  -1   3   18.15    2.62   0
   5   1  -3   15.17    2.70   0
   4   1  -3   94.29    4.38   0
  -4  -1   3   99.54    4.47   0
  -3  -1   3  508.52    8.69   0
   3   1  -3  511.03    8.74   0
  -2  -1   3   27.22    2.13   0
   2   1  -3   26.80    2.32   0
  -1  -1   3  674.09    8.26   0
   1   1  -3  679.54    8.39   0
   0  -1   3 5666.03   26.75   0
   0   1  -3 5714.31   26.58   0
   1  -1   3   58.24    2.64   0
  -1   1  -3   55.88    2.50   0
  -2   1  -3  315.79    5.63   0
   2  -1   3  291.68    5.47   0
  -3   1  -3  696.08    9.18   0
   3  -1   3  688.68    9.20   0
  -4   1  -3 1283.77   13.89   0
   4  -1   3 1251.78   13.53   0
   5  -1   3   59.55    3.49   0
  -5   1  -3   67.08    3.79   0
   6  -1   3    6.27    1.96   0
  -6   1  -3    2.25    1.77   0
   7  -1   3    3.17    2.33   0
  -7   1  -3    0.95    2.27   0
   8  -1   3    1.25    2.49   0
  -8   1  -3    2.37    2.40   0
   9  -1   3   49.10    5.04   0
  10  -1   3    7.37    3.52   0
  -8   0   3   10.68    2.94   0
   8   0  -3    3.02    3.05   0
   7   0  -3  117.16    6.33   0
  -7   0   3   87.30    5.81   0
   6   0  -3   27.65    3.45   0
  -6   0   3   31.14    3.63   0
  -5   0   3   11.52    2.68   0
   5   0  -3   16.74    2.55   0
   4   0  -3   84.51    4.16   0
  -4   0   3   81.45    4.12   0
  -3   0   3    4.00    1.55   0
   3   0  -3    3.36    1.72   0
  -2   0   3   24.87    2.21   0
   2   0  -3   24.68    2.28   0
   1   0  -3  388.21    6.16   0
  -1   0   3  357.49    5.97   0
   0   0   3  826.68    8.28   0
   0   0  -3  828.28    8.33   0
   1   0   3   67.70    2.59   0
  -1   0  -3   74.01    2.62   0
  -2   0  -3   48.67    2.49   0
   2   0   3   49.78    2.51   0
  -3   0  -3 1445.69   12.82   0
   3   0   3 1533.12   12.94   0
  -4   0  -3  277.41    6.28   0
   4   0   3  273.36    6.12   0
   5   0   3  222.34    6.29   0
  -5   0  -3  222.15    6.28   0
   6   0   3   20.14    2.79   0
  -6   0  -3   16.40    2.62   0
   7   0   3   28.62    3.45   0
  -7   0  -3   26.08    3.27   0
   8   0   3   12.22    2.95   0
  -8   0  -3   20.42    3.00   0
   9   0   3   70.73    5.56   0
  10   0   3   17.99    3.76   0
   8  -1  -3   78.11    6.41   0
  -8   1   3   73.58    6.03   0
   7  -1  -3   19.28    3.71   0
  -7   1   3   27.07    3.78   0
  -6   1   3   85.02    5.16   0
   6  -1  -3   84.01    5.27   0
  -5   1   3   41.86    3.43   0
   5  -1  -3   33.85    3.55   0
   4  -1  -3  240.85    6.88   0
  -4   1   3  233.81    6.82   0
  -3   1   3  110.16    4.42   0
   3  -1  -3  119.39    4.46   0
  -2   1   3   31.37    2.31   0
   2  -1  -3   30.26    2.47   0
   1  -1  -3  661.56    8.13   0
  -1   1   3  638.01    8.04   0
   0   1   3  327.50    5.38   0
   0  -1  -3  316.88    5.33   0
   1   1   3  390.40    5.71   0
  -1  -1  -3  381.59    5.64   0
  -2  -1  -3  157.57    3.93   0
   2   1   3  165.43    4.01   0
  -3  -1  -3   -4.90    1.33   0
   3   1   3   -2.19    1.56   0
  -4  -1  -3  259.11    6.04   0
   4   1   3  270.80    6.05   0
   5   1   3   87.17    4.09   0
  -5  -1  -3   74.00    3.85   0
   6   1   3   19.18    2.65   0
  -6  -1  -3   13.58    2.48   0
  -7  -1  -3   12.33    2.78   0
   7   1   3    9.43    2.43   0
   8   1   3   -3.05    2.36   0
  -8  -1  -3   -4.54    2.03   0
   9   1   3   -6.06    2.80   0
  10   1   3   11.54    3.68   0
  -8   2   3    6.24    3.67   0
   8  -2  -3   16.20    3.94   0
   7  -2  -3  141.94    7.37   0
  -7   2   3  119.53    6.90   0
  -6   2   3  280.83    9.07   0
   6  -2  -3  268.83    9.09   0
  -5   2   3   15.83    2.83   0
   5  -2  -3   16.70    2.74   0
   4  -2  -3    4.64    1.82   0
  -4   2   3    2.56    1.94   0
  -3   2   3  489.24    8.98   0
   3  -2  -3  497.53    9.08   0
  -2   2   3  362.00    7.04   0
   2  -2  -3  372.30    7.17   0
   1  -2  -3   56.94    3.02   0
  -1   2   3   61.69    2.94   0
   0   2   3   78.72    3.03   0
   0  -2  -3   74.36    2.99   0
   1   2   3  524.33    7.08   0
  -1  -2  -3  509.56    7.00   0
  -2  -2  -3  560.44    7.58   0
   2   2   3  554.47    7.47   0
  -3  -2  -3  755.05    9.46   0
   3   2   3  739.34    9.36   0
  -4  -2  -3   38.49    2.78   0
   4   2   3   44.49    2.94   0
   5   2   3  174.60    5.60   0
  -5  -2  -3  180.98    5.73   0
   6   2   3   -2.55    1.88   0
  -6  -2  -3   -4.00    1.70   0
   7   2   3   -0.46    1.87   0
  -7  -2  -3    3.32    1.90   0
   8   2   3    9.50    2.89   0
  -8  -2  -3    4.18    2.26   0
   9   2   3   34.03    4.37   0
  10   2   3    7.34    3.18   0
   8  -3  -3   -6.95    3.23   0
  -8   3   3   -1.37    3.43   0
   7  -3  -3   11.77    3.35   0
  -7   3   3   14.75    3.62   0
   6  -3  -3   43.70    4.31   0
  -6   3   3   42.90    4.18   0
  -5   3   3   33.04    3.47   0
   5  -3  -3   30.84    3.28   0
   4  -3  -3  132.57    5.60   0
  -4   3   3  113.72    5.20   0
  -3   3   3    5.88    2.08   0
   3  -3  -3   14.22    2.28   0
  -2   3   3 2124.58   18.16   0
   2  -3  -3 2167.00   18.42   0
   1  -3  -3 1347.60   13.50   0
  -1   3   3 1378.82   13.54   0
   0   3   3    5.65    1.57   0
   0  -3  -3    3.20    1.77   0
   1   3   3   10.10    1.57   0
  -1  -3  -3    9.58    1.72   0
  -2  -3  -3  671.06    9.07   0
   2   3   3  681.39    9.10   0
  -3  -3  -3  636.18    9.37   0
   3   3   3  656.12    9.42   0
  -4  -3  -3  135.70    4.89   0
   4   3   3  146.04    4.81   0
   5   3   3  101.78    4.59   0
  -5  -3  -3   90.76    4.19   0
   6   3   3  219.02    7.17   0
  -6  -3  -3  220.56    7.12   0
   7   3   3  104.71    5.54   0
  -7  -3  -3  120.66    5.68   0
   8   3   3   50.85    4.26   0
  -8  -3  -3   40.98    4.29   0
   9   3   3   -3.51    2.55   0
  10   3   3   -0.11    2.90   0
  -7   4   3   14.88    3.63   0
   7  -4  -3   15.31    3.99   0
  -6   4   3    2.38    2.89   0
   6  -4  -3    4.79    2.34   0
   5  -4  -3    9.11    2.47   0
  -5   4   3    1.16    2.43   0
  -4   4   3   16.05    2.94   0
   4  -4  -3   11.18    2.73   0
  -3   4   3   14.38    2.56   0
   3  -4  -3    9.56    2.32   0
  -2   4   3  618.68   10.61   0
   2  -4  -3  611.48   10.55   0
   1  -4  -3  849.07   11.79   0
  -1   4   3  830.13   11.48   0
   0   4   3   12.63    2.28   0
   0  -4  -3   17.09    2.30   0
   1   4   3    0.98    1.56   0
  -1  -4  -3    6.93    1.62   0
  -2  -4  -3   66.35    3.55   0
   2   4   3   81.68    3.71   0
  -3  -4  -3   15.15    2.08   0
   3   4   3   11.76    1.95   0
  -4  -4  -3   68.35    3.77   0
   4   4   3   74.81    4.00   0
   5   4   3  127.59    5.32   0
  -5  -4  -3  132.64    5.39   0
   6   4   3   91.44    4.97   0
  -6  -4  -3   82.72    5.12   0
   7   4   3   -6.23    2.54   0
  -7  -4  -3    7.03    2.44   0
   8   4   3    9.48    3.16   0
  -8  -4  -3   21.42    3.13   0
   9   4   3   16.02    3.30   0
  10   4   3    7.68    3.29   0
  -7   5   3    2.47    3.20   0
   7  -5  -3    0.74    2.70   0
  -6   5   3    8.91    3.37   0
   6  -5  -3    9.61    3.19   0
  -5   5   3   17.94    3.28   0
   5  -5  -3   24.93    3.52   0
  -4   5   3   92.25    5.29   0
   4  -5  -3   84.22    5.04   0
  -3   5   3   90.88    4.85   0
   3  -5  -3   93.00    5.15   0
  -2   5   3  305.02    8.09   0
   2  -5  -3  285.59    8.24   0
   1  -5  -3  113.70    4.97   0
  -1   5   3  116.76    4.96   0
   0   5   3  122.66    5.03   0
   0  -5  -3  130.85    5.03   0
  -1  -5  -3    1.09    1.91   0
   1   5   3    5.63    1.79   0
  -2  -5  -3    8.64    2.00   0
   2   5   3    8.91    2.25   0
  -3  -5  -3   69.64    3.81   0
   3   5   3   74.88    4.05   0
  -4  -5  -3    0.51    2.03   0
   4   5   3    4.76    1.96   0
   5   5   3  131.34    5.63   0
  -5  -5  -3  118.33    5.44   0
   6   5   3   25.03    3.07   0
  -6  -5  -3   21.40    3.49   0
  -7  -5  -3   37.24    4.05   0
   7   5   3   38.85    4.13   0
   8   5   3   60.96    5.27   0
  -8  -5  -3   70.92    5.31   0
   9   5   3   14.67    3.82   0
  -6   6   3   -0.96    2.77   0
   6  -6  -3    7.24    2.71   0
  -5   6   3   13.09    3.15   0
   5  -6  -3   17.61    3.20   0
  -4   6   3    8.72    2.78   0
   4  -6  -3    7.36    2.80   0
   3  -6  -3    0.00    2.36   0
  -3   6   3    5.68    2.37   0
  -2   6   3  412.49   10.28   0
   2  -6  -3  408.55   10.30   0
   1  -6  -3  211.08    7.12   0
  -1   6   3  238.07    7.56   0
   0   6   3  389.87    9.17   0
   0  -6  -3  414.20    9.57   0
  -1  -6  -3   19.51    2.54   0
   1   6   3   15.37    2.52   0
  -2  -6  -3    1.76    1.74   0
   2   6   3   -4.81    1.75   0
  -3  -6  -3    8.49    2.18   0
   3   6   3    8.23    2.08   0
  -4  -6  -3    7.50    2.59   0
   4   6   3   17.06    2.66   0
   5   6   3   10.96    2.50   0
  -5  -6  -3    0.59    2.11   0
   6   6   3  272.54    9.15   0
  -6  -6  -3  278.39    9.22   0
   7   6   3   -9.18    2.30   0
  -7  -6  -3   -0.44    2.52   0
   8   6   3   72.96    5.76   0
  -8  -6  -3   67.56    5.87   0
   9   6   3   26.26    4.35   0
  -5   7   3   -0.70    3.96   0
   5  -7  -3    2.22    3.74   0
  -4   7   3   -1.74    2.21   0
   4  -7  -3    0.32    2.80   0
  -3   7   3   -0.86    2.21   0
   3  -7  -3    0.43    2.34   0
  -2   7   3    1.59    2.62   0
   2  -7  -3   -0.66    2.10   0
   1  -7  -3   27.04    3.47   0
  -1   7   3   32.05    3.60   0
   0   7   3   73.89    4.67   0
   0  -7  -3   62.55    4.56   0
  -1  -7  -3   56.63    4.03   0
   1   7   3   40.03    3.89   0
  -2  -7  -3   -2.77    2.10   0
   2   7   3   -2.29    1.99   0
  -3  -7  -3   32.48    3.56   0
   3   7   3   27.31    3.41   0
  -4  -7  -3  121.28    6.16   0
   4   7   3  136.58    6.37   0
   5   7   3   65.77    4.79   0
  -5  -7  -3   68.37    5.20   0
   6   7   3   -0.15    2.58   0
  -6  -7  -3   11.69    3.07   0
  -7  -7  -3   30.91    3.86   0
   7   7   3   22.06    4.03   0
  -8  -7  -3    0.25    3.11   0
   8   7   3    0.96    2.91   0
  -4   8   3   10.07    3.31   0
   4  -8  -3   -0.61    3.26   0
  -3   8   3   13.08    3.66   0
   3  -8  -3   24.19    4.18   0
  -2   8   3   13.66    3.19   0
   2  -8  -3   17.10    3.21   0
   1  -8  -3   17.97    3.11   0
  -1   8   3   24.29    3.54   0
   0   8   3  484.64   12.47   0
   0  -8  -3  456.05   12.05   0
  -1  -8  -3   22.06    3.95   0
   1   8   3   20.05    3.50   0
  -2  -8  -3    5.37    2.66   0
   2   8   3    1.07    2.86   0
  -3  -8  -3    2.74    2.17   0
   3   8   3    6.00    2.23   0
  -4  -8  -3   16.86    3.66   0
   4   8   3   22.43    3.69   0
   5   8   3  114.78    6.72   0
  -5  -8  -3  128.33    7.16   0
   6   8   3    4.54    2.62   0
  -6  -8  -3   -3.43    3.10   0
   7   8   3    0.46    2.96   0
  -7  -8  -3   10.05    2.70   0
   8   8   3    0.77    3.40   0
  -8  -8  -3    5.06    3.07   0
  -3   9   3   10.12    3.41   0
   3  -9  -3   19.66    3.51   0
  -2   9   3   16.90    3.57   0
   2  -9  -3    9.08    3.14   0
   1  -9  -3   18.54    3.51   0
  -1   9   3   15.13    3.55   0
   0   9   3    2.53    2.53   0
   0  -9  -3   10.67    3.02   0
  -1  -9  -3   41.16    4.52   0
   1   9   3   41.20    4.55   0
  -2  -9  -3   19.11    3.32   0
   2   9   3   16.36    3.74   0
  -3  -9  -3    2.68    2.40   0
   3   9   3    0.78    2.48   0
  -4  -9  -3   14.52    3.59   0
   4   9   3   22.69    3.73   0
   5   9   3    1.19    2.52   0
  -5  -9  -3    5.66    2.74   0
   6   9   3   38.79    4.97   0
  -6  -9  -3   35.77    4.93   0
   1 -10  -3   -3.03    2.92   0
  -1  10   3  -11.56    3.46   0
   0 -10  -3   -2.09    2.60   0
   0  10   3   -1.82    2.84   0
  -1 -10  -3    1.18    2.91   0
   1  10   3    4.03    2.82   0
  -2 -10  -3   -5.96    3.36   0
   2  10   3   -2.84    2.94   0
  -3 -10  -3    6.76    2.89   0
   3  10   3    8.98    3.05   0
   4  10   3   10.22    4.24   0
  -4 -10  -3   18.19    4.34   0
   5  10   3    1.42    2.96   0
  -5 -10  -3    3.87    3.06   0
   3   9  -4   -2.48    3.10   0
  -3  -9   4    3.31    2.42   0
  -2  -9   4    5.55    3.00   0
   2   9  -4   -7.82    2.81   0
  -1  -9   4   10.80    3.69   0
   1   9  -4   13.19    4.41   0
   0  -9   4   13.87    3.36   0
   0   9  -4    5.69    2.96   0
   1  -9   4    7.01    3.87   0
  -1   9  -4   12.27    3.44   0
  -2   9  -4   -0.82    2.57   0
   2  -9   4    5.42    2.73   0
  -3   9  -4    2.60    3.45   0
   3  -9   4    2.10    3.02   0
   5   8  -4   -2.74    2.92   0
  -5  -8   4  -12.55    2.46   0
   4   8  -4    0.24    2.79   0
  -4  -8   4    0.94    2.67   0
   3   8  -4   14.60    3.48   0
  -3  -8   4    4.08    3.16   0
  -2  -8   4   -0.31    2.77   0
   2   8  -4    2.82    2.66   0
  -1  -8   4   -0.30    2.33   0
   1   8  -4    1.22    2.40   0
   0  -8   4  182.00    8.13   0
   0   8  -4  170.83    7.91   0
   1  -8   4    4.67    2.92   0
  -1   8  -4    8.64    2.88   0
  -2   8  -4    7.33    2.68   0
   2  -8   4   -5.11    2.45   0
  -3   8  -4   25.90    4.72   0
   3  -8   4   39.48    4.53   0
  -4   8  -4   14.18    3.60   0
   4  -8   4   19.75    3.88   0
  -5   8  -4    7.54    3.60   0
   5  -8   4    2.95    3.35   0
   6   7  -4   -0.63    2.46   0
  -6  -7   4   -3.07    3.33   0
   5   7  -4   15.96    3.12   0
  -5  -7   4    9.79    3.61   0
   4   7  -4   17.50    3.41   0
  -4  -7   4   17.24    3.79   0
   3   7  -4    5.38    2.56   0
  -3  -7   4    1.16    2.31   0
  -2  -7   4   12.72    2.68   0
   2   7  -4    6.74    2.59   0
  -1  -7   4   -2.90    2.53   0
   1   7  -4   -6.36    2.44   0
   0  -7   4    6.10    2.62   0
   0   7  -4    4.44    2.77   0
   1  -7   4  251.27    8.67   0
  -1   7  -4  222.13    8.44   0
   2  -7   4   -1.35    2.29   0
  -2   7  -4    1.63    2.33   0
  -3   7  -4    1.42    2.76   0
   3  -7   4   12.87    3.03   0
  -4   7  -4    1.83    2.53   0
   4  -7   4    5.74    2.51   0
  -5   7  -4   12.85    2.74   0
   5  -7   4    0.65    2.88   0
  -6   7  -4    3.71    3.06   0
   6  -7   4    9.06    2.97   0
  -7  -6   4   -9.86    3.15   0
   7   6  -4   -3.55    2.94   0
   6   6  -4    0.69    2.60   0
  -6  -6   4    7.66    2.96   0
   5   6  -4    2.47    2.53   0
  -5  -6   4   -6.14    2.80   0
   4   6  -4   15.87    3.34   0
  -4  -6   4   25.00    3.60   0
  -3  -6   4   26.70    3.52   0
   3   6  -4   36.93    3.77   0
  -2  -6   4    5.52    2.09   0
   2   6  -4    5.55    2.03   0
  -1  -6   4  210.04    7.46   0
   1   6  -4  212.26    7.48   0
   0  -6   4    7.39    2.53   0
   0   6  -4   -1.35    2.50   0
   1  -6   4   22.97    3.38   0
  -1   6  -4   22.89    3.06   0
  -2   6  -4    7.61    2.08   0
   2  -6   4    2.56    2.12   0
  -3   6  -4   34.69    3.77   0
   3  -6   4   31.01    3.62   0
  -4   6  -4   22.86    3.56   0
   4  -6   4   34.79    3.56   0
  -5   6  -4   21.49    3.71   0
   5  -6   4   19.89    3.46   0
   6  -6   4   20.37    3.79   0
  -6   6  -4   24.56    3.65   0
   7  -6   4   53.11    5.56   0
  -7   6  -4   60.31    5.89   0
   7   5  -4    4.18    3.68   0
  -7  -5   4    7.71    3.06   0
   6   5  -4    1.11    2.57   0
  -6  -5   4    7.11    2.59   0
  -5  -5   4   43.08    4.25   0
   5   5  -4   33.99    4.16   0
   4   5  -4   19.81    3.17   0
  -4  -5   4   11.61    3.13   0
  -3  -5   4   77.74    4.85   0
   3   5  -4   74.53    4.90   0
  -2  -5   4   47.16    3.71   0
   2   5  -4   37.70    3.58   0
  -1  -5   4  266.84    7.75   0
   1   5  -4  278.67    7.90   0
   0  -5   4  153.52    5.85   0
   0   5  -4  163.60    6.12   0
   1  -5   4  159.20    5.89   0
  -1   5  -4  161.19    6.04   0
  -2   5  -4   67.31    4.09   0
   2  -5   4   70.87    4.28   0
  -3   5  -4   32.90    3.27   0
   3  -5   4   37.38    3.48   0
  -4   5  -4   69.21    4.79   0
   4  -5   4   56.86    4.43   0
  -5   5  -4  427.94   11.11   0
   5  -5   4  409.54   11.01   0
   6  -5   4  191.71    8.10   0
  -6   5  -4  191.33    7.98   0
  -7   5  -4   -1.63    2.64   0
   7  -5   4   -0.32    2.43   0
   8  -5   4   34.53    4.63   0
   8   4  -4   -4.73    2.73   0
  -8  -4   4   -7.53    2.71   0
  -7  -4   4   -5.89    2.73   0
   7   4  -4    3.05    2.78   0
   6   4  -4   16.24    3.01   0
  -6  -4   4   12.44    2.96   0
  -5  -4   4   40.41    3.86   0
   5   4  -4   44.32    4.14   0
   4   4  -4    4.75    2.22   0
  -4  -4   4   -5.18    2.00   0
  -3  -4   4   10.81    2.44   0
   3   4  -4   17.75    2.79   0
  -2  -4   4   79.58    4.14   0
   2   4  -4   76.33    4.39   0
  -1  -4   4  197.03    6.10   0
   1   4  -4  198.94    6.21   0
   0  -4   4  101.63    4.45   0
   0   4  -4   94.65    4.41   0
   1  -4   4   15.14    2.34   0
  -1   4  -4   15.12    2.27   0
  -2   4  -4   19.34    2.56   0
   2  -4   4   10.24    2.21   0
  -3   4  -4   38.19    3.37   0
   3  -4   4   41.27    3.37   0
  -4   4  -4    8.10    2.35   0
   4  -4   4    4.77    2.21   0
  -5   4  -4  379.80    9.74   0
   5  -4   4  373.52    9.86   0
  -6   4  -4  407.94   10.98   0
   6  -4   4  387.89   10.65   0
   7  -4   4    3.84    3.08   0
  -7   4  -4    9.38    3.19   0
   8  -4   4   58.20    5.35   0
  -8   4  -4   55.57    5.25   0
   9  -4   4   -1.53    2.64   0
   8   3  -4   -5.57    2.52   0
  -8  -3   4   -9.23    2.66   0
  -7  -3   4    0.32    2.52   0
   7   3  -4    3.57    2.43   0
   6   3  -4   -3.25    2.15   0
  -6  -3   4    1.69    2.33   0
  -5  -3   4   79.07    5.04   0
   5   3  -4   80.03    5.17   0
   4   3  -4   46.11    3.67   0
  -4  -3   4   42.43    3.69   0
  -3  -3   4  136.87    5.59   0
   3   3  -4  144.45    5.55   0
  -2  -3   4  133.24    4.99   0
   2   3  -4  126.76    4.97   0
  -1  -3   4  821.68   11.48   0
   1   3  -4  816.55   11.42   0
   0  -3   4  264.18    6.37   0
   0   3  -4  257.19    6.32   0
   1  -3   4  584.14    9.51   0
  -1   3  -4  592.84    9.58   0
  -2   3  -4  289.50    6.83   0
   2  -3   4  315.67    7.14   0
  -3   3  -4  132.05    5.03   0
   3  -3   4  135.84    4.95   0
  -4   3  -4   70.47    4.13   0
   4  -3   4   64.93    3.91   0
   5  -3   4    1.86    1.82   0
  -5   3  -4   -4.09    1.87   0
  -6   3  -4  272.39    8.57   0
   6  -3   4  267.40    8.46   0
  -7   3  -4  330.71   10.24   0
   7  -3   4  345.28   10.22   0
   8  -3   4   42.57    4.19   0
  -8   3  -4   32.47    4.10   0
   9  -3   4   23.04    4.16   0
   8   2  -4    8.24    3.56   0
  -8  -2   4   18.29    3.46   0
   7   2  -4    1.89    2.74   0
  -7  -2   4    1.41    2.85   0
   6   2  -4   18.16    3.99   0
  -6  -2   4   36.92    3.83   0
  -5  -2   4   54.76    4.21   0
   5   2  -4   62.38    4.19   0
   4   2  -4   39.47    3.48   0
  -4  -2   4   49.89    3.84   0
  -3  -2   4    0.17    1.68   0
   3   2  -4    0.70    1.65   0
  -2  -2   4   55.17    3.37   0
   2   2  -4   62.60    3.50   0
  -1  -2   4 1442.60   14.20   0
   1   2  -4 1424.88   14.28   0
   0  -2   4   13.72    1.95   0
   0   2  -4   12.45    1.94   0
   1  -2   4   20.49    2.15   0
  -1   2  -4   18.56    2.05   0
  -2   2  -4  918.25   11.15   0
   2  -2   4  963.92   11.62   0
  -3   2  -4  378.80    7.66   0
   3  -2   4  381.79    7.71   0
  -4   2  -4   11.29    2.02   0
   4  -2   4    7.93    2.12   0
   5  -2   4    1.93    2.12   0
  -5   2  -4    3.35    2.06   0
   6  -2   4   55.76    4.24   0
  -6   2  -4   62.54    4.21   0
  -7   2  -4    7.93    2.38   0
   7  -2   4    3.05    2.13   0
  -8   2  -4   48.05    4.72   0
   8  -2   4   37.69    4.06   0
   9  -2   4   33.44    4.48   0
   8   1  -4    9.82    2.88   0
  -8  -1   4    6.90    2.86   0
   7   1  -4   52.65    4.67   0
  -7  -1   4   44.92    4.89   0
   6   1  -4    6.31    2.63   0
  -6  -1   4   -1.60    3.31   0
  -5  -1   4   39.30    3.70   0
   5   1  -4   29.88    3.42   0
   4   1  -4   90.86    4.74   0
  -4  -1   4   93.82    4.67   0
  -3  -1   4  318.12    7.55   0
   3   1  -4  321.03    7.58   0
  -2  -1   4   38.26    2.73   0
   2   1  -4   42.46    2.86   0
  -1  -1   4   18.13    2.14   0
   1   1  -4   17.88    2.03   0
   0  -1   4  756.40    9.53   0
   0   1  -4  761.33    9.41   0
   1  -1   4  569.04    8.17   0
  -1   1  -4  533.62    7.87   0
  -2   1  -4   92.63    3.62   0
   2  -1   4   92.14    3.53   0
  -3   1  -4  898.01   11.26   0
   3  -1   4  891.27   11.22   0
   4  -1   4  132.35    4.78   0
  -4   1  -4  140.56    4.87   0
   5  -1   4   20.57    2.55   0
  -5   1  -4   21.24    2.44   0
   6  -1   4   31.63    3.27   0
  -6   1  -4   27.51    3.02   0
  -7   1  -4    9.46    2.52   0
   7  -1   4   12.64    2.41   0
   8  -1   4   -0.84    2.28   0
  -8   1  -4   -4.81    2.43   0
   9  -1   4  111.70    6.87   0
  10  -1   4    4.39    3.53   0
  -8   0   4   18.43    4.17   0
   8   0  -4   14.20    4.30   0
   7   0  -4  183.55    8.29   0
  -7   0   4  191.51    8.67   0
   6   0  -4   18.96    3.58   0
  -6   0   4   22.86    3.45   0
  -5   0   4    5.71    2.22   0
   5   0  -4    5.05    2.16   0
   4   0  -4   61.41    3.88   0
  -4   0   4   65.70    4.05   0
  -3   0   4 1168.10   14.25   0
   3   0  -4 1194.41   14.37   0
  -2   0   4  231.79    5.96   0
   2   0  -4  247.51    6.21   0
   1   0  -4 1209.91   12.33   0
  -1   0   4 1228.33   12.49   0
   0   0   4  500.80    7.45   0
   0   0  -4  496.92    7.47   0
   1   0   4  966.62   10.13   0
  -1   0  -4  947.63   10.20   0
  -2   0  -4  169.78    4.64   0
   2   0   4  172.26    4.65   0
  -3   0  -4   74.16    3.43   0
   3   0   4   77.02    3.37   0
  -4   0  -4  260.06    6.34   0
   4   0   4  259.70    6.42   0
   5   0   4   78.18    4.17   0
  -5   0  -4   82.07    4.03   0
   6   0   4  210.40    6.82   0
  -6   0  -4  217.65    7.04   0
  -7   0  -4    7.50    2.37   0
   7   0   4    5.47    2.58   0
   8   0   4   43.05    3.90   0
  -8   0  -4   37.87    3.95   0
   9   0   4    2.53    2.95   0
  10   0   4    1.46    3.59   0
  -8   1   4  151.13    8.38   0
   8  -1  -4  132.49    8.91   0
   7  -1  -4  152.43    8.10   0
  -7   1   4  146.80    7.67   0
  -6   1   4   60.61    4.80   0
   6  -1  -4   62.88    4.86   0
  -5   1   4   45.79    3.85   0
   5  -1  -4   41.12    3.76   0
   4  -1  -4   95.52    4.74   0
  -4   1   4   83.44    4.65   0
  -3   1   4  118.66    4.82   0
   3  -1  -4  122.08    4.85   0
  -2   1   4  201.32    5.63   0
   2  -1  -4  213.99    5.72   0
   1  -1  -4  103.26    3.85   0
  -1   1   4  105.54    3.84   0
   0   1   4   85.01    3.29   0
   0  -1  -4   76.78    3.32   0
   1   1   4  371.23    6.43   0
  -1  -1  -4  372.30    6.46   0
  -2  -1  -4  451.70    7.19   0
   2   1   4  438.94    7.00   0
  -3  -1  -4   98.06    3.93   0
   3   1   4  101.59    3.85   0
  -4  -1  -4    9.27    1.80   0
   4   1   4    9.25    2.00   0
   5   1   4   21.46    2.59   0
  -5  -1  -4   23.94    2.78   0
   6   1   4   12.84    2.38   0
  -6  -1  -4    4.86    2.58   0
   7   1   4   20.36    2.85   0
  -7  -1  -4   20.16    3.17   0
  -8  -1  -4   92.19    5.61   0
   8   1   4   90.18    5.65   0
   9   1   4  -10.49    2.63   0
  10   1   4   13.63    3.22   0
   8  -2  -4    5.58    3.08   0
  -8   2   4   -8.42    2.91   0
   7  -2  -4   19.31    4.23   0
  -7   2   4   44.64    4.46   0
  -6   2   4   58.47    4.97   0
   6  -2  -4   63.66    5.25   0
  -5   2   4  219.99    7.86   0
   5  -2  -4  219.82    8.08   0
   4  -2  -4    7.84    2.04   0
  -4   2   4    1.88    1.88   0
  -3   2   4    5.59    1.95   0
   3  -2  -4    4.62    1.92   0
  -2   2   4  142.11    4.90   0
   2  -2  -4  144.21    4.98   0
   1  -2  -4  305.26    6.65   0
  -1   2   4  315.79    6.70   0
   0   2   4  537.36    8.24   0
   0  -2  -4  568.15    8.45   0
  -1  -2  -4  385.93    6.81   0
   1   2   4  387.60    6.79   0
  -2  -2  -4    8.91    1.75   0
   2   2   4    6.27    1.70   0
  -3  -2  -4  452.17    7.79   0
   3   2   4  452.07    7.80   0
   4   2   4  596.02    9.64   0
  -4  -2  -4  565.84    9.41   0
  -5  -2  -4    3.98    2.00   0
   5   2   4    5.60    2.05   0
   6   2   4   86.73    4.65   0
  -6  -2  -4  103.76    4.95   0
   7   2   4    7.22    2.49   0
  -7  -2  -4    3.87    2.37   0
  -8  -2  -4   43.42    4.31   0
   8   2   4   50.43    4.56   0
   9   2   4    2.04    2.51   0
  10   2   4    2.43    3.48   0
   7  -3  -4    5.89    3.19   0
  -7   3   4   -0.45    2.93   0
  -6   3   4   16.93    3.45   0
   6  -3  -4   17.33    3.07   0
  -5   3   4    8.44    2.44   0
   5  -3  -4    5.10    2.54   0
   4  -3  -4  127.05    5.92   0
  -4   3   4  142.26    6.16   0
  -3   3   4  243.42    7.25   0
   3  -3  -4  245.67    7.24   0
  -2   3   4    4.11    2.13   0
   2  -3  -4    3.06    1.84   0
   1  -3  -4  542.96    9.31   0
  -1   3   4  544.05    9.25   0
   0   3   4  139.98    4.64   0
   0  -3  -4  151.22    4.78   0
  -1  -3  -4    2.47    1.56   0
   1   3   4   -0.35    1.69   0
  -2  -3  -4  323.93    6.81   0
   2   3   4  331.64    6.85   0
  -3  -3  -4   75.83    3.52   0
   3   3   4   78.70    3.59   0
  -4  -3  -4  101.97    4.31   0
   4   3   4  114.66    4.49   0
   5   3   4    6.36    1.89   0
  -5  -3  -4    5.86    1.96   0
  -6  -3  -4  235.50    7.40   0
   6   3   4  230.95    7.41   0
  -7  -3  -4   28.13    3.61   0
   7   3   4   40.21    3.78   0
  -8  -3  -4    3.50    2.44   0
   8   3   4    1.81    2.84   0
   9   3   4   20.04    4.42   0
  10   3   4  -12.40    2.54   0
  -7   4   4   15.60    3.36   0
   7  -4  -4    8.56    3.42   0
  -6   4   4   -3.20    2.37   0
   6  -4  -4   -3.54    2.67   0
  -5   4   4   -3.37    2.86   0
   5  -4  -4   10.44    2.51   0
  -4   4   4   26.01    3.02   0
   4  -4  -4   18.88    3.26   0
  -3   4   4  111.77    5.34   0
   3  -4  -4  108.77    5.31   0
  -2   4   4   26.27    2.97   0
   2  -4  -4   26.05    2.80   0
   1  -4  -4   27.52    2.79   0
  -1   4   4   34.36    2.84   0
   0   4   4    2.21    1.59   0
   0  -4  -4    3.12    1.62   0
   1   4   4  237.38    6.26   0
  -1  -4  -4  232.98    6.19   0
  -2  -4  -4  516.95    9.23   0
   2   4   4  561.18    9.47   0
  -3  -4  -4  127.98    4.91   0
   3   4   4  134.66    4.95   0
  -4  -4  -4   20.99    2.65   0
   4   4   4   28.04    2.70   0
   5   4   4   52.78    3.73   0
  -5  -4  -4   45.44    3.32   0
  -6  -4  -4  263.80    8.36   0
   6   4   4  274.43    8.24   0
  -7  -4  -4   -0.90    2.61   0
   7   4   4   14.61    2.72   0
   8   4   4    6.10    3.08   0
  -8  -4  -4   11.41    3.10   0
   9   4   4   -1.33    2.56   0
  10   4   4   11.47    3.78   0
  -6   5   4    2.08    3.56   0
   6  -5  -4    9.99    3.34   0
  -5   5   4    5.81    2.97   0
   5  -5  -4   12.15    3.02   0
  -4   5   4   62.83    4.58   0
   4  -5  -4   60.48    4.60   0
  -3   5   4   58.07    4.34   0
   3  -5  -4   61.33    4.73   0
  -2   5   4  688.72   12.65   0
   2  -5  -4  700.55   12.80   0
   1  -5  -4   31.17    3.10   0
  -1   5   4   26.04    3.04   0
   0   5   4   28.17    2.85   0
   0  -5  -4   33.72    2.91   0
  -1  -5  -4   22.16    2.97   0
   1   5   4   16.74    2.45   0
  -2  -5  -4   47.02    3.34   0
   2   5   4   49.73    3.37   0
  -3  -5  -4   54.62    3.62   0
   3   5   4   54.25    3.49   0
  -4  -5  -4    0.74    1.83   0
   4   5   4    7.46    1.82   0
   5   5   4   74.73    4.67   0
  -5  -5  -4   64.97    4.44   0
  -6  -5  -4   70.71    4.85   0
   6   5   4   66.10    4.94   0
  -7  -5  -4  107.83    6.39   0
   7   5   4  100.25    6.10   0
   8   5   4   -3.39    2.28   0
  -8  -5  -4    0.93    2.48   0
   9   5   4    5.33    2.89   0
  -6   6   4    3.50    2.86   0
   6  -6  -4    0.76    3.33   0
  -5   6   4   10.42    2.82   0
   5  -6  -4    6.08    3.01   0
  -4   6   4   11.58    3.16   0
   4  -6  -4   22.85    3.39   0
  -3   6   4   51.23    4.28   0
   3  -6  -4   45.54    4.23   0
  -2   6   4   55.22    4.46   0
   2  -6  -4   58.29    4.56   0
   1  -6  -4   10.08    2.52   0
  -1   6   4    6.72    2.35   0
   0   6   4  156.43    6.18   0
   0  -6  -4  159.58    6.48   0
  -1  -6  -4   13.59    2.40   0
   1   6   4   20.77    2.66   0
  -2  -6  -4    1.10    1.92   0
   2   6   4   11.74    2.11   0
  -3  -6  -4   -0.06    1.78   0
   3   6   4    3.77    1.94   0
  -4  -6  -4   47.11    3.92   0
   4   6   4   43.42    3.94   0
  -5  -6  -4    8.81    2.45   0
   5   6   4    6.07    2.33   0
   6   6   4   30.65    3.54   0
  -6  -6  -4   28.99    3.73   0
   7   6   4   22.47    3.58   0
  -7  -6  -4   36.92    3.93   0
   8   6   4    3.96    2.57   0
  -8  -6  -4    0.33    2.79   0
   9   6   4   31.31    4.81   0
  -5   7   4    6.67    2.89   0
   5  -7  -4   -1.60    2.46   0
  -4   7   4    1.84    2.82   0
   4  -7  -4   -1.86    2.40   0
   3  -7  -4   34.12    4.18   0
  -3   7   4   28.57    3.82   0
  -2   7   4    0.00    2.47   0
   2  -7  -4   -4.66    2.32   0
   1  -7  -4  112.37    5.72   0
  -1   7   4   98.57    5.98   0
   0   7   4   41.32    4.21   0
   0  -7  -4   35.07    4.11   0
   1   7   4    4.23    2.32   0
  -1  -7  -4    0.97    1.95   0
   2   7   4    5.29    2.21   0
  -2  -7  -4    8.47    2.44   0
  -3  -7  -4    6.30    2.22   0
   3   7   4    4.42    2.26   0
  -4  -7  -4   34.07    4.00   0
   4   7   4   42.30    4.26   0
   5   7   4  116.11    6.42   0
  -5  -7  -4  119.39    6.52   0
   6   7   4   23.79    3.96   0
  -6  -7  -4   24.85    3.63   0
   7   7   4   -0.16    2.46   0
  -7  -7  -4    4.07    3.13   0
  -8  -7  -4   -5.28    2.70   0
   8   7   4   11.42    3.14   0
  -4   8   4    8.24    2.96   0
   4  -8  -4   -6.40    2.83   0
   3  -8  -4   22.63    3.88   0
  -3   8   4   18.16    4.07   0
  -2   8   4   10.39    3.42   0
   2  -8  -4   13.67    3.15   0
   1  -8  -4    6.66    2.75   0
  -1   8   4    3.91    2.68   0
   0   8   4    5.03    2.47   0
   0  -8  -4   -4.34    2.25   0
  -1  -8  -4   45.60    4.36   0
   1   8   4   42.51    4.25   0
  -2  -8  -4    1.40    2.24   0
   2   8   4    3.47    2.50   0
  -3  -8  -4    1.85    2.41   0
   3   8   4    0.71    2.48   0
  -4  -8  -4    0.00    2.50   0
   4   8   4    6.57    2.60   0
  -5  -8  -4  120.59    6.73   0
   5   8   4  108.98    6.65   0
   6   8   4    5.10    2.63   0
  -6  -8  -4    4.97    2.78   0
   7   8   4    6.66    2.71   0
  -7  -8  -4   11.13    3.41   0
  -2   9   4   -0.25    2.39   0
   2  -9  -4   -5.00    2.92   0
   1  -9  -4    2.66    2.63   0
  -1   9   4   -5.26    3.16   0
   0   9   4   -1.81    2.51   0
   0  -9  -4   -5.31    2.65   0
  -1  -9  -4    7.45    2.62   0
   1   9   4    4.50    2.44   0
  -2  -9  -4   -0.16    2.86   0
   2   9   4   -0.80    2.08   0
  -3  -9  -4    4.55    3.02   0
   3   9   4    3.55    2.91   0
  -4  -9  -4   23.39    3.88   0
   4   9   4   10.46    3.49   0
   5   9   4   30.43    4.41   0
  -5  -9  -4   21.77    4.54   0
   6   9   4   -2.46    3.01   0
  -6  -9  -4   -4.18    2.63   0
   0 -10  -4    2.01    3.33   0
   0  10   4   -5.65    2.52   0
  -1 -10  -4    8.15    3.07   0
   1  10   4   11.04    2.98   0
  -2 -10  -4   -5.77    2.86   0
   2  10   4    1.20    3.10   0
  -3 -10  -4   -3.07    3.22   0
   3  10   4    8.09    3.20   0
   4  10   4   44.39    4.82   0
  -4 -10  -4   38.63    5.04   0
  -2  -9   5   10.81    3.09   0
   2   9  -5    2.77    2.80   0
  -1  -9   5   11.85    3.01   0
   1   9  -5    9.34    2.77   0
   0  -9   5    0.73    3.12   0
   0   9  -5    4.02    2.89   0
   1  -9   5    3.75    3.21   0
  -1   9  -5    1.10    2.97   0
  -2   9  -5    1.39    2.88   0
   2  -9   5    0.37    2.94   0
  -3   9  -5    3.88    3.68   0
   3  -9   5    9.74    3.62   0
   4   8  -5   14.98    4.04   0
  -4  -8   5    7.82    3.39   0
   3   8  -5   16.82    3.95   0
  -3  -8   5   11.92    3.93   0
  -2  -8   5    8.86    3.61   0
   2   8  -5   21.88    3.60   0
  -1  -8   5   -4.05    2.92   0
   1   8  -5    0.49    3.10   0
   0  -8   5   60.38    5.05   0
   0   8  -5   50.80    5.02   0
   1  -8   5   38.46    4.36   0
  -1   8  -5   46.76    4.55   0
   2  -8   5    3.11    2.78   0
  -2   8  -5    1.32    2.87   0
  -3   8  -5    3.94    2.94   0
   3  -8   5    0.17    2.55   0
   4  -8   5   -1.08    2.97   0
  -4   8  -5   -4.33    2.56   0
  -5   8  -5   10.27    2.81   0
   5  -8   5   -0.65    2.67   0
   5   7  -5    0.26    3.04   0
  -5  -7   5    0.62    3.10   0
   4   7  -5   22.00    3.59   0
  -4  -7   5   21.70    3.70   0
   3   7  -5   23.36    4.04   0
  -3  -7   5   28.09    3.95   0
  -2  -7   5   15.14    3.06   0
   2   7  -5   10.31    3.20   0
  -1  -7   5   35.13    4.08   0
   1   7  -5   31.61    4.02   0
   0  -7   5    7.29    2.77   0
   0   7  -5   -5.08    2.28   0
   1  -7   5    0.14    2.50   0
  -1   7  -5   -4.24    2.51   0
   2  -7   5    9.48    2.76   0
  -2   7  -5    0.58    2.69   0
  -3   7  -5   -1.51    2.44   0
   3  -7   5   -4.94    2.21   0
  -4   7  -5    1.60    3.23   0
   4  -7   5    0.16    2.79   0
  -5   7  -5   28.99    4.08   0
   5  -7   5   24.36    3.85   0
  -6   7  -5    2.61    2.91   0
   6  -7   5    0.26    2.55   0
   6   6  -5   38.19    4.82   0
  -6  -6   5   11.68    4.46   0
   5   6  -5   -2.35    2.52   0
  -5  -6   5    6.85    2.77   0
   4   6  -5    4.91    2.67   0
  -4  -6   5    7.63    2.78   0
   3   6  -5   -2.41    2.89   0
  -3  -6   5  -13.66    2.25   0
  -2  -6   5   12.79    3.46   0
   2   6  -5   25.74    3.37   0
   1   6  -5   46.32    4.30   0
  -1  -6   5   62.63    4.43   0
   0  -6   5  470.65   11.43   0
   0   6  -5  482.05   11.80   0
   1  -6   5   -4.17    2.06   0
  -1   6  -5    2.71    2.20   0
  -2   6  -5   12.51    2.58   0
   2  -6   5   12.43    2.56   0
  -3   6  -5    9.13    2.57   0
   3  -6   5   -0.53    2.52   0
  -4   6  -5   79.96    5.48   0
   4  -6   5   88.67    5.67   0
  -5   6  -5    6.27    2.94   0
   5  -6   5    9.42    2.67   0
  -6   6  -5    1.68    2.35   0
   6  -6   5    2.99    2.63   0
   7  -6   5    6.97    3.96   0
  -7   6  -5    8.61    3.36   0
   7   5  -5   15.97    4.02   0
  -7  -5   5   25.11    4.04   0
   6   5  -5    3.36    2.66   0
  -6  -5   5    5.26    2.65   0
  -5  -5   5   18.83    3.33   0
   5   5  -5   15.53    3.51   0
   4   5  -5    2.66    2.61   0
  -4  -5   5    1.95    2.54   0
  -3  -5   5   13.47    2.87   0
   3   5  -5   16.23    3.14   0
  -2  -5   5   -5.05    1.79   0
   2   5  -5   -2.01    2.34   0
  -1  -5   5    1.22    2.08   0
   1   5  -5   -2.68    2.03   0
   0  -5   5  171.31    6.53   0
   0   5  -5  177.37    6.65   0
   1  -5   5    0.79    1.88   0
  -1   5  -5    0.37    1.89   0
  -2   5  -5    3.64    1.83   0
   2  -5   5    0.22    1.84   0
  -3   5  -5   -2.67    2.25   0
   3  -5   5   -3.69    2.17   0
   4  -5   5   60.59    4.64   0
  -4   5  -5   61.01    4.50   0
  -5   5  -5   11.89    2.95   0
   5  -5   5   10.45    2.93   0
   6  -5   5  218.24    8.74   0
  -6   5  -5  217.36    8.80   0
   7  -5   5   10.36    3.71   0
  -7   5  -5   12.95    3.84   0
   8  -5   5   14.19    3.40   0
  -7  -4   5    5.85    3.58   0
   7   4  -5    1.47    2.98   0
   6   4  -5    6.85    2.84   0
  -6  -4   5   -4.22    2.82   0
  -5  -4   5   -7.06    2.59   0
   5   4  -5   -6.81    2.14   0
   4   4  -5   42.66    4.45   0
  -4  -4   5   43.95    4.27   0
  -3  -4   5   -1.04    2.17   0
   3   4  -5    6.63    2.35   0
  -2  -4   5  235.36    7.49   0
   2   4  -5  259.73    7.85   0
  -1  -4   5    5.70    1.75   0
   1   4  -5   -0.40    1.68   0
   0  -4   5    6.64    2.05   0
   0   4  -5    3.41    1.82   0
   1  -4   5   84.85    4.46   0
  -1   4  -5   83.90    4.47   0
  -2   4  -5    0.13    1.97   0
   2  -4   5    5.17    1.82   0
  -3   4  -5   -1.63    1.78   0
   3  -4   5    8.99    2.01   0
  -4   4  -5   -0.11    2.11   0
   4  -4   5    5.51    2.34   0
   5  -4   5  101.34    5.72   0
  -5   4  -5  101.30    5.72   0
   6  -4   5   47.92    4.36   0
  -6   4  -5   43.05    4.55   0
   7  -4   5   53.25    4.90   0
  -7   4  -5   62.88    5.21   0
   8  -4   5   26.23    3.97   0
  -8   4  -5   16.58    3.69   0
  -7  -3   5   12.06    3.27   0
   7   3  -5    9.55    3.15   0
   6   3  -5    0.31    2.40   0
  -6  -3   5    7.27    2.60   0
  -5  -3   5   -0.14    2.34   0
   5   3  -5   -3.15    2.14   0
   4   3  -5    3.38    2.08   0
  -4  -3   5   -1.20    2.16   0
  -3  -3   5   -3.13    1.92   0
   3   3  -5    1.01    1.76   0
  -2  -3   5  117.58    5.36   0
   2   3  -5  112.91    5.13   0
  -1  -3   5  126.27    5.01   0
   1   3  -5  122.82    5.11   0
   0  -3   5  407.20    8.49   0
   0   3  -5  389.23    8.55   0
  -1   3  -5   13.45    2.11   0
   1  -3   5   15.76    2.27   0
  -2   3  -5   81.60    4.22   0
   2  -3   5   88.97    4.19   0
  -3   3  -5    3.85    1.97   0
   3  -3   5    9.03    2.14   0
  -4   3  -5   20.84    2.76   0
   4  -3   5   22.08    2.88   0
   5  -3   5   35.70    3.64   0
  -5   3  -5   33.95    3.57   0
  -6   3  -5    1.38    2.33   0
   6  -3   5   -1.25    2.37   0
   7  -3   5  186.05    8.03   0
  -7   3  -5  196.49    8.20   0
   8  -3   5   -3.38    2.70   0
  -8   3  -5    6.16    3.05   0
   9  -3   5   11.59    3.76   0
   7   2  -5   16.02    3.27   0
  -7  -2   5    3.60    3.32   0
   6   2  -5    0.15    2.47   0
  -6  -2   5   -0.15    2.58   0
  -5  -2   5    5.10    2.98   0
   5   2  -5   14.60    3.00   0
   4   2  -5    8.50    2.53   0
  -4  -2   5    1.48    2.10   0
  -3  -2   5    0.40    1.92   0
   3   2  -5    1.21    1.79   0
  -2  -2   5   34.92    3.08   0
   2   2  -5   38.88    3.12   0
  -1  -2   5 1070.47   13.68   0
   1   2  -5 1071.19   13.60   0
   0  -2   5  331.41    7.33   0
   0   2  -5  318.51    7.18   0
   1  -2   5    9.57    1.81   0
  -1   2  -5   12.42    2.02   0
  -2   2  -5   27.87    2.68   0
   2  -2   5   37.72    2.80   0
   3  -2   5  161.20    5.63   0
  -3   2  -5  161.15    5.44   0
  -4   2  -5  269.40    7.34   0
   4  -2   5  275.79    7.41   0
   5  -2   5   62.23    4.02   0
  -5   2  -5   54.32    3.91   0
   6  -2   5  228.68    7.89   0
  -6   2  -5  230.52    7.95   0
  -7   2  -5   46.06    4.45   0
   7  -2   5   50.23    4.41   0
   8  -2   5   58.18    5.03   0
  -8   2  -5   51.58    5.13   0
   9  -2   5   19.65    3.67   0
   7   1  -5   18.73    3.75   0
  -7  -1   5   17.94    3.39   0
   6   1  -5   -0.59    2.34   0
  -6  -1   5   -3.69    2.45   0
  -5  -1   5   10.75    2.66   0
   5   1  -5    5.79    2.99   0
   4   1  -5  137.57    6.07   0
  -4  -1   5  151.63    6.33   0
  -3  -1   5   53.78    3.57   0
   3   1  -5   54.30    3.59   0
  -2  -1   5   49.74    3.42   0
   2   1  -5   60.05    3.55   0
   1   1  -5  382.23    7.93   0
  -1  -1   5  376.72    7.79   0
   0  -1   5  486.43    8.45   0
   0   1  -5  493.41    8.53   0
   1  -1   5  179.43    5.18   0
  -1   1  -5  183.54    5.29   0
   2  -1   5  470.77    8.27   0
  -2   1  -5  428.59    8.00   0
  -3   1  -5   24.98    2.36   0
   3  -1   5   25.85    2.45   0
  -4   1  -5   30.48    2.76   0
   4  -1   5   29.78    2.75   0
   5  -1   5  133.54    5.52   0
  -5   1  -5  143.78    5.63   0
  -6   1  -5  178.11    6.75   0
   6  -1   5  176.64    6.72   0
  -7   1  -5   21.49    3.11   0
   7  -1   5   19.45    3.34   0
  -8   1  -5   14.28    3.32   0
   8  -1   5   16.06    3.47   0
   9  -1   5   32.09    4.72   0
  10  -1   5   29.81    4.04   0
   7   0  -5   -4.44    2.70   0
  -7   0   5    1.02    2.89   0
   6   0  -5    0.30    2.43   0
  -6   0   5   -1.18    2.57   0
  -5   0   5    6.26    2.56   0
   5   0  -5   19.42    2.91   0
   4   0  -5   58.47    4.40   0
  -4   0   5   59.45    4.20   0
  -3   0   5   32.09    3.13   0
   3   0  -5   35.17    3.02   0
  -2   0   5    3.10    1.79   0
   2   0  -5    2.50    1.77   0
   1   0  -5  438.70    8.29   0
  -1   0   5  445.35    8.29   0
   0   0   5  107.71    4.11   0
   0   0  -5  103.70    4.08   0
   1   0   5  760.83   10.14   0
  -1   0  -5  786.96   10.49   0
   2   0   5   72.18    3.47   0
  -2   0  -5   73.58    3.42   0
   3   0   5    3.94    1.52   0
  -3   0  -5    2.37    1.86   0
   4   0   5  375.46    8.22   0
  -4   0  -5  348.90    7.93   0
   5   0   5  263.42    7.25   0
  -5   0  -5  265.25    7.28   0
   6   0   5   12.16    2.54   0
  -6   0  -5   11.68    2.47   0
  -7   0  -5   19.07    3.08   0
   7   0   5   21.13    3.01   0
   8   0   5   19.37    3.54   0
  -8   0  -5   22.76    3.39   0
   9   0   5   -3.56    2.69   0
  10   0   5   33.41    4.38   0
   7  -1  -5    1.49    3.30   0
  -7   1   5   -0.10    2.42   0
  -6   1   5   -5.41    2.13   0
   6  -1  -5   -4.99    2.30   0
  -5   1   5    0.78    2.16   0
   5  -1  -5   -2.88    2.10   0
   4  -1  -5   37.65    3.52   0
  -4   1   5   38.10    3.45   0
  -3   1   5  382.98    8.99   0
   3  -1  -5  400.21    9.22   0
  -2   1   5  127.77    4.93   0
   2  -1  -5  118.66    4.82   0
   1  -1  -5  325.49    7.38   0
  -1   1   5  311.07    7.15   0
   0   1   5  150.60    4.83   0
   0  -1  -5  150.60    4.75   0
   1   1   5  180.31    5.17   0
  -1  -1  -5  185.38    5.21   0
  -2  -1  -5   -1.01    1.45   0
   2   1   5    1.48    1.45   0
   3   1   5  153.90    4.94   0
  -3  -1  -5  174.73    5.19   0
   4   1   5   33.91    2.73   0
  -4  -1  -5   29.09    3.04   0
   5   1   5   49.56    3.56   0
  -5  -1  -5   51.71    3.58   0
  -6  -1  -5  123.81    5.55   0
   6   1   5  129.79    5.56   0
  -7  -1  -5   59.45    4.52   0
   7   1   5   55.43    4.27   0
  -8  -1  -5   10.47    2.63   0
   8   1   5    3.74    2.50   0
   9   1   5   56.56    5.18   0
  10   1   5   -1.72    2.64   0
   7  -2  -5    2.87    2.87   0
  -7   2   5    4.53    2.99   0
  -6   2   5   27.68    4.01   0
   6  -2  -5   23.62    3.79   0
  -5   2   5  117.50    6.52   0
   5  -2  -5  127.99    6.40   0
   4  -2  -5    3.79    2.20   0
  -4   2   5    4.00    2.31   0
  -3   2   5  164.70    6.14   0
   3  -2  -5  150.47    6.11   0
  -2   2   5   18.61    2.33   0
   2  -2  -5   12.24    2.21   0
  -1   2   5    5.35    1.97   0
   1  -2  -5    3.99    1.93   0
   0   2   5  240.82    6.22   0
   0  -2  -5  254.85    6.37   0
   1   2   5  171.02    5.20   0
  -1  -2  -5  172.27    5.12   0
   2   2   5   48.56    3.02   0
  -2  -2  -5   47.49    2.97   0
  -3  -2  -5    9.61    2.02   0
   3   2   5    7.34    1.95   0
   4   2   5   30.83    2.71   0
  -4  -2  -5   28.26    2.56   0
   5   2   5  191.84    6.28   0
  -5  -2  -5  203.91    6.51   0
   6   2   5  253.14    7.69   0
  -6  -2  -5  226.71    7.34   0
  -7  -2  -5   61.52    4.44   0
   7   2   5   57.94    4.34   0
  -8  -2  -5  102.03    5.87   0
   8   2   5  126.42    6.47   0
   9   2   5   -6.57    2.53   0
  10   2   5    2.09    3.30   0
   7  -3  -5   10.11    3.11   0
  -7   3   5    9.04    3.35   0
  -6   3   5   -5.39    2.48   0
   6  -3  -5    4.60    2.92   0
  -5   3   5   49.17    4.77   0
   5  -3  -5   37.10    4.17   0
   4  -3  -5  279.64    8.99   0
  -4   3   5  290.50    9.08   0
  -3   3   5   18.88    3.07   0
   3  -3  -5   35.12    3.31   0
   2  -3  -5    6.69    2.13   0
  -2   3   5    1.75    2.09   0
   1  -3  -5   29.37    2.95   0
  -1   3   5   29.19    2.76   0
   0   3   5   16.44    2.06   0
   0  -3  -5   10.07    2.38   0
   1   3   5   68.82    3.53   0
  -1  -3  -5   60.68    3.48   0
  -2  -3  -5  911.27   12.32   0
   2   3   5  957.06   12.39   0
  -3  -3  -5   39.49    3.08   0
   3   3   5   37.63    2.90   0
  -4  -3  -5   -3.02    1.50   0
   4   3   5    1.27    1.82   0
  -5  -3  -5   -4.88    1.78   0
   5   3   5    0.33    2.29   0
   6   3   5    9.21    2.92   0
  -6  -3  -5   12.26    2.78   0
  -7  -3  -5   51.41    4.26   0
   7   3   5   40.28    3.98   0
  -8  -3  -5  129.90    6.74   0
   8   3   5  139.56    6.86   0
   9   3   5   11.44    3.43   0
  10   3   5   11.44    4.36   0
   6  -4  -5    6.63    2.79   0
  -6   4   5   -5.55    2.46   0
  -5   4   5    7.65    3.12   0
   5  -4  -5   12.16    2.89   0
  -4   4   5   86.45    5.62   0
   4  -4  -5  116.04    6.17   0
  -3   4   5  359.01    9.82   0
   3  -4  -5  366.73   10.05   0
  -2   4   5    0.43    2.18   0
   2  -4  -5    3.88    2.11   0
   1  -4  -5   22.64    2.79   0
  -1   4   5   26.58    2.95   0
   0   4   5  116.74    5.05   0
   0  -4  -5  130.87    5.21   0
   1   4   5   28.94    2.83   0
  -1  -4  -5   36.76    2.95   0
  -2  -4  -5    0.98    1.85   0
   2   4   5    2.79    1.63   0
   3   4   5  402.06    8.83   0
  -3  -4  -5  386.36    8.71   0
  -4  -4  -5    4.35    1.97   0
   4   4   5    0.70    1.75   0
   5   4   5    0.48    1.92   0
  -5  -4  -5    5.68    2.06   0
   6   4   5  363.48    9.85   0
  -6  -4  -5  389.07   10.23   0
  -7  -4  -5    7.69    2.65   0
   7   4   5   12.11    2.95   0
   8   4   5    5.21    2.38   0
  -8  -4  -5   -0.30    3.03   0
   9   4   5    9.80    3.18   0
  10   4   5   21.33    4.17   0
  -6   5   5   -2.12    3.01   0
   6  -5  -5    7.37    3.11   0
  -5   5   5   26.97    3.97   0
   5  -5  -5   37.28    4.33   0
  -4   5   5   10.76    2.86   0
   4  -5  -5    9.64    3.29   0
  -3   5   5    5.28    2.35   0
   3  -5  -5    5.85    3.30   0
  -2   5   5  533.91   11.87   0
   2  -5  -5  552.06   12.13   0
   1  -5  -5   40.97    3.61   0
  -1   5   5   49.04    3.68   0
   0   5   5    3.42    1.82   0
   0  -5  -5    2.00    2.08   0
  -1  -5  -5   18.63    2.83   0
   1   5   5   27.77    2.95   0
   2   5   5   74.86    4.52   0
  -2  -5  -5   72.60    4.41   0
  -3  -5  -5   46.65    3.74   0
   3   5   5   52.76    3.71   0
  -4  -5  -5    5.91    2.31   0
   4   5   5    8.84    2.14   0
   5   5   5    5.28    2.20   0
  -5  -5  -5    5.55    2.24   0
  -6  -5  -5   34.34    3.97   0
   6   5   5   35.36    3.97   0
   7   5   5    3.09    2.53   0
  -7  -5  -5   10.05    3.34   0
   8   5   5    3.78    2.46   0
  -8  -5  -5    3.49    2.47   0
   9   5   5    5.67    3.54   0
  -5   6   5    7.46    3.07   0
   5  -6  -5    0.00    2.87   0
  -4   6   5    3.24    2.50   0
   4  -6  -5    0.49    2.68   0
   3  -6  -5   -6.20    2.30   0
  -3   6   5    0.29    2.26   0
  -2   6   5   -4.42    2.44   0
   2  -6  -5    3.91    2.32   0
   1  -6  -5  160.37    7.14   0
  -1   6   5  166.82    7.03   0
   0   6   5  737.15   13.69   0
   0  -6  -5  735.68   14.04   0
  -1  -6  -5  142.10    6.46   0
   1   6   5  165.57    6.46   0
  -2  -6  -5  116.01    6.10   0
   2   6   5  115.48    5.68   0
  -3  -6  -5    5.63    2.36   0
   3   6   5    8.67    2.14   0
   4   6   5   -3.58    2.19   0
  -4  -6  -5    5.52    2.38   0
   5   6   5   24.32    3.41   0
  -5  -6  -5   22.31    3.51   0
   6   6   5    6.08    3.21   0
  -6  -6  -5   12.67    3.12   0
  -7  -6  -5   18.38    3.28   0
   7   6   5    4.56    2.77   0
   8   6   5    0.34    2.59   0
  -8  -6  -5   -4.07    2.24   0
   9   6   5    2.74    3.04   0
  -4   7   5   12.55    3.80   0
   4  -7  -5   16.23    3.79   0
  -3   7   5  146.08    7.93   0
   3  -7  -5  131.48    7.84   0
  -2   7   5   10.56    3.44   0
   2  -7  -5   16.85    3.46   0
   1  -7  -5   85.66    5.47   0
  -1   7   5   94.71    5.78   0
   0   7   5  291.22    9.65   0
   0  -7  -5  282.30    9.55   0
  -1  -7  -5   58.12    4.61   0
   1   7   5   55.16    4.22   0
  -2  -7  -5   56.50    4.59   0
   2   7   5   54.85    4.69   0
  -3  -7  -5    6.28    2.80   0
   3   7   5    1.95    3.04   0
  -4  -7  -5   99.70    5.85   0
   4   7   5  110.87    6.43   0
  -5  -7  -5   18.62    3.49   0
   5   7   5   15.79    3.16   0
   6   7   5    6.26    2.63   0
  -6  -7  -5    4.76    3.10   0
   7   7   5    1.99    2.95   0
  -7  -7  -5    9.69    2.97   0
  -8  -7  -5    6.48    3.30   0
   8   7   5   18.18    3.71   0
  -3   8   5   21.48    4.21   0
   3  -8  -5    9.46    4.01   0
  -2   8   5   37.75    4.42   0
   2  -8  -5   29.25    3.97   0
   1  -8  -5    5.95    3.22   0
  -1   8   5    7.36    3.10   0
   0  -8  -5    4.91    2.49   0
   0   8   5   -2.75    2.53   0
  -1  -8  -5    7.01    2.95   0
   1   8   5    1.04    2.75   0
   2   8   5   21.09    3.84   0
  -2  -8  -5   27.13    3.54   0
   3   8   5   22.04    3.52   0
  -3  -8  -5   25.02    3.54   0
  -4  -8  -5   19.91    3.77   0
   4   8   5   24.95    3.77   0
   5   8   5    3.66    2.93   0
  -5  -8  -5    0.96    2.57   0
   6   8   5   -2.71    2.67   0
  -6  -8  -5   -5.11    2.35   0
   7   8   5    0.73    3.02   0
  -7  -8  -5    4.66    3.19   0
  -2   9   5   34.17    4.55   0
   2  -9  -5   46.97    5.35   0
   1  -9  -5   -0.47    2.66   0
  -1   9   5    1.45    3.01   0
   0  -9  -5    1.85    3.18   0
   0   9   5   -1.39    2.98   0
   1   9   5   -2.53    2.50   0
  -1  -9  -5   10.71    2.75   0
  -2  -9  -5   -3.53    2.79   0
   2   9   5   -3.67    2.81   0
  -3  -9  -5    6.60    3.49   0
   3   9   5   14.62    3.26   0
  -4  -9  -5  125.66    7.72   0
   4   9   5  156.44    8.32   0
   5   9   5    3.57    2.97   0
  -5  -9  -5    1.91    3.46   0
   6   9   5   -2.15    2.97   0
  -6  -9  -5    0.38    2.96   0
   1  10   5    0.50    3.22   0
  -1 -10  -5   11.58    3.17   0
  -2 -10  -5   17.06    4.31   0
   2  10   5   21.12    4.21   0
   3  10   5   27.53    4.38   0
  -3 -10  -5   10.74    3.64   0
   3   8  -6    0.50    3.16   0
  -3  -8   6   -8.22    2.54   0
  -2  -8   6   39.43    4.45   0
   2   8  -6   30.32    4.29   0
  -1  -8   6   19.60    4.20   0
   1   8  -6   27.47    4.12   0
   0  -8   6   30.52    4.27   0
   0   8  -6   19.15    4.29   0
  -1   8  -6    6.33    3.18   0
   1  -8   6    1.48    3.02   0
   2  -8   6   -2.79    2.52   0
  -2   8  -6    4.11    2.78   0
   3  -8   6   -5.77    2.81   0
  -3   8  -6   -8.82    2.50   0
   4  -8   6    0.87    3.43   0
  -4   8  -6    1.14    2.81   0
   4   7  -6   -0.85    2.69   0
  -4  -7   6   -6.11    2.89   0
   3   7  -6    3.79    3.20   0
  -3  -7   6   21.06    3.90   0
   2   7  -6    0.33    2.90   0
  -2  -7   6   -1.46    3.15   0
  -1  -7   6  113.81    6.89   0
   1   7  -6  100.40    6.46   0
   0  -7   6    4.27    2.44   0
   0   7  -6   -2.00    2.27   0
   1  -7   6    9.43    2.86   0
  -1   7  -6   11.94    2.60   0
  -2   7  -6    7.63    2.49   0
   2  -7   6   -0.15    3.03   0
  -3   7  -6    3.38    3.12   0
   3  -7   6    9.91    2.69   0
  -4   7  -6   34.88    4.00   0
   4  -7   6   34.98    4.51   0
  -5   7  -6   12.62    4.00   0
   5  -7   6   16.73    3.76   0
   6  -7   6   34.62    5.71   0
  -6   7  -6   31.36    5.09   0
   5   6  -6   23.50    4.04   0
  -5  -6   6   23.26    4.23   0
  -4  -6   6   36.53    4.46   0
   4   6  -6   45.85    4.79   0
  -3  -6   6   12.11    2.92   0
   3   6  -6    6.25    2.97   0
  -2  -6   6    2.04    3.06   0
   2   6  -6    5.43    2.93   0
   1   6  -6   57.93    4.98   0
  -1  -6   6   52.29    4.45   0
   0  -6   6  127.78    6.55   0
   0   6  -6  114.98    6.48   0
   1  -6   6   -4.71    2.18   0
  -1   6  -6    1.49    2.44   0
  -2   6  -6    5.78    2.23   0
   2  -6   6    8.21    2.49   0
  -3   6  -6   25.56    3.57   0
   3  -6   6   26.10    3.63   0
  -4   6  -6   -1.81    2.69   0
   4  -6   6    2.85    2.61   0
  -5   6  -6  184.48    8.54   0
   5  -6   6  183.86    8.36   0
   6  -6   6   19.78    3.84   0
  -6   6  -6   32.21    4.07   0
  -7   6  -6   19.59    4.22   0
   7  -6   6   22.62    4.12   0
   6   5  -6    5.03    2.95   0
  -6  -5   6    5.90    2.78   0
   5   5  -6   81.66    6.05   0
  -5  -5   6   80.17    5.98   0
  -4  -5   6   37.98    4.38   0
   4   5  -6   41.32    4.69   0
  -3  -5   6   31.44    4.02   0
   3   5  -6   38.18    4.13   0
   2   5  -6    8.34    2.97   0
  -2  -5   6    6.98    2.90   0
   1   5  -6   14.91    2.78   0
  -1  -5   6    7.84    2.91   0
   0  -5   6   16.97    2.86   0
   0   5  -6   19.14    2.86   0
   1  -5   6    2.38    2.14   0
  -1   5  -6    3.24    2.21   0
  -2   5  -6   64.61    4.71   0
   2  -5   6   58.13    4.60   0
   3  -5   6   38.81    3.86   0
  -3   5  -6   20.42    3.25   0
  -4   5  -6    1.89    2.18   0
   4  -5   6    8.84    2.49   0
  -5   5  -6    7.57    2.71   0
   5  -5   6    0.72    2.43   0
   6  -5   6    2.21    3.26   0
  -6   5  -6    0.00    2.77   0
  -7   5  -6   -8.78    2.60   0
   7  -5   6    6.17    2.54   0
   8  -5   6    4.91    3.01   0
  -6  -4   6   -0.82    2.71   0
   6   4  -6  -13.01    2.62   0
  -5  -4   6   50.74    5.01   0
   5   4  -6   38.20    4.62   0
   4   4  -6   70.52    5.26   0
  -4  -4   6   55.16    4.91   0
   3   4  -6  113.84    6.19   0
  -3  -4   6  105.86    6.21   0
  -2  -4   6   93.98    5.42   0
   2   4  -6   99.38    5.48   0
   1   4  -6 1169.10   16.98   0
  -1  -4   6 1188.81   17.23   0
   0  -4   6    9.47    2.17   0
   0   4  -6    6.60    2.40   0
  -1   4  -6    1.34    1.73   0
   1  -4   6    1.76    2.04   0
  -2   4  -6    7.15    2.36   0
   2  -4   6    8.50    2.35   0
  -3   4  -6   24.44    3.08   0
   3  -4   6   15.84    2.94   0
  -4   4  -6   12.58    2.83   0
   4  -4   6   15.50    3.00   0
   5  -4   6   71.92    5.10   0
  -5   4  -6   63.73    5.00   0
   6  -4   6  152.57    7.82   0
  -6   4  -6  168.76    7.64   0
   7  -4   6   12.98    3.40   0
  -7   4  -6   11.46    3.13   0
  -8   4  -6    0.97    2.85   0
   8  -4   6   -7.27    2.83   0
   7   3  -6    9.40    3.36   0
  -7  -3   6    7.81    3.46   0
  -6  -3   6   22.19    3.55   0
   6   3  -6    5.15    3.40   0
   5   3  -6    2.44    2.47   0
  -5  -3   6   10.01    2.76   0
   4   3  -6   -8.58    2.07   0
  -4  -3   6    3.52    2.38   0
  -3  -3   6  107.22    5.74   0
   3   3  -6   87.56    5.23   0
  -2  -3   6   17.02    2.67   0
   2   3  -6    9.67    2.60   0
  -1  -3   6    7.51    2.60   0
   1   3  -6   15.91    2.26   0
   0  -3   6   36.52    3.20   0
   0   3  -6   30.89    3.03   0
  -1   3  -6  107.43    4.86   0
   1  -3   6   98.56    4.76   0
  -2   3  -6   14.57    2.35   0
   2  -3   6   10.42    2.34   0
  -3   3  -6  197.56    6.86   0
   3  -3   6  201.10    6.77   0
  -4   3  -6    3.39    2.10   0
   4  -3   6    3.05    2.26   0
   5  -3   6   20.52    3.01   0
  -5   3  -6   15.74    3.00   0
  -6   3  -6  118.10    6.55   0
   6  -3   6  107.46    6.08   0
  -7   3  -6   22.60    3.47   0
   7  -3   6   23.48    3.69   0
  -8   3  -6   22.24    4.25   0
   8  -3   6   25.59    3.98   0
   9  -3   6    6.41    3.32   0
   7   2  -6   28.58    5.06   0
  -7  -2   6   30.78    4.24   0
   6   2  -6   -6.17    2.17   0
  -6  -2   6    1.99    2.82   0
  -5  -2   6    5.56    2.49   0
   5   2  -6   -0.88    2.33   0
   4   2  -6   -2.22    2.06   0
  -4  -2   6   -0.65    2.36   0
  -3  -2   6   25.13    3.25   0
   3   2  -6   27.84    3.41   0
  -2  -2   6  128.59    5.50   0
   2   2  -6  126.87    5.57   0
   1   2  -6  272.16    7.64   0
  -1  -2   6  288.32    7.76   0
   0   2  -6  382.03    8.62   0
   0  -2   6  376.04    8.60   0
   1  -2   6  133.62    5.17   0
  -1   2  -6  131.51    5.29   0
  -2   2  -6   -2.47    1.64   0
   2  -2   6    3.11    1.62   0
  -3   2  -6   11.32    2.32   0
   3  -2   6   17.33    2.36   0
  -4   2  -6   36.17    3.36   0
   4  -2   6   46.10    3.51   0
  -5   2  -6  135.04    6.11   0
   5  -2   6  121.76    5.73   0
  -6   2  -6  289.69    8.98   0
   6  -2   6  281.48    9.14   0
  -7   2  -6   71.89    5.17   0
   7  -2   6   91.74    5.66   0
  -8   2  -6   -4.45    2.32   0
   8  -2   6   -7.26    2.59   0
   9  -2   6    9.41    3.58   0
   7   1  -6   29.49    4.55   0
  -7  -1   6   26.99    4.90   0
   6   1  -6   38.12    4.73   0
  -6  -1   6   37.24    4.57   0
  -5  -1   6   12.49    3.02   0
   5   1  -6    8.23    2.72   0
   4   1  -6   12.59    2.85   0
  -4  -1   6   12.89    2.83   0
  -3  -1   6   87.54    4.80   0
   3   1  -6   97.06    5.06   0
  -2  -1   6   77.66    4.36   0
   2   1  -6   71.33    4.37   0
   1   1  -6   25.25    2.80   0
  -1  -1   6   30.69    2.87   0
   0   1  -6   12.97    2.42   0
   0  -1   6   20.00    2.30   0
   1  -1   6  391.39    8.42   0
  -1   1  -6  386.25    8.20   0
   2  -1   6   63.81    3.76   0
  -2   1  -6   68.84    3.64   0
  -3   1  -6  546.77   10.51   0
   3  -1   6  547.26   10.08   0
  -4   1  -6  226.87    6.83   0
   4  -1   6  224.21    7.06   0
   5  -1   6    6.58    2.31   0
  -5   1  -6    4.33    2.15   0
   6  -1   6  191.88    7.42   0
  -6   1  -6  193.70    7.31   0
   7  -1   6   64.24    4.72   0
  -7   1  -6   58.01    4.57   0
  -8   1  -6   65.10    5.51   0
   8  -1   6   65.54    5.29   0
   9  -1   6   -1.37    2.51   0
   7   0  -6   -2.24    3.22   0
  -7   0   6   -0.11    3.16   0
  -6   0   6    3.60    2.68   0
   6   0  -6   -2.63    2.60   0
  -5   0   6   27.24    3.50   0
   5   0  -6   25.23    3.60   0
   4   0  -6   11.39    3.16   0
  -4   0   6   12.70    2.82   0
  -3   0   6   -2.66    1.73   0
   3   0  -6    5.68    2.25   0
   2   0  -6    4.01    1.76   0
  -2   0   6    1.91    1.83   0
  -1   0   6   -2.89    1.75   0
   1   0  -6    3.33    1.66   0
   0   0   6   -0.28    1.60   0
   0   0  -6   -0.05    1.80   0
  -1   0  -6  130.84    4.84   0
   1   0   6  128.91    4.85   0
  -2   0  -6   43.78    3.19   0
   2   0   6   43.02    3.07   0
  -3   0  -6    2.21    1.56   0
   3   0   6    3.09    1.64   0
  -4   0  -6   15.56    2.48   0
   4   0   6   13.35    2.57   0
  -5   0  -6  572.43   11.35   0
   5   0   6  580.30   11.47   0
   6   0   6    3.28    2.42   0
  -6   0  -6    0.80    2.71   0
  -7   0  -6   14.38    2.85   0
   7   0   6   13.12    2.85   0
  -8   0  -6   33.98    3.81   0
   8   0   6   20.68    3.58   0
   9   0   6   -6.35    2.47   0
  10   0   6   10.92    3.01   0
  -7   1   6   -0.49    3.63   0
   7  -1  -6   -2.77    3.11   0
  -6   1   6    9.63    3.25   0
   6  -1  -6   -0.67    2.84   0
  -5   1   6   11.65    3.20   0
   5  -1  -6   19.19    3.52   0
   4  -1  -6   -5.02    2.88   0
  -4   1   6    3.45    2.66   0
  -3   1   6   42.53    3.89   0
   3  -1  -6   55.70    4.10   0
  -2   1   6    5.59    1.88   0
   2  -1  -6   -0.54    1.85   0
  -1   1   6   11.54    2.24   0
   1  -1  -6   12.88    2.15   0
   0   1   6  453.93    8.97   0
   0  -1  -6  469.13    9.14   0
  -1  -1  -6  644.30   10.42   0
   1   1   6  636.52   10.29   0
  -2  -1  -6  340.49    7.66   0
   2   1   6  328.00    7.42   0
  -3  -1  -6   26.21    2.54   0
   3   1   6   22.41    2.42   0
   4   1   6   -3.75    1.71   0
  -4  -1  -6    2.10    1.76   0
   5   1   6   69.21    4.20   0
  -5  -1  -6   63.70    4.19   0
  -6  -1  -6  127.93    5.86   0
   6   1   6  128.82    5.90   0
  -7  -1  -6   43.26    3.99   0
   7   1   6   47.53    4.19   0
   8   1   6    9.13    2.72   0
  -8  -1  -6    6.71    2.74   0
   9   1   6    0.17    2.68   0
  10   1   6   17.78    3.87   0
  -6   2   6    8.38    3.01   0
   6  -2  -6    5.51    3.03   0
  -5   2   6   77.07    5.51   0
   5  -2  -6   94.78    6.00   0
   4  -2  -6    6.80    3.31   0
  -4   2   6   14.44    3.07   0
  -3   2   6   25.51    3.23   0
   3  -2  -6   21.31    2.90   0
  -2   2   6  106.78    5.29   0
   2  -2  -6  101.58    5.13   0
  -1   2   6   -3.62    1.50   0
   1  -2  -6    1.51    1.74   0
   0   2   6    7.05    2.08   0
   0  -2  -6    3.89    1.95   0
  -1  -2  -6   67.41    3.86   0
   1   2   6   72.43    3.74   0
  -2  -2  -6  405.38    8.42   0
   2   2   6  437.09    8.74   0
  -3  -2  -6  221.37    6.50   0
   3   2   6  226.88    6.55   0
  -4  -2  -6  177.65    6.11   0
   4   2   6  185.97    6.08   0
   5   2   6  100.87    5.07   0
  -5  -2  -6  101.16    4.93   0
  -6  -2  -6  275.03    8.60   0
   6   2   6  283.30    8.54   0
   7   2   6   12.18    2.95   0
  -7  -2  -6   16.53    3.05   0
  -8  -2  -6   -1.47    2.23   0
   8   2   6    1.46    2.45   0
   9   2   6   10.27    2.78   0
  10   2   6   -4.14    2.90   0
  -6   3   6    3.21    2.68   0
   6  -3  -6    1.90    2.77   0
   5  -3  -6   22.71    3.91   0
  -5   3   6   21.63    3.69   0
   4  -3  -6   54.52    4.75   0
  -4   3   6   46.38    4.69   0
  -3   3   6   65.02    4.81   0
   3  -3  -6   52.68    4.84   0
   2  -3  -6    6.82    2.35   0
  -2   3   6    7.33    2.11   0
  -1   3   6   -0.87    2.20   0
   1  -3  -6    1.83    1.56   0
   0   3   6   99.23    4.71   0
   0  -3  -6   91.39    4.51   0
  -1  -3  -6  150.20    5.50   0
   1   3   6  152.44    5.57   0
  -2  -3  -6  179.76    5.96   0
   2   3   6  179.12    5.92   0
   3   3   6   13.28    2.37   0
  -3  -3  -6    7.27    2.38   0
  -4  -3  -6  117.97    5.26   0
   4   3   6  106.72    5.11   0
  -5  -3  -6   87.97    4.79   0
   5   3   6   93.71    5.14   0
  -6  -3  -6   12.90    2.75   0
   6   3   6   16.57    2.75   0
   7   3   6    6.99    2.32   0
  -7  -3  -6    4.25    2.39   0
  -8  -3  -6   44.12    4.32   0
   8   3   6   38.14    4.44   0
   9   3   6   25.96    4.11   0
  10   3   6    7.74    3.43   0
   6  -4  -6   17.56    4.17   0
  -6   4   6    6.03    4.07   0
  -5   4   6   27.84    4.56   0
   5  -4  -6   44.88    4.79   0
  -4   4   6    6.57    2.93   0
   4  -4  -6    7.81    2.37   0
  -3   4   6   71.12    5.27   0
   3  -4  -6   83.38    5.22   0
  -2   4   6   28.70    3.67   0
   2  -4  -6   25.48    3.54   0
   1  -4  -6  232.82    7.68   0
  -1   4   6  257.40    7.94   0
   0  -4  -6  294.30    8.22   0
   0   4   6  278.46    8.08   0
  -1  -4  -6   11.30    2.06   0
   1   4   6    6.24    2.15   0
  -2  -4  -6    5.54    2.12   0
   2   4   6    9.54    2.34   0
  -3  -4  -6  259.33    7.57   0
   3   4   6  273.71    7.84   0
  -4  -4  -6   54.21    4.07   0
   4   4   6   56.15    4.13   0
   5   4   6   37.79    3.55   0
  -5  -4  -6   38.28    3.71   0
  -6  -4  -6  188.80    7.31   0
   6   4   6  177.54    7.34   0
  -7  -4  -6   69.08    4.99   0
   7   4   6   57.25    4.70   0
  -8  -4  -6   41.18    4.18   0
   8   4   6   32.52    4.09   0
   9   4   6   -0.70    2.89   0
  -5   5   6    3.96    3.24   0
   5  -5  -6    9.52    3.15   0
  -4   5   6   -0.81    2.81   0
   4  -5  -6    7.15    2.79   0
  -3   5   6    1.02    2.53   0
   3  -5  -6   -4.98    2.29   0
  -2   5   6  143.66    6.71   0
   2  -5  -6  141.61    6.69   0
  -1   5   6  654.60   13.24   0
   1  -5  -6  651.82   13.35   0
   0  -5  -6  414.12   10.24   0
   0   5   6  417.71   10.39   0
   1   5   6    5.29    2.31   0
  -1  -5  -6   11.08    2.42   0
  -2  -5  -6   20.02    3.26   0
   2   5   6   19.89    2.87   0
  -3  -5  -6   42.90    3.62   0
   3   5   6   43.50    3.93   0
   4   5   6   28.80    3.32   0
  -4  -5  -6   31.31    3.60   0
  -5  -5  -6  118.17    6.09   0
   5   5   6  138.27    6.30   0
   6   5   6  113.61    6.34   0
  -6  -5  -6  112.52    6.30   0
   7   5   6   90.04    5.97   0
  -7  -5  -6   72.01    5.51   0
   8   5   6   -0.33    2.29   0
  -8  -5  -6   -7.56    2.99   0
   9   5   6    4.11    3.17   0
  -4   6   6   19.60    3.94   0
   4  -6  -6   18.87    4.11   0
   3  -6  -6   27.22    4.15   0
  -3   6   6   22.09    3.81   0
  -2   6   6   64.59    5.08   0
   2  -6  -6   65.87    5.05   0
  -1   6   6  169.91    7.28   0
   1  -6  -6  165.21    7.35   0
   0  -6  -6  152.83    7.23   0
   0   6   6  169.11    7.21   0
   1   6   6  207.13    7.66   0
  -1  -6  -6  211.97    7.81   0
  -2  -6  -6    6.15    2.17   0
   2   6   6    0.86    1.93   0
  -3  -6  -6   -0.62    2.51   0
   3   6   6   -2.97    2.13   0
  -4  -6  -6    6.83    2.76   0
   4   6   6   14.20    2.89   0
   5   6   6    0.00    2.41   0
  -5  -6  -6    8.86    2.97   0
  -6  -6  -6   13.77    2.93   0
   6   6   6    9.89    2.82   0
   7   6   6    1.74    2.69   0
  -7  -6  -6    1.60    2.58   0
  -8  -6  -6   23.14    3.93   0
   8   6   6    9.29    3.79   0
   9   6   6   -5.12    2.66   0
  -3   7   6   16.16    3.75   0
   3  -7  -6   11.84    3.84   0
  -2   7   6   24.34    3.99   0
   2  -7  -6   23.83    4.08   0
   1  -7  -6   -6.92    2.31   0
  -1   7   6   -0.31    2.35   0
   0   7   6    9.13    2.67   0
   0  -7  -6    2.48    2.31   0
   1   7   6   49.89    4.90   0
  -1  -7  -6   50.49    4.63   0
  -2  -7  -6  192.69    8.01   0
   2   7   6  195.03    8.54   0
  -3  -7  -6   31.94    3.78   0
   3   7   6   34.23    3.95   0
  -4  -7  -6   22.47    3.51   0
   4   7   6   25.89    3.40   0
   5   7   6   -0.60    3.03   0
  -5  -7  -6   -0.30    2.96   0
   6   7   6   16.28    3.38   0
  -6  -7  -6   13.66    3.25   0
   7   7   6   19.45    3.30   0
  -7  -7  -6   14.21    3.50   0
   8   7   6   -6.48    3.03   0
  -8  -7  -6   -1.77    2.91   0
   2  -8  -6    2.68    2.82   0
  -2   8   6    6.67    2.99   0
   1  -8  -6    7.77    3.11   0
  -1   8   6    2.92    3.16   0
   0   8   6   -1.31    2.39   0
   0  -8  -6    1.97    2.67   0
  -1  -8  -6   -1.91    2.87   0
   1   8   6   -0.63    2.82   0
  -2  -8  -6   24.36    3.61   0
   2   8   6   19.52    3.59   0
  -3  -8  -6  100.44    6.38   0
   3   8   6   97.89    6.68   0
  -4  -8  -6    9.85    3.49   0
   4   8   6   10.91    3.21   0
   5   8   6   13.01    3.57   0
  -5  -8  -6   12.43    3.29   0
   6   8   6   12.22    3.06   0
  -6  -8  -6   -2.13    3.40   0
   7   8   6    9.03    3.16   0
  -7  -8  -6   -6.33    2.35   0
  -1   9   6   -5.00    3.12   0
   1  -9  -6   -2.32    3.18   0
   0  -9  -6   -6.67    3.15   0
   0   9   6    0.48    3.06   0
  -1  -9  -6    7.31    3.17   0
   1   9   6    7.52    3.11   0
  -2  -9  -6    3.91    2.95   0
   2   9   6   -5.29    2.89   0
  -3  -9  -6   15.06    3.24   0
   3   9   6   -2.48    3.18   0
  -4  -9  -6   64.49    5.83   0
   4   9   6   50.74    5.47   0
   5   9   6    2.12    2.98   0
  -5  -9  -6   -1.76    3.15   0
  -1  -8   7    6.84    3.46   0
   1   8  -7    5.62    3.36   0
   0   8  -7   -2.63    2.51   0
   0  -8   7  -10.44    2.87   0
   1  -8   7    2.49    3.15   0
  -1   8  -7    4.11    3.29   0
   2  -8   7    0.49    2.63   0
  -2   8  -7    0.26    2.49   0
  -3   8  -7    6.97    3.29   0
   3  -8   7    1.15    3.08   0
   3   7  -7   21.98    4.07   0
  -3  -7   7   27.10    4.35   0
  -2  -7   7   -5.44    3.31   0
   2   7  -7    3.69    2.86   0
   1   7  -7    0.00    2.92   0
  -1  -7   7    0.17    2.46   0
   0   7  -7    1.85    2.76   0
   0  -7   7   -2.51    2.64   0
  -1   7  -7   11.52    4.27   0
   1  -7   7   11.11    3.98   0
   2  -7   7   37.89    4.63   0
  -2   7  -7   51.64    4.73   0
  -3   7  -7    8.32    3.05   0
   3  -7   7    8.85    3.13   0
   4  -7   7   56.07    5.18   0
  -4   7  -7   53.56    5.39   0
   5  -7   7   -1.41    2.89   0
  -5   7  -7    3.82    2.98   0
  -4  -6   7   13.28    3.47   0
   4   6  -7    5.82    3.38   0
  -3  -6   7    3.19    2.78   0
   3   6  -7   -0.45    2.93   0
   2   6  -7    3.90    2.54   0
  -2  -6   7   -2.75    2.81   0
  -1  -6   7    2.16    3.02   0
   1   6  -7    7.76    2.83   0
   0  -6   7   35.39    4.47   0
   0   6  -7   39.84    4.38   0
   1  -6   7   44.53    4.25   0
  -1   6  -7   41.23    4.30   0
  -2   6  -7    2.57    3.05   0
   2  -6   7    6.45    2.94   0
   3  -6   7    2.47    2.75   0
  -3   6  -7   -4.81    2.83   0
   4  -6   7    0.48    2.88   0
  -4   6  -7    8.13    2.73   0
  -5   6  -7   76.01    5.94   0
   5  -6   7   79.60    6.00   0
   6  -6   7   -8.49    3.32   0
  -6   6  -7    1.49    3.31   0
   5   5  -7    5.01    3.05   0
  -5  -5   7    6.37    3.22   0
   4   5  -7   35.50    4.34   0
  -4  -5   7   53.11    5.04   0
  -3  -5   7   21.65    3.35   0
   3   5  -7   10.33    3.50   0
  -2  -5   7   57.56    4.99   0
   2   5  -7   72.46    5.46   0
  -1  -5   7   38.33    4.20   0
   1   5  -7   38.57    4.39   0
   0  -5   7    7.97    2.92   0
   0   5  -7   10.88    2.75   0
   1  -5   7   29.33    3.41   0
  -1   5  -7   16.10    3.25   0
  -2   5  -7   21.39    3.41   0
   2  -5   7   13.99    3.12   0
  -3   5  -7   70.86    5.05   0
   3  -5   7   52.10    5.13   0
  -4   5  -7   40.77    4.55   0
   4  -5   7   38.45    4.31   0
  -5   5  -7   21.61    3.82   0
   5  -5   7   35.14    4.04   0
   6  -5   7   18.17    3.50   0
  -6   5  -7    8.47    3.46   0
   7  -5   7    4.77    2.94   0
  -7   5  -7   14.42    3.25   0
   5   4  -7   -9.01    2.67   0
  -5  -4   7    5.77    3.04   0
  -4  -4   7   11.57    3.18   0
   4   4  -7    9.86    3.49   0
  -3  -4   7   12.78    3.17   0
   3   4  -7   17.15    3.19   0
   2   4  -7   86.21    5.36   0
  -2  -4   7   75.62    5.39   0
  -1  -4   7    6.90    2.51   0
   1   4  -7    2.57    2.26   0
   0  -4   7  159.50    6.70   0
   0   4  -7  137.31    6.42   0
   1  -4   7   11.20    2.53   0
  -1   4  -7    2.91    2.01   0
  -2   4  -7    8.55    2.37   0
   2  -4   7    8.49    2.52   0
  -3   4  -7   25.71    3.53   0
   3  -4   7   31.30    3.48   0
   4  -4   7   41.74    4.09   0
  -4   4  -7   35.91    3.99   0
  -5   4  -7    0.00    2.34   0
   5  -4   7   -2.13    2.27   0
   6  -4   7   27.94    3.58   0
  -6   4  -7   19.59    3.42   0
  -7   4  -7   -9.56    2.25   0
   7  -4   7    2.54    2.61   0
   8  -4   7    4.13    3.00   0
  -8   4  -7    0.87    3.10   0
  -6  -3   7   -7.17    2.87   0
   6   3  -7    6.56    3.19   0
  -5  -3   7    6.26    2.84   0
   5   3  -7    3.40    2.96   0
   4   3  -7   13.95    3.07   0
  -4  -3   7   10.52    3.11   0
  -3  -3   7    9.68    2.88   0
   3   3  -7   13.91    2.70   0
  -2  -3   7  482.60   11.90   0
   2   3  -7  480.72   11.64   0
   1   3  -7  701.61   13.47   0
  -1  -3   7  665.11   13.13   0
   0  -3   7   70.06    4.35   0
   0   3  -7   67.33    4.58   0
   1  -3   7    3.74    2.02   0
  -1   3  -7    3.54    2.06   0
   2  -3   7   34.05    3.43   0
  -2   3  -7   40.29    3.67   0
  -3   3  -7   92.42    5.06   0
   3  -3   7   97.97    5.18   0
   4  -3   7   54.88    4.28   0
  -4   3  -7   48.68    4.04   0
   5  -3   7   60.26    4.46   0
  -5   3  -7   57.53    4.44   0
  -6   3  -7   23.31    3.51   0
   6  -3   7   17.00    3.63   0
  -7   3  -7   13.68    3.53   0
   7  -3   7   13.58    3.66   0
   8  -3   7    5.38    3.06   0
  -8   3  -7    9.31    2.87   0
  -6  -2   7   -5.03    3.49   0
   6   2  -7    6.17    2.92   0
  -5  -2   7   -6.23    2.65   0
   5   2  -7   -2.97    2.70   0
   4   2  -7    3.98    2.39   0
  -4  -2   7    4.84    2.58   0
   3   2  -7   41.99    4.33   0
  -3  -2   7   36.19    3.67   0
  -2  -2   7   16.71    3.05   0
   2   2  -7   12.46    2.76   0
   1   2  -7  726.21   13.20   0
  -1  -2   7  685.03   13.05   0
   0  -2   7  257.00    8.03   0
   0   2  -7  258.64    8.06   0
   1  -2   7  190.22    6.65   0
  -1   2  -7  193.09    6.66   0
  -2   2  -7   -2.20    1.94   0
   2  -2   7    3.95    2.15   0
  -3   2  -7  147.16    6.02   0
   3  -2   7  133.30    5.83   0
   4  -2   7    0.78    1.95   0
  -4   2  -7    8.81    2.33   0
  -5   2  -7    6.98    2.57   0
   5  -2   7    6.08    2.55   0
  -6   2  -7  194.59    7.84   0
   6  -2   7  188.14    7.92   0
   7  -2   7    0.45    2.97   0
  -7   2  -7    6.89    2.82   0
   8  -2   7    5.99    2.86   0
  -8   2  -7   10.89    2.88   0
   9  -2   7    5.48    3.28   0
   6   1  -7   19.79    4.23   0
  -6  -1   7   21.27    4.35   0
  -5  -1   7   15.13    3.48   0
   5   1  -7   14.09    3.37   0
  -4  -1   7   10.04    3.01   0
   4   1  -7   10.68    2.71   0
  -3  -1   7   18.37    3.06   0
   3   1  -7   24.69    3.34   0
   2   1  -7   22.10    3.58   0
  -2  -1   7   32.08    3.74   0
  -1  -1   7   -5.19    1.66   0
   1   1  -7   -1.65    1.95   0
   0  -1   7   97.56    4.97   0
   0   1  -7   97.77    4.88   0
  -1   1  -7  229.95    7.09   0
   1  -1   7  234.09    7.12   0
   2  -1   7   68.57    4.23   0
  -2   1  -7   76.60    4.36   0
   3  -1   7   24.92    2.97   0
  -3   1  -7   24.08    2.81   0
  -4   1  -7    2.71    2.09   0
   4  -1   7   -2.39    1.89   0
   5  -1   7   76.72    4.75   0
  -5   1  -7   77.95    4.73   0
  -6   1  -7   82.55    5.10   0
   6  -1   7   69.75    5.02   0
   7  -1   7    4.12    3.30   0
  -7   1  -7   13.45    2.92   0
  -8   1  -7   -1.61    3.08   0
   8  -1   7    2.23    2.55   0
   9  -1   7    9.44    2.91   0
   6   0  -7    1.57    3.57   0
  -6   0   7    4.60    3.01   0
  -5   0   7    7.71    3.31   0
   5   0  -7    9.54    3.17   0
   4   0  -7  109.46    6.38   0
  -4   0   7   77.39    5.54   0
  -3   0   7  359.32   10.15   0
   3   0  -7  338.15    9.98   0
   2   0  -7   -1.73    2.03   0
  -2   0   7    2.99    1.95   0
   1   0  -7   51.97    3.95   0
  -1   0   7   49.34    3.95   0
   0   0   7   16.47    2.33   0
   0   0  -7   16.52    2.41   0
  -1   0  -7    4.36    2.01   0
   1   0   7    8.54    2.09   0
  -2   0  -7   28.86    3.04   0
   2   0   7   38.04    3.28   0
  -3   0  -7   86.44    4.86   0
   3   0   7   93.20    4.82   0
  -4   0  -7  145.49    6.03   0
   4   0   7  150.04    6.07   0
   5   0   7  248.63    7.87   0
  -5   0  -7  240.70    7.81   0
  -6   0  -7  184.08    7.45   0
   6   0   7  187.98    7.45   0
   7   0   7    3.17    2.40   0
  -7   0  -7    0.42    2.30   0
  -8   0  -7   21.08    3.19   0
   8   0   7   20.31    3.19   0
   9   0   7    2.10    2.76   0
  -6   1   7   -2.09    3.27   0
   6  -1  -7    9.86    3.07   0
   5  -1  -7    0.16    2.69   0
  -5   1   7    4.89    2.87   0
   4  -1  -7    9.61    2.91   0
  -4   1   7    7.52    2.75   0
  -3   1   7   35.64    3.90   0
   3  -1  -7   38.72    3.87   0
  -2   1   7   71.59    4.60   0
   2  -1  -7   61.04    4.42   0
  -1   1   7   70.83    4.37   0
   1  -1  -7   66.15    4.23   0
   0  -1  -7   -2.39    1.79   0
   0   1   7   -2.57    1.80   0
   1   1   7  256.73    7.23   0
  -1  -1  -7  249.63    7.29   0
  -2  -1  -7    2.45    1.81   0
   2   1   7    5.94    1.86   0
  -3  -1  -7   15.10    2.48   0
   3   1   7   10.77    3.25   0
  -4  -1  -7   77.49    4.71   0
   4   1   7   77.78    4.44   0
   5   1   7  320.90    9.15   0
  -5  -1  -7  304.43    8.88   0
  -6  -1  -7   48.67    3.98   0
   6   1   7   34.42    3.47   0
   7   1   7   -6.54    2.13   0
  -7  -1  -7    2.61    2.25   0
   8   1   7    8.73    2.82   0
  -8  -1  -7   13.27    2.90   0
   9   1   7   11.84    2.80   0
  -6   2   7    0.64    3.24   0
   6  -2  -7   -2.01    3.00   0
  -5   2   7    3.18    2.45   0
   5  -2  -7    0.51    2.39   0
   4  -2  -7   17.71    3.27   0
  -4   2   7   12.23    3.22   0
   3  -2  -7    3.62    2.33   0
  -3   2   7    4.00    2.32   0
  -2   2   7    5.77    2.24   0
   2  -2  -7   -2.30    1.91   0
  -1   2   7   28.55    3.32   0
   1  -2  -7   22.99    3.25   0
   0  -2  -7   11.18    2.45   0
   0   2   7   12.01    2.50   0
  -1  -2  -7   19.17    2.72   0
   1   2   7   19.43    2.80   0
  -2  -2  -7   61.27    3.85   0
   2   2   7   62.61    4.12   0
  -3  -2  -7   26.23    2.86   0
   3   2   7   31.38    3.00   0
  -4  -2  -7   49.81    3.77   0
   4   2   7   42.82    3.76   0
   5   2   7   71.39    4.47   0
  -5  -2  -7   70.08    4.52   0
   6   2   7  108.85    5.73   0
  -6  -2  -7  122.54    6.06   0
  -7  -2  -7   24.48    3.48   0
   7   2   7   32.95    4.04   0
  -8  -2  -7    9.45    2.88   0
   8   2   7    6.46    2.65   0
   9   2   7    3.81    2.66   0
  -5   3   7    2.90    2.76   0
   5  -3  -7    5.38    3.02   0
   4  -3  -7   -2.04    2.51   0
  -4   3   7   -1.56    2.84   0
  -3   3   7    5.47    2.83   0
   3  -3  -7   -6.20    2.57   0
   2  -3  -7    2.94    2.50   0
  -2   3   7    5.83    2.61   0
  -1   3   7  232.34    8.02   0
   1  -3  -7  252.98    8.19   0
   0  -3  -7   62.93    4.35   0
   0   3   7   63.40    4.19   0
   1   3   7   31.16    3.39   0
  -1  -3  -7   38.89    3.49   0
  -2  -3  -7    3.77    2.12   0
   2   3   7   11.05    2.44   0
  -3  -3  -7    4.40    1.88   0
   3   3   7   -4.37    2.02   0
   4   3   7   -1.74    2.00   0
  -4  -3  -7    0.22    2.15   0
   5   3   7  507.85   11.46   0
  -5  -3  -7  479.19   11.28   0
   6   3   7  261.71    8.77   0
  -6  -3  -7  260.99    8.96   0
   7   3   7    2.68    2.73   0
  -7  -3  -7    3.55    2.53   0
   8   3   7   26.54    3.49   0
  -8  -3  -7   15.66    3.42   0
   9   3   7    1.16    2.92   0
  -5   4   7    8.96    3.80   0
   5  -4  -7   12.98    3.75   0
   4  -4  -7   15.16    3.50   0
  -4   4   7   14.24    3.25   0
   3  -4  -7    4.81    2.68   0
  -3   4   7   -1.05    2.66   0
  -2   4   7   63.37    4.81   0
   2  -4  -7   73.33    5.06   0
  -1   4   7   48.61    4.38   0
   1  -4  -7   51.44    4.46   0
   0  -4  -7   17.37    3.07   0
   0   4   7   16.08    2.86   0
  -1  -4  -7   21.63    2.79   0
   1   4   7   12.83    2.54   0
  -2  -4  -7    9.91    2.09   0
   2   4   7   -0.11    2.32   0
  -3  -4  -7   20.63    3.29   0
   3   4   7   33.37    3.54   0
  -4  -4  -7   12.53    2.98   0
   4   4   7   21.64    3.21   0
   5   4   7   91.58    5.27   0
  -5  -4  -7   94.71    5.43   0
   6   4   7   47.71    4.77   0
  -6  -4  -7   33.47    4.18   0
  -7  -4  -7   11.85    3.17   0
   7   4   7   16.91    2.97   0
   8   4   7   12.05    3.16   0
  -8  -4  -7   14.10    3.12   0
   9   4   7    0.25    3.08   0
   4  -5  -7    1.53    2.93   0
  -4   5   7    5.22    2.95   0
  -3   5   7    0.81    2.26   0
   3  -5  -7   -0.81    2.43   0
  -2   5   7   22.87    3.60   0
   2  -5  -7   21.08    3.35   0
   1  -5  -7   45.13    4.02   0
  -1   5   7   35.28    4.24   0
   0  -5  -7   42.22    3.81   0
   0   5   7   31.66    3.94   0
  -1  -5  -7   -0.37    2.21   0
   1   5   7    3.46    2.22   0
  -2  -5  -7  151.87    6.58   0
   2   5   7  156.95    6.68   0
  -3  -5  -7    5.79    2.34   0
   3   5   7   10.29    2.40   0
   4   5   7   10.74    2.83   0
  -4  -5  -7   15.14    2.80   0
  -5  -5  -7   28.19    3.68   0
   5   5   7   31.47    3.79   0
   6   5   7   -0.43    2.63   0
  -6  -5  -7    4.90    2.91   0
   7   5   7   74.44    5.48   0
  -7  -5  -7   69.33    5.52   0
   8   5   7    3.42    2.53   0
  -8  -5  -7    5.17    2.89   0
   9   5   7    2.65    2.91   0
  -4   6   7    5.86    3.33   0
   4  -6  -7    3.97    3.28   0
   3  -6  -7    8.36    3.67   0
  -3   6   7   25.83    4.07   0
  -2   6   7   -3.71    3.07   0
   2  -6  -7    0.49    2.53   0
  -1   6   7   28.75    3.55   0
   1  -6  -7   17.72    3.39   0
   0  -6  -7    6.44    2.49   0
   0   6   7    6.26    2.42   0
  -1  -6  -7   44.97    4.61   0
   1   6   7   64.14    4.77   0
  -2  -6  -7    2.98    2.36   0
   2   6   7    2.15    2.37   0
   3   6   7   97.13    6.14   0
  -3  -6  -7  105.14    6.24   0
  -4  -6  -7   26.97    3.72   0
   4   6   7   27.21    3.75   0
   5   6   7    5.38    2.41   0
  -5  -6  -7    6.73    2.90   0
   6   6   7   18.56    3.22   0
  -6  -6  -7    3.11    3.02   0
   7   6   7   -1.67    2.57   0
  -7  -6  -7    3.19    2.35   0
  -8  -6  -7   -5.86    2.86   0
   8   6   7    1.20    2.80   0
  -3   7   7    0.38    3.11   0
   3  -7  -7    5.01    3.51   0
  -2   7   7    8.07    3.16   0
   2  -7  -7    7.15    3.00   0
   1  -7  -7    6.71    2.62   0
  -1   7   7    1.83    2.67   0
   0  -7  -7    5.10    2.93   0
   0   7   7    8.39    3.23   0
  -1  -7  -7   85.19    6.03   0
   1   7   7   86.78    5.84   0
   2   7   7   49.53    4.62   0
  -2  -7  -7   38.07    4.53   0
   3   7   7   53.86    4.90   0
  -3  -7  -7   57.25    4.73   0
   4   7   7   -0.92    2.40   0
  -4  -7  -7    6.19    2.57   0
   5   7   7    5.75    2.78   0
  -5  -7  -7   -0.48    2.64   0
   6   7   7   20.40    3.64   0
  -6  -7  -7   17.66    3.60   0
  -7  -7  -7    8.25    3.09   0
   7   7   7    0.11    2.53   0
  -1   8   7    2.11    3.07   0
   1  -8  -7   -8.83    2.98   0
   0   8   7    1.76    3.42   0
   0  -8  -7    4.87    2.70   0
  -1  -8  -7    5.84    2.61   0
   1   8   7   -0.34    2.49   0
   2   8   7  101.04    6.95   0
  -2  -8  -7   95.95    6.99   0
  -3  -8  -7   61.52    5.31   0
   3   8   7   63.45    5.44   0
  -4  -8  -7    4.81    2.65   0
   4   8   7    4.10    3.17   0
   5   8   7    7.87    3.14   0
  -5  -8  -7    8.17    3.45   0
  -6  -8  -7   16.01    3.72   0
   6   8   7   11.57    3.36   0
  -1  -9  -7   22.30    4.65   0
   1   9   7   15.40    4.28   0
  -2  -9  -7   15.12    3.97   0
   2   9   7   19.04    3.98   0
   3   9   7   37.89    4.80   0
  -3  -9  -7   32.48    4.68   0
   4   9   7   40.66    5.21   0
  -4  -9  -7   37.61    5.16   0
  -1  -7   8    1.24    3.01   0
   1   7  -8    7.30    3.25   0
   0   7  -8    8.12    3.40   0
   0  -7   8    8.07    3.67   0
   1  -7   8   -1.71    3.09   0
  -1   7  -8    6.58    2.89   0
   2  -7   8    4.13    3.54   0
  -2   7  -8   -2.21    3.53   0
   3  -7   8    6.82    2.72   0
  -3   7  -8    1.39    2.85   0
   3   6  -8    9.05    3.40   0
  -3  -6   8   11.65    3.80   0
   2   6  -8    5.41    2.78   0
  -2  -6   8   -4.19    3.08   0
  -1  -6   8   -0.17    2.67   0
   1   6  -8    9.14    3.03   0
   0  -6   8   -3.16    3.00   0
   0   6  -8   14.24    3.15   0
  -1   6  -8    4.13    2.78   0
   1  -6   8    4.11    2.89   0
   2  -6   8    1.49    2.57   0
  -2   6  -8   -1.99    2.59   0
   3  -6   8    3.37    2.60   0
  -3   6  -8    1.02    2.78   0
  -4   6  -8   -2.01    2.75   0
   4  -6   8    4.31    3.19   0
   5  -6   8    3.69    3.36   0
  -5   6  -8   12.14    3.45   0
  -4  -5   8   21.03    4.26   0
   4   5  -8   26.89    4.17   0
   3   5  -8   -6.63    2.59   0
  -3  -5   8    1.87    2.86   0
  -2  -5   8   41.34    4.73   0
   2   5  -8   54.57    4.82   0
  -1  -5   8  134.49    7.35   0
   1   5  -8  145.12    7.68   0
   0  -5   8    4.40    2.58   0
   0   5  -8    7.94    2.38   0
   1  -5   8    5.82    2.90   0
  -1   5  -8   -0.60    2.25   0
   2  -5   8   29.20    4.04   0
  -2   5  -8   21.56    3.98   0
  -3   5  -8   77.97    5.64   0
   3  -5   8   71.95    5.33   0
  -4   5  -8    7.86    3.05   0
   4  -5   8    2.55    3.03   0
  -5   5  -8   88.18    6.24   0
   5  -5   8   72.76    6.40   0
   6  -5   8   14.79    3.35   0
  -6   5  -8   11.62    3.27   0
  -4  -4   8    9.33    2.76   0
   4   4  -8    6.25    2.49   0
  -3  -4   8   47.27    5.06   0
   3   4  -8   31.93    4.66   0
   2   4  -8  120.47    7.18   0
  -2  -4   8  137.89    7.17   0
  -1  -4   8    3.05    2.61   0
   1   4  -8    6.58    2.54   0
   0   4  -8   39.32    4.55   0
   0  -4   8   37.11    4.38   0
  -1   4  -8   40.71    4.21   0
   1  -4   8   37.72    4.24   0
   2  -4   8    7.80    2.71   0
  -2   4  -8    5.78    2.40   0
  -3   4  -8  105.04    6.05   0
   3  -4   8  104.35    6.21   0
  -4   4  -8   30.56    4.20   0
   4  -4   8   36.77    4.44   0
   5  -4   8   63.77    5.32   0
  -5   4  -8   56.73    5.36   0
   6  -4   8   11.82    3.66   0
  -6   4  -8   24.99    3.76   0
   7  -4   8   16.75    4.13   0
  -7   4  -8   25.14    4.19   0
  -5  -3   8    3.39    3.32   0
   5   3  -8    2.39    2.81   0
  -4  -3   8   -0.51    2.77   0
   4   3  -8   -8.27    2.93   0
  -3  -3   8    0.00    2.41   0
   3   3  -8    2.21    2.74   0
  -2  -3   8  249.49    9.24   0
   2   3  -8  239.07    9.13   0
   1   3  -8   22.69    3.01   0
  -1  -3   8   16.16    3.02   0
   0   3  -8   34.72    3.60   0
   0  -3   8   25.55    3.92   0
   1  -3   8   17.33    2.96   0
  -1   3  -8   14.76    3.13   0
  -2   3  -8    9.28    2.54   0
   2  -3   8    9.47    2.75   0
   3  -3   8  147.66    6.66   0
  -3   3  -8  139.29    6.63   0
   4  -3   8   -0.40    2.59   0
  -4   3  -8    8.01    2.44   0
  -5   3  -8   42.20    4.16   0
   5  -3   8   39.33    4.39   0
   6  -3   8   51.79    4.78   0
  -6   3  -8   44.04    4.62   0
   7  -3   8   12.02    3.11   0
  -7   3  -8    8.87    2.93   0
  -8   3  -8   -0.64    3.26   0
   8  -3   8   -2.50    3.13   0
  -5  -2   8    4.87    3.37   0
   5   2  -8    6.74    2.95   0
   4   2  -8   43.96    5.06   0
  -4  -2   8   40.06    4.70   0
  -3  -2   8   -1.05    2.41   0
   3   2  -8    3.94    2.54   0
   2   2  -8   83.80    5.82   0
  -2  -2   8   96.57    5.81   0
  -1  -2   8  146.95    6.78   0
   1   2  -8  150.98    6.77   0
   0   2  -8   68.71    4.95   0
   0  -2   8   77.08    5.07   0
   1  -2   8   66.74    4.66   0
  -1   2  -8   67.41    4.57   0
  -2   2  -8   72.12    4.69   0
   2  -2   8   66.21    4.59   0
  -3   2  -8  135.88    6.22   0
   3  -2   8  125.80    6.11   0
  -4   2  -8   67.13    4.60   0
   4  -2   8   48.49    4.50   0
   5  -2   8   41.23    4.26   0
  -5   2  -8   42.87    4.48   0
  -6   2  -8   38.54    4.09   0
   6  -2   8   30.09    3.80   0
   7  -2   8    2.88    2.50   0
  -7   2  -8   -1.13    2.55   0
   8  -2   8    9.66    3.25   0
  -8   2  -8   11.30    3.81   0
   5   1  -8   11.35    3.05   0
  -5  -1   8   -2.42    2.88   0
  -4  -1   8   17.20    3.77   0
   4   1  -8   28.24    3.82   0
  -3  -1   8   22.93    3.20   0
   3   1  -8   16.56    3.28   0
   2   1  -8   25.69    3.43   0
  -2  -1   8   21.63    3.39   0
  -1  -1   8   21.30    3.39   0
   1   1  -8   26.07    3.63   0
   0   1  -8   -0.59    2.15   0
   0  -1   8   -1.65    1.90   0
   1  -1   8   97.48    5.29   0
  -1   1  -8   96.51    5.35   0
   2  -1   8  326.27    8.93   0
  -2   1  -8  313.67    9.01   0
   3  -1   8   70.58    4.60   0
  -3   1  -8   52.77    4.14   0
  -4   1  -8    0.36    1.94   0
   4  -1   8    3.49    2.26   0
   5  -1   8  232.51    8.22   0
  -5   1  -8  235.41    8.49   0
   6  -1   8   11.72    3.57   0
  -6   1  -8   15.74    3.29   0
  -7   1  -8    1.54    2.47   0
   7  -1   8    8.59    2.76   0
   8  -1   8   29.74    3.91   0
  -8   1  -8   17.97    3.73   0
   9  -1   8    3.90    3.59   0
   5   0  -8   -0.47    3.22   0
  -5   0   8   16.90    3.52   0
   4   0  -8   11.05    2.80   0
  -4   0   8   -3.72    2.81   0
   3   0  -8   19.09    3.58   0
  -3   0   8   15.61    3.44   0
   2   0  -8   80.28    5.16   0
  -2   0   8   66.49    5.19   0
   1   0  -8   47.45    3.98   0
  -1   0   8   44.70    4.20   0
   0   0  -8   56.48    4.04   0
   0   0   8   57.28    4.23   0
  -1   0  -8  196.89    7.09   0
   1   0   8  198.74    7.11   0
   2   0   8  186.87    6.88   0
  -2   0  -8  213.78    7.37   0
   3   0   8  115.40    5.64   0
  -3   0  -8  124.28    5.83   0
  -4   0  -8  117.84    6.26   0
   4   0   8  123.58    6.03   0
   5   0   8  111.29    6.06   0
  -5   0  -8  112.06    5.98   0
   6   0   8   52.61    4.39   0
  -6   0  -8   44.79    4.37   0
  -7   0  -8   10.52    2.76   0
   7   0   8    9.55    2.80   0
  -8   0  -8    9.50    3.53   0
   8   0   8   14.23    3.54   0
   9   0   8    4.31    3.17   0
   5  -1  -8   -3.55    3.29   0
  -5   1   8   -5.09    2.51   0
  -4   1   8   -0.65    2.58   0
   4  -1  -8   -0.82    2.33   0
  -3   1   8    1.18    2.48   0
   3  -1  -8    1.04    2.55   0
  -2   1   8   15.30    3.01   0
   2  -1  -8   17.42    2.97   0
   1  -1  -8   -0.62    2.54   0
  -1   1   8    9.53    2.47   0
   0   1   8   -1.28    2.23   0
   0  -1  -8   -1.05    2.01   0
   1   1   8   42.78    3.88   0
  -1  -1  -8   58.53    4.04   0
   2   1   8   39.54    3.38   0
  -2  -1  -8   42.90    3.60   0
  -3  -1  -8  159.03    6.59   0
   3   1   8  170.45    6.55   0
  -4  -1  -8  432.13   10.63   0
   4   1   8  429.20   10.49   0
   5   1   8  240.00    8.51   0
  -5  -1  -8  265.34    8.65   0
  -6  -1  -8   78.68    5.41   0
   6   1   8   69.53    4.89   0
  -7  -1  -8    8.47    2.94   0
   7   1   8   15.34    3.19   0
   8   1   8    6.21    2.91   0
  -8  -1  -8   -2.14    2.80   0
   9   1   8   26.85    3.93   0
   5  -2  -8   -5.25    2.70   0
  -5   2   8    4.47    3.02   0
  -4   2   8   -7.38    2.45   0
   4  -2  -8    6.24    2.70   0
  -3   2   8   -0.30    2.58   0
   3  -2  -8   -6.25    2.53   0
   2  -2  -8    3.33    2.28   0
  -2   2   8    8.83    2.70   0
   1  -2  -8   54.80    4.33   0
  -1   2   8   46.06    4.22   0
   0   2   8   39.62    3.77   0
   0  -2  -8   41.07    3.96   0
  -1  -2  -8   -1.15    2.00   0
   1   2   8   -1.72    2.22   0
  -2  -2  -8   22.53    3.15   0
   2   2   8   22.05    3.01   0
  -3  -2  -8   42.82    3.87   0
   3   2   8   38.89    3.82   0
  -4  -2  -8  164.68    6.65   0
   4   2   8  153.42    6.40   0
  -5  -2  -8  149.90    6.74   0
   5   2   8  145.86    6.62   0
  -6  -2  -8   22.37    4.12   0
   6   2   8   18.15    3.52   0
  -7  -2  -8   -2.54    2.21   0
   7   2   8   -0.89    2.29   0
   8   2   8   14.44    3.02   0
  -8  -2  -8   13.55    3.24   0
   9   2   8   -7.04    2.63   0
   4  -3  -8   -3.86    2.84   0
  -4   3   8    4.88    2.69   0
   3  -3  -8    8.27    2.99   0
  -3   3   8   -0.32    2.43   0
  -2   3   8   27.13    3.67   0
   2  -3  -8   27.15    3.86   0
   1  -3  -8  120.52    6.33   0
  -1   3   8  114.17    5.98   0
   0  -3  -8  233.38    8.22   0
   0   3   8  227.41    8.11   0
  -1  -3  -8   -3.26    1.91   0
   1   3   8   -3.72    1.94   0
   2   3   8    1.65    2.19   0
  -2  -3  -8    6.52    2.23   0
  -3  -3  -8   15.89    2.77   0
   3   3   8   16.62    2.99   0
  -4  -3  -8   -9.01    2.22   0
   4   3   8    2.33    2.28   0
  -5  -3  -8    0.78    2.19   0
   5   3   8   -0.52    2.49   0
   6   3   8  279.46    9.56   0
  -6  -3  -8  274.41    9.34   0
   7   3   8   32.81    3.86   0
  -7  -3  -8   32.74    4.10   0
   8   3   8   -2.51    2.84   0
  -8  -3  -8   12.63    3.23   0
   9   3   8    3.96    3.33   0
   4  -4  -8    2.84    3.03   0
  -4   4   8    3.78    2.97   0
   3  -4  -8    9.75    3.40   0
  -3   4   8   28.07    3.54   0
  -2   4   8   27.26    3.92   0
   2  -4  -8   22.96    3.79   0
  -1   4   8  118.16    6.59   0
   1  -4  -8  106.89    6.23   0
   0   4   8   77.79    5.40   0
   0  -4  -8   74.78    5.19   0
   1   4   8   53.34    4.31   0
  -1  -4  -8   49.56    4.26   0
  -2  -4  -8   28.10    3.44   0
   2   4   8   23.89    3.45   0
  -3  -4  -8   -0.64    2.31   0
   3   4   8    3.66    1.89   0
  -4  -4  -8   86.52    5.49   0
   4   4   8   85.16    5.40   0
  -5  -4  -8   33.50    3.93   0
   5   4   8   28.90    3.71   0
   6   4   8   10.78    2.83   0
  -6  -4  -8   10.27    2.82   0
  -7  -4  -8   23.22    3.79   0
   7   4   8   21.95    3.51   0
   8   4   8    9.09    2.83   0
  -8  -4  -8   -6.72    2.96   0
   9   4   8    5.07    3.12   0
   3  -5  -8   -1.90    3.16   0
  -3   5   8    5.11    2.89   0
   2  -5  -8    1.49    3.14   0
  -2   5   8    0.49    2.43   0
  -1   5   8    1.07    3.09   0
   1  -5  -8    1.69    3.17   0
   0   5   8   48.28    4.80   0
   0  -5  -8   58.76    5.09   0
   1   5   8   10.14    2.83   0
  -1  -5  -8   20.27    3.16   0
   2   5   8    4.76    2.53   0
  -2  -5  -8    8.36    2.47   0
   3   5   8   -2.59    2.40   0
  -3  -5  -8    5.49    2.36   0
  -4  -5  -8   14.89    3.03   0
   4   5   8    9.77    3.04   0
  -5  -5  -8    4.55    2.20   0
   5   5   8   -3.50    2.39   0
   6   5   8   -1.86    2.88   0
  -6  -5  -8  -10.59    2.40   0
   7   5   8   17.64    3.53   0
  -7  -5  -8   13.41    3.35   0
   8   5   8   -7.96    2.64   0
  -8  -5  -8    5.21    3.28   0
  -3   6   8   11.16    3.85   0
   3  -6  -8   12.00    3.45   0
   2  -6  -8   -2.87    2.94   0
  -2   6   8    7.12    3.03   0
  -1   6   8   40.32    4.33   0
   1  -6  -8   24.48    4.19   0
   0  -6  -8   50.82    5.02   0
   0   6   8   59.03    4.70   0
   1   6   8    5.32    2.80   0
  -1  -6  -8    0.00    2.48   0
  -2  -6  -8   -4.35    2.43   0
   2   6   8    2.68    2.59   0
  -3  -6  -8    7.04    3.45   0
   3   6   8   18.46    3.13   0
  -4  -6  -8   21.83    3.63   0
   4   6   8   20.93    3.40   0
   5   6   8    1.57    2.61   0
  -5  -6  -8   14.42    2.88   0
   6   6   8   22.90    4.15   0
  -6  -6  -8   19.21    3.41   0
  -7  -6  -8    1.18    3.11   0
   7   6   8    3.44    3.80   0
   8   6   8   33.96    4.94   0
  -8  -6  -8   22.25    4.70   0
   1  -7  -8   -4.88    2.79   0
  -1   7   8    3.17    2.74   0
   0   7   8   -1.49    3.37   0
   0  -7  -8    5.59    2.69   0
  -1  -7  -8   81.54    6.40   0
   1   7   8   85.03    6.23   0
   2   7   8   12.96    3.22   0
  -2  -7  -8   13.54    3.34   0
  -3  -7  -8   -3.96    2.54   0
   3   7   8    3.77    2.88   0
  -4  -7  -8   -0.33    2.74   0
   4   7   8    8.81    2.96   0
  -5  -7  -8   11.75    3.01   0
   5   7   8    4.29    3.05   0
   6   7   8   -0.72    3.49   0
  -6  -7  -8    6.15    3.62   0
  -7  -7  -8    4.11    2.92   0
   7   7   8    5.83    3.01   0
   0  -8  -8    6.82    3.20   0
   0   8   8   -0.11    3.41   0
   1   8   8    9.74    3.33   0
  -1  -8  -8   10.92    3.24   0
  -2  -8  -8    7.31    3.33   0
   2   8   8    0.36    3.38   0
  -3  -8  -8   21.12    4.08   0
   3   8   8   30.75    4.23   0
  -4  -8  -8   56.73    5.49   0
   4   8   8   39.89    5.23   0
   5   8   8   12.41    4.25   0
  -5  -8  -8    6.55    3.67   0
   1   6  -9    9.96    3.03   0
  -1  -6   9   -5.33    2.55   0
   0   6  -9  -11.53    3.12   0
   0  -6   9    4.80    3.33   0
   1  -6   9    2.91    3.17   0
  -1   6  -9    5.86    3.33   0
  -2   6  -9    2.68    3.74   0
   2  -6   9    9.83    3.13   0
   3  -6   9   -2.11    2.74   0
  -3   6  -9   -2.35    2.94   0
  -4   6  -9   17.94    4.57   0
   4  -6   9   31.93    4.58   0
  -2  -5   9    7.40    3.48   0
   2   5  -9    5.10    3.16   0
  -1  -5   9   45.10    4.79   0
   1   5  -9   22.80    4.54   0
   0   5  -9    6.51    2.64   0
   0  -5   9   14.30    3.00   0
  -1   5  -9    7.57    3.06   0
   1  -5   9   11.70    3.07   0
  -2   5  -9   -4.20    2.92   0
   2  -5   9   -7.51    1.90   0
  -3   5  -9    2.05    3.07   0
   3  -5   9    6.61    3.15   0
   4  -5   9    0.60    2.45   0
  -4   5  -9    3.98    2.78   0
  -5   5  -9    0.26    3.21   0
   5  -5   9   -1.72    2.82   0
   3   4  -9   14.82    3.28   0
  -3  -4   9    2.86    3.15   0
  -2  -4   9   12.95    3.78   0
   2   4  -9   16.31    3.56   0
   1   4  -9   15.38    4.00   0
  -1  -4   9   25.65    3.91   0
   0  -4   9    6.64    2.66   0
   0   4  -9   -0.95    2.77   0
  -1   4  -9   -4.51    2.61   0
   1  -4   9    5.88    2.57   0
   2  -4   9   47.15    4.81   0
  -2   4  -9   45.29    4.90   0
   3  -4   9    5.32    2.75   0
  -3   4  -9    1.73    2.61   0
  -4   4  -9   10.09    2.90   0
   4  -4   9    1.13    3.17   0
  -5   4  -9   28.37    3.96   0
   5  -4   9   23.59    4.24   0
   6  -4   9    5.89    3.43   0
  -6   4  -9    7.90    2.98   0
   4   3  -9    7.72    3.09   0
  -4  -3   9    4.88    2.99   0
  -3  -3   9   -1.06    2.80   0
   3   3  -9   13.63    3.13   0
  -2  -3   9   15.80    3.23   0
   2   3  -9   25.34    3.91   0
  -1  -3   9   -0.31    2.70   0
   1   3  -9   -4.84    2.47   0
   0  -3   9   -4.01    2.11   0
   0   3  -9    4.18    2.45   0
   1  -3   9   -1.16    2.23   0
  -1   3  -9   -2.76    2.59   0
  -2   3  -9   17.07    3.59   0
   2  -3   9   29.60    3.51   0
   3  -3   9   53.04    4.84   0
  -3   3  -9   45.77    4.75   0
   4  -3   9    5.12    2.38   0
  -4   3  -9    5.61    2.52   0
   5  -3   9   -6.34    2.76   0
  -5   3  -9   -0.80    2.55   0
  -6   3  -9    0.68    2.56   0
   6  -3   9   -1.52    2.64   0
  -7   3  -9   -3.20    2.83   0
   7  -3   9    1.83    3.51   0
  -4  -2   9   18.25    3.76   0
   4   2  -9   14.87    3.97   0
   3   2  -9   12.89    3.09   0
  -3  -2   9   -0.51    2.94   0
  -2  -2   9   -1.58    2.59   0
   2   2  -9   -2.55    2.80   0
  -1  -2   9   22.68    3.82   0
   1   2  -9   29.38    4.06   0
   0  -2   9   36.14    4.38   0
   0   2  -9   37.22    4.26   0
  -1   2  -9   67.83    4.96   0
   1  -2   9   57.81    4.71   0
   2  -2   9    4.35    2.61   0
  -2   2  -9    2.32    2.62   0
  -3   2  -9    9.41    2.57   0
   3  -2   9    3.71    1.98   0
  -4   2  -9   -2.72    2.49   0
   4  -2   9    6.12    2.30   0
  -5   2  -9   10.56    2.99   0
   5  -2   9   -0.30    2.52   0
   6  -2   9   12.66    2.95   0
  -6   2  -9   11.62    2.94   0
  -7   2  -9   -3.74    2.79   0
   7  -2   9    5.79    3.09   0
  -8   2  -9   57.61    5.61   0
   8  -2   9   62.50    5.68   0
   4   1  -9   10.19    3.17   0
  -4  -1   9   -9.77    3.18   0
  -3  -1   9  143.78    7.82   0
   3   1  -9  130.18    8.11   0
   2   1  -9   27.45    4.06   0
  -2  -1   9   24.51    4.13   0
  -1  -1   9   -0.72    2.30   0
   1   1  -9   -2.17    2.81   0
   0  -1   9   21.84    3.77   0
   0   1  -9   29.39    3.68   0
  -1   1  -9  157.50    7.25   0
   1  -1   9  149.37    6.89   0
   2  -1   9  169.78    7.28   0
  -2   1  -9  169.33    7.30   0
   3  -1   9    8.17    2.98   0
  -3   1  -9   15.53    2.89   0
  -4   1  -9   -2.33    1.92   0
   4  -1   9    3.68    2.34   0
   5  -1   9    1.15    2.38   0
  -5   1  -9   -2.17    2.28   0
  -6   1  -9    8.98    2.97   0
   6  -1   9   14.91    2.89   0
   7  -1   9   47.35    4.97   0
  -7   1  -9   50.37    5.04   0
   8  -1   9   13.13    3.72   0
  -8   1  -9   13.34    3.64   0
  -4   0   9   -6.30    2.70   0
   4   0  -9    9.53    2.89   0
   3   0  -9   22.89    3.98   0
  -3   0   9   19.43    3.69   0
  -2   0   9  100.18    6.48   0
   2   0  -9   84.82    6.02   0
   1   0  -9   14.87    3.12   0
  -1   0   9   19.90    3.35   0
   0   0   9   24.05    3.57   0
   0   0  -9   24.88    3.25   0
  -1   0  -9    3.91    2.32   0
   1   0   9   -6.34    2.64   0
  -2   0  -9   17.34    3.06   0
   2   0   9   28.33    3.37   0
  -3   0  -9  210.96    8.01   0
   3   0   9  198.74    7.72   0
  -4   0  -9   -8.29    2.54   0
   4   0   9   -3.98    2.44   0
  -5   0  -9    0.42    2.34   0
   5   0   9    4.62    2.55   0
   6   0   9   14.38    3.09   0
  -6   0  -9   15.84    3.20   0
   7   0   9    2.92    2.70   0
  -7   0  -9    0.65    2.68   0
   8   0   9    4.98    2.85   0
  -8   0  -9   -1.43    2.87   0
   4  -1  -9    3.22    3.33   0
  -4   1   9    6.73    3.35   0
   3  -1  -9   45.82    5.05   0
  -3   1   9   50.57    5.19   0
  -2   1   9   43.37    5.14   0
   2  -1  -9   64.99    5.14   0
  -1   1   9    8.00    2.52   0
   1  -1  -9    3.88    2.42   0
   0  -1  -9   11.94    2.71   0
   0   1   9    9.17    2.86   0
   1   1   9   10.37    2.70   0
  -1  -1  -9   -1.96    2.66   0
  -2  -1  -9    0.26    2.33   0
   2   1   9    6.63    2.40   0
  -3  -1  -9    0.52    2.40   0
   3   1   9    5.13    2.67   0
  -4  -1  -9  357.28   10.34   0
   4   1   9  360.67   10.32   0
  -5  -1  -9   82.15    5.53   0
   5   1   9   90.46    5.63   0
  -6  -1  -9  242.62    9.32   0
   6   1   9  252.80    9.32   0
   7   1   9   -5.79    2.15   0
  -7  -1  -9    1.78    2.36   0
   8   1   9    0.46    2.39   0
  -8  -1  -9   -0.35    2.59   0
   4  -2  -9    5.03    3.29   0
  -4   2   9    8.91    3.31   0
   3  -2  -9   13.62    3.55   0
  -3   2   9   11.99    3.77   0
  -2   2   9  112.40    6.77   0
   2  -2  -9  112.77    6.59   0
  -1   2   9  162.34    7.58   0
   1  -2  -9  174.54    7.83   0
   0   2   9    2.90    2.54   0
   0  -2  -9   11.93    2.55   0
  -1  -2  -9   32.52    4.13   0
   1   2   9   37.08    4.11   0
  -2  -2  -9   -1.05    2.14   0
   2   2   9    7.14    2.34   0
   3   2   9    4.56    2.11   0
  -3  -2  -9    1.84    2.49   0
   4   2   9    8.03    2.44   0
  -4  -2  -9    6.87    3.10   0
  -5  -2  -9 1097.60   18.69   0
   5   2   9 1141.35   18.68   0
  -6  -2  -9  236.94    9.15   0
   6   2   9  234.09    9.00   0
   7   2   9   16.16    3.26   0
  -7  -2  -9    4.88    3.38   0
   8   2   9    6.00    3.21   0
  -8  -2  -9   -3.80    2.59   0
   3  -3  -9   11.34    4.11   0
  -3   3   9    8.78    3.70   0
   2  -3  -9    6.42    3.13   0
  -2   3   9    9.81    3.27   0
   1  -3  -9   -0.61    2.42   0
  -1   3   9   -6.09    2.10   0
   0   3   9   13.78    3.42   0
   0  -3  -9   17.76    3.78   0
   1   3   9   54.56    4.77   0
  -1  -3  -9   61.29    4.91   0
   2   3   9    1.21    2.35   0
  -2  -3  -9    0.27    2.31   0
  -3  -3  -9   22.17    3.43   0
   3   3   9   30.80    3.70   0
  -4  -3  -9   23.10    3.28   0
   4   3   9   15.06    3.32   0
   5   3   9   36.93    4.56   0
  -5  -3  -9   29.92    4.42   0
   6   3   9    5.51    2.76   0
  -6  -3  -9    6.79    3.05   0
   7   3   9   67.28    5.71   0
  -7  -3  -9   76.40    5.78   0
   8   3   9   73.55    6.06   0
  -8  -3  -9   70.46    6.07   0
   3  -4  -9    3.27    3.15   0
  -3   4   9   13.54    3.62   0
   2  -4  -9    9.25    3.15   0
  -2   4   9    4.72    2.86   0
   1  -4  -9  237.76    9.47   0
  -1   4   9  204.82    9.31   0
   0  -4  -9    5.34    2.59   0
   0   4   9    8.95    2.58   0
   1   4   9   51.27    4.78   0
  -1  -4  -9   63.63    4.81   0
   2   4   9   73.55    5.19   0
  -2  -4  -9   69.73    4.99   0
   3   4   9  210.73    8.60   0
  -3  -4  -9  213.87    8.63   0
   4   4   9   49.34    4.53   0
  -4  -4  -9   42.37    4.38   0
  -5  -4  -9   19.44    3.61   0
   5   4   9   10.71    3.05   0
   6   4   9    5.42    2.87   0
  -6  -4  -9   12.84    3.02   0
  -7  -4  -9   15.48    3.71   0
   7   4   9   18.10    3.69   0
   8   4   9    4.92    3.22   0
  -8  -4  -9    7.07    3.31   0
   2  -5  -9   -1.47    3.28   0
  -2   5   9    1.58    3.30   0
  -1   5   9   11.48    3.26   0
   1  -5  -9   20.69    3.69   0
   0  -5  -9   46.04    4.57   0
   0   5   9   48.34    4.87   0
  -1  -5  -9    0.63    2.48   0
   1   5   9    6.55    2.81   0
  -2  -5  -9   21.96    3.47   0
   2   5   9   10.53    3.17   0
   3   5   9  162.50    7.76   0
  -3  -5  -9  150.73    7.60   0
  -4  -5  -9   92.12    6.04   0
   4   5   9   98.30    6.03   0
   5   5   9    8.64    2.85   0
  -5  -5  -9   -1.93    2.80   0
   6   5   9   -0.50    2.76   0
  -6  -5  -9   -8.29    2.03   0
   7   5   9    6.81    3.22   0
  -7  -5  -9   -4.69    3.35   0
  -8  -5  -9   -3.11    2.99   0
   8   5   9    4.24    3.51   0
  -1   6   9    2.10    3.21   0
   1  -6  -9    3.83    3.05   0
   0   6   9   -0.60    2.56   0
   0  -6  -9   -0.35    2.93   0
   1   6   9    6.41    2.26   0
  -1  -6  -9    1.36    2.62   0
   2   6   9    0.00    2.51   0
  -2  -6  -9   -4.49    2.73   0
  -3  -6  -9    4.80    2.91   0
   3   6   9   -4.93    2.70   0
  -4  -6  -9    1.68    2.95   0
   4   6   9    1.83    2.60   0
  -5  -6  -9   26.24    3.90   0
   5   6   9    9.09    4.46   0
  -6  -6  -9    0.47    2.71   0
   6   6   9   -5.63    2.65   0
  -7  -6  -9    9.94    3.86   0
   7   6   9   18.60    4.02   0
   0  -7  -9   -6.90    2.72   0
   0   7   9   -6.10    3.09   0
   1   7   9   -4.89    3.05   0
  -1  -7  -9    5.66    3.00   0
   2   7   9    0.11    3.17   0
  -2  -7  -9    4.96    3.33   0
  -3  -7  -9   -1.91    2.99   0
   3   7   9    3.58    3.04   0
  -4  -7  -9    9.71    3.75   0
   4   7   9   -2.64    3.29   0
   5   7   9   -1.00    2.97   0
  -5  -7  -9   -0.63    2.61   0
  -6  -7  -9   26.90    4.00   0
   6   7   9    3.47    4.16   0
   0   5 -10   42.18    4.95   0
   0  -5  10   27.06    4.80   0
   1  -5  10   -3.47    3.32   0
  -1   5 -10    7.78    3.16   0
  -2   5 -10    2.36    3.18   0
   2  -5  10   11.53    3.23   0
  -3   5 -10   -0.49    3.14   0
   3  -5  10    3.76    2.78   0
  -4   5 -10    9.58    3.80   0
   4  -5  10   10.79    3.66   0
  -1  -4  10   13.09    3.30   0
   1   4 -10   11.45    3.28   0
   0   4 -10   -5.75    2.66   0
   0  -4  10    5.60    3.25   0
   1  -4  10   25.21    3.87   0
  -1   4 -10   26.32    4.25   0
   2  -4  10   28.85    4.26   0
  -2   4 -10   28.14    4.18   0
  -3   4 -10   81.99    5.91   0
   3  -4  10   65.02    6.15   0
  -4   4 -10    2.89    2.89   0
   4  -4  10   -4.77    3.05   0
  -5   4 -10   22.06    3.95   0
   5  -4  10    7.58    3.28   0
   2   3 -10   20.98    4.08   0
  -2  -3  10   18.88    3.87   0
   1   3 -10    5.07    3.12   0
  -1  -3  10    1.30    2.96   0
   0   3 -10    6.29    3.02   0
   0  -3  10   -1.52    2.80   0
   1  -3  10    1.48    2.53   0
  -1   3 -10    2.15    2.75   0
  -2   3 -10   18.86    3.67   0
   2  -3  10   21.34    4.01   0
  -3   3 -10   46.28    4.59   0
   3  -3  10   50.90    4.96   0
   4  -3  10    4.04    3.13   0
  -4   3 -10    7.80    3.36   0
  -5   3 -10    0.00    2.61   0
   5  -3  10    2.00    3.09   0
  -6   3 -10   -4.48    2.54   0
   6  -3  10    0.26    2.63   0
  -2  -2  10    6.47    3.41   0
   2   2 -10    9.15    3.36   0
  -1  -2  10   33.17    4.43   0
   1   2 -10   19.76    4.73   0
   0  -2  10   21.18    4.07   0
   0   2 -10   31.73    4.00   0
  -1   2 -10    7.90    2.72   0
   1  -2  10    9.41    2.67   0
   2  -2  10   40.93    4.28   0
  -2   2 -10   36.83    4.21   0
   3  -2  10    0.78    2.81   0
  -3   2 -10   -1.88    2.61   0
  -4   2 -10   27.87    3.80   0
   4  -2  10   26.24    4.38   0
   5  -2  10   -2.33    2.93   0
  -5   2 -10   -6.04    2.55   0
   6  -2  10   42.33    4.69   0
  -6   2 -10   33.86    4.90   0
  -7   2 -10   -2.17    3.23   0
   7  -2  10   -1.13    3.02   0
  -3  -1  10   12.48    3.10   0
   3   1 -10   -4.45    3.01   0
  -2  -1  10   13.95    3.86   0
   2   1 -10    7.53    4.07   0
  -1  -1  10   25.73    4.06   0
   1   1 -10   24.39    3.95   0
   0  -1  10    4.40    2.54   0
   0   1 -10    2.37    2.65   0
  -1   1 -10    5.04    2.54   0
   1  -1  10    4.40    2.61   0
  -2   1 -10   39.17    4.31   0
   2  -1  10   37.12    4.43   0
  -3   1 -10   -3.78    2.60   0
   3  -1  10    3.16    3.07   0
   4  -1  10    7.86    2.93   0
  -4   1 -10    3.57    2.64   0
  -5   1 -10   16.65    3.62   0
   5  -1  10   20.23    3.50   0
   6  -1  10   -9.51    2.48   0
  -6   1 -10    5.47    2.70   0
   7  -1  10    4.26    2.88   0
  -7   1 -10    7.08    3.01   0
  -3   0  10   24.32    4.17   0
   3   0 -10   16.53    4.39   0
  -2   0  10   -1.39    2.93   0
   2   0 -10    5.85    3.50   0
  -1   0  10   -2.12    2.45   0
   1   0 -10    1.48    2.63   0
   0   0 -10   21.81    3.30   0
   0   0  10   20.75    3.41   0
  -1   0 -10   29.02    3.82   0
   1   0  10   31.67    3.73   0
   2   0  10   29.37    3.79   0
  -2   0 -10   20.40    3.43   0
   3   0  10   19.00    3.12   0
  -3   0 -10   13.49    3.05   0
   4   0  10   99.99    6.29   0
  -4   0 -10   93.09    6.76   0
   5   0  10  264.36    9.97   0
  -5   0 -10  261.45    9.95   0
   6   0  10   33.51    4.31   0
  -6   0 -10   39.09    4.34   0
  -7   0 -10    3.33    3.15   0
   7   0  10    8.89    3.52   0
  -8   0 -10    5.70    3.49   0
   8   0  10    0.77    3.31   0
   3  -1 -10   83.01    6.85   0
  -3   1  10   87.43    7.27   0
  -2   1  10    0.00    3.47   0
   2  -1 -10    1.87    3.42   0
   1  -1 -10   -2.47    2.44   0
  -1   1  10    1.47    3.18   0
   0  -1 -10    0.78    2.37   0
   0   1  10   -3.57    2.51   0
   1   1  10    1.20    3.56   0
  -1  -1 -10   15.64    3.28   0
   2   1  10    1.47    2.32   0
  -2  -1 -10    0.59    2.30   0
   3   1  10    1.32    2.35   0
  -3  -1 -10   -3.69    2.39   0
  -4  -1 -10  258.65    9.71   0
   4   1  10  279.05    9.88   0
   5   1  10    3.89    3.02   0
  -5  -1 -10    7.52    3.26   0
  -6  -1 -10   10.10    2.78   0
   6   1  10   -4.44    2.24   0
   7   1  10   42.58    4.93   0
  -7  -1 -10   44.65    5.28   0
   8   1  10    6.20    3.27   0
  -8  -1 -10    7.01    3.30   0
   2  -2 -10    1.44    3.23   0
  -2   2  10    1.32    2.79   0
   1  -2 -10    1.18    3.02   0
  -1   2  10    2.84    2.87   0
   0   2  10   -1.42    2.62   0
   0  -2 -10   -0.95    2.48   0
  -1  -2 -10   -6.58    2.72   0
   1   2  10    5.02    2.49   0
   2   2  10    1.19    2.56   0
  -2  -2 -10    9.29    2.49   0
  -3  -2 -10   10.78    3.14   0
   3   2  10   16.06    3.30   0
  -4  -2 -10   20.57    3.63   0
   4   2  10   10.90    3.45   0
  -5  -2 -10   -6.32    2.72   0
   5   2  10    2.67    2.51   0
   6   2  10    6.12    2.84   0
  -6  -2 -10   -0.50    2.80   0
   7   2  10   27.21    3.89   0
  -7  -2 -10   34.52    4.31   0
   8   2  10    1.53    2.78   0
  -8  -2 -10    8.18    3.03   0
   2  -3 -10   43.45    5.09   0
  -2   3  10   42.08    5.57   0
  -1   3  10   21.06    3.87   0
   1  -3 -10   16.33    3.96   0
   0   3  10   -4.41    2.49   0
   0  -3 -10   -0.99    2.47   0
   1   3  10    0.79    2.61   0
  -1  -3 -10    5.22    2.94   0
  -2  -3 -10   30.33    3.68   0
   2   3  10   23.99    3.94   0
   3   3  10   14.71    3.40   0
  -3  -3 -10   18.20    3.21   0
   4   3  10  188.25    8.53   0
  -4  -3 -10  208.02    8.65   0
   5   3  10   10.94    2.48   0
  -5  -3 -10    0.97    2.49   0
  -6  -3 -10   -0.68    2.99   0
   6   3  10    7.26    2.97   0
   7   3  10   35.51    4.86   0
  -7  -3 -10   35.14    4.86   0
  -1   4  10    7.23    2.86   0
   1  -4 -10    0.00    2.58   0
   0  -4 -10   26.22    4.55   0
   0   4  10   29.82    4.11   0
   1   4  10    0.49    2.77   0
  -1  -4 -10    2.16    2.72   0
  -2  -4 -10   -4.70    2.63   0
   2   4  10   -3.22    3.03   0
  -3  -4 -10    6.13    3.23   0
   3   4  10    5.77    3.14   0
   4   4  10   39.28    4.77   0
  -4  -4 -10   53.27    4.84   0
  -5  -4 -10   15.49    4.04   0
   5   4  10   27.43    4.11   0
   6   4  10    5.14    3.01   0
  -6  -4 -10    6.10    3.21   0
  -7  -4 -10    7.74    2.99   0
   7   4  10   -0.37    2.38   0
   1  -5 -10   48.54    5.28   0
  -1   5  10   50.91    5.78   0
   0  -5 -10   16.46    3.48   0
   0   5  10   12.98    3.63   0
   1   5  10    5.25    3.04   0
  -1  -5 -10   -4.68    2.75   0
   2   5  10    3.08    2.94   0
  -2  -5 -10    0.00    2.75   0
   3   5  10   10.19    3.57   0
  -3  -5 -10   10.60    3.49   0
  -4  -5 -10    4.32    2.87   0
   4   5  10    3.43    2.78   0
   5   5  10    8.00    3.28   0
  -5  -5 -10    2.38    3.01   0
   6   5  10    3.56    3.08   0
  -6  -5 -10    0.11    3.44   0
  -1  -6 -10    7.17    3.25   0
   1   6  10   12.11    3.49   0
   2   6  10   -0.37    2.97   0
  -2  -6 -10    7.12    3.24   0
  -3  -6 -10   25.73    4.54   0
   3   6  10   30.06    4.65   0
   4   6  10   24.79    4.61   0
  -4  -6 -10   22.38    4.57   0
  -5  -6 -10   25.93    4.08   0
   5   6  10   22.11    4.24   0
   0   3 -11   -3.19    2.85   0
   0  -3  11    6.99    3.10   0
  -1   3 -11    0.26    3.03   0
   1  -3  11    7.07    2.90   0
   2  -3  11    2.10    2.61   0
  -2   3 -11    4.70    2.81   0
  -3   3 -11   12.89    3.23   0
   3  -3  11    5.79    3.25   0
  -4   3 -11    3.29    3.22   0
   4  -3  11   16.17    3.76   0
   1   2 -11    5.80    3.36   0
  -1  -2  11    8.72    3.30   0
   0  -2  11   22.55    3.86   0
   0   2 -11   12.10    3.85   0
  -1   2 -11   -1.08    2.73   0
   1  -2  11    3.57    2.75   0
  -2   2 -11   -9.82    2.55   0
   2  -2  11    6.79    2.89   0
  -3   2 -11    1.17    2.63   0
   3  -2  11   -1.76    2.57   0
  -4   2 -11    4.81    2.71   0
   4  -2  11   -0.97    2.55   0
  -5   2 -11   -4.48    2.99   0
   5  -2  11   -4.08    3.04   0
  -1  -1  11   26.01    4.50   0
   1   1 -11   24.81    4.23   0
   0  -1  11   -0.61    3.05   0
   0   1 -11   12.01    3.25   0
   1  -1  11   29.60    4.34   0
  -1   1 -11   23.85    4.26   0
   2  -1  11    7.68    3.24   0
  -2   1 -11    4.98    3.06   0
   3  -1  11    7.85    2.70   0
  -3   1 -11    2.75    3.13   0
   4  -1  11   -4.97    3.61   0
  -4   1 -11   11.89    3.11   0
  -5   1 -11   -1.91    2.96   0
   5  -1  11    0.00    3.05   0
  -6   1 -11   21.69    4.24   0
   6  -1  11   15.90    3.98   0
   1   0 -11    6.62    2.80   0
  -1   0  11    0.11    2.90   0
   0   0  11    4.96    3.19   0
   0   0 -11   -4.27    3.03   0
   1   0  11    3.25    2.87   0
  -1   0 -11   -2.41    3.24   0
   2   0  11   35.92    4.57   0
  -2   0 -11   44.26    4.63   0
  -3   0 -11   33.23    4.12   0
   3   0  11   15.92    3.92   0
  -4   0 -11   -1.71    2.78   0
   4   0  11   -3.40    2.99   0
   5   0  11  103.24    7.09   0
  -5   0 -11  104.30    7.07   0
  -6   0 -11   -8.04    3.37   0
   6   0  11    1.58    3.16   0
   1  -1 -11    6.75    3.08   0
  -1   1  11   -0.63    2.91   0
   0  -1 -11    7.60    3.57   0
   0   1  11    3.44    3.23   0
   1   1  11    9.74    2.67   0
  -1  -1 -11   -3.96    3.10   0
  -2  -1 -11   28.66    4.11   0
   2   1  11   28.14    4.29   0
  -3  -1 -11    5.04    2.82   0
   3   1  11   -4.17    2.77   0
   4   1  11   19.96    3.79   0
  -4  -1 -11    9.20    4.19   0
  -5  -1 -11   41.42    4.70   0
   5   1  11   26.85    4.43   0
  -6  -1 -11    7.23    2.97   0
   6   1  11   -6.67    3.39   0
   7   1  11   -7.34    2.93   0
  -7  -1 -11    5.05    2.92   0
   1  -2 -11   34.81    5.03   0
  -1   2  11   38.64    5.38   0
   0   2  11    1.44    2.88   0
   0  -2 -11    9.89    3.41   0
   1   2  11   11.10    3.47   0
  -1  -2 -11   19.65    3.60   0
  -2  -2 -11   -0.51    2.83   0
   2   2  11   13.06    3.02   0
   3   2  11   -0.17    3.17   0
  -3  -2 -11   11.89    3.02   0
  -4  -2 -11    0.34    2.61   0
   4   2  11   -3.24    2.80   0
  -5  -2 -11    7.18    2.93   0
   5   2  11    6.57    3.16   0
  -6  -2 -11   29.26    4.65   0
   6   2  11   28.21    4.32   0
   0   3  11    1.74    3.37   0
   0  -3 -11   19.02    4.21   0
   1   3  11   16.77    3.53   0
  -1  -3 -11    6.11    3.48   0
  -2  -3 -11   12.63    3.72   0
   2   3  11    1.50    3.77   0
  -3  -3 -11   90.64    6.34   0
   3   3  11   91.07    6.44   0
  -4  -3 -11   17.70    3.77   0
   4   3  11   21.32    3.78   0
  -5  -3 -11   10.11    3.36   0
   5   3  11    9.32    3.23   0
   6   3  11   23.03    3.84   0
  -6  -3 -11   17.55    4.02   0
   1   4  11    9.29    3.83   0
  -1  -4 -11   14.48    3.85   0
   2   4  11    9.18    3.45   0
  -2  -4 -11   20.20    3.58   0
   3   4  11   26.64    4.75   0
  -3  -4 -11   32.51    4.39   0
   4   4  11    7.36    3.12   0
  -4  -4 -11    5.00    3.03   0
  -5  -4 -11    5.34    2.99   0
   5   4  11    4.82    3.01   0
  -6  -4 -11   -2.44    2.83   0
   6   4  11   -1.15    3.12   0
   2   5  11    2.03    2.90   0
  -2  -5 -11    2.96    2.96   0
   3   5  11  140.08    8.29   0
  -3  -5 -11  152.08    8.42   0
  -4  -5 -11   -4.22    2.76   0
   4   5  11    4.19    2.78   0
   3  -1  12    1.27    3.43   0
  -3   1 -12   -1.82    2.56   0
  -2   0 -12    3.72    3.26   0
   2   0  12    4.19    2.90   0
  -3   0 -12   12.98    3.66   0
   3   0  12   23.89    3.83   0
   4   0  12    0.11    3.83   0
  -4   0 -12   -4.13    2.97   0
  -2  -1 -12   10.33    3.29   0
   2   1  12    5.59    2.97   0
   3   1  12    8.57    3.17   0
  -3  -1 -12    6.46    3.19   0
   4   1  12   11.16    3.85   0
  -4  -1 -12   17.26    3.76   0
   2   2  12   10.49    2.65   0
  -2  -2 -12    0.89    2.98   0
  -3  -2 -12   -2.57    2.92   0
   3   2  12   -3.43    3.05   0
  -4  -2 -12   -5.68    3.55   0
   4   2  12   11.51    3.65   0
   0   0   0    0.00    0.00   0
;
_shelx_hkl_checksum     1772
_shelx_res_file
;
TITL TMA  STADI4  RT
    H:\tma\tma.res
    created by SHELXL-2018/3 at 14:28:16 on 30-Dec-2019
CELL  0.71073  8.67530  8.91600 10.06310 85.77400 73.46800 82.46700
ZERR 1  0.00102  0.00110  0.00102  0.01010  0.01140  0.01110
LATT 1
SFAC C H N
UNIT 36 40 6
PLAN 30
FMAP 2
L.S. 9
BOND $H
CONF
ACTA
HTAB
WGHT    0.025400    0.254000
EXTI    0.025648
FVAR       1.29495
N1    3    0.462008    0.599705    0.899128    11.00000    0.04427    0.04079 =
         0.03497   -0.00321   -0.01437   -0.00411
N2    3    0.573902    0.312347    0.664613    11.00000    0.04980    0.04814 =
         0.03899   -0.01125   -0.01626    0.00569
N3    3    0.249349    0.859145    0.953048    11.00000    0.05410    0.04693 =
         0.04554    0.00161   -0.02096    0.00003
C1    1    0.558490    0.470209    0.864714    11.00000    0.03715    0.04051 =
         0.03471   -0.00441   -0.01264   -0.00659
C2    1    0.402737    0.630097    1.033396    11.00000    0.04003    0.03965 =
         0.03659   -0.00402   -0.01470   -0.00444
C3    1    0.624589    0.444247    0.711033    11.00000    0.04538    0.04891 =
         0.03595   -0.00392   -0.01061   -0.00286
AFIX  23
H3A   2    0.590818    0.533444    0.660508    11.00000   -1.20000
H3B   2    0.741879    0.433034    0.687257    11.00000   -1.20000
AFIX   0
C4    1    0.424754    0.326794    0.635262    11.00000    0.05233    0.04511 =
         0.03139    0.00214   -0.01424   -0.00272
C5    1    0.306982    0.449330    0.679457    11.00000    0.05512    0.05759 =
         0.03792   -0.00977   -0.01589    0.00424
AFIX  43
H5    2    0.328637    0.524582    0.728604    11.00000   -1.20000
AFIX   0
C6    1    0.160363    0.460279    0.651539    11.00000    0.04896    0.07932 =
         0.05210   -0.00460   -0.01195    0.00839
AFIX  43
H6    2    0.083983    0.542794    0.682224    11.00000   -1.20000
AFIX   0
C7    1    0.123716    0.350766    0.578467    11.00000    0.05349    0.08974 =
         0.06374    0.01191   -0.02393   -0.01693
AFIX  43
H7    2    0.024139    0.359185    0.559288    11.00000   -1.20000
AFIX   0
C8    1    0.236680    0.230641    0.535404    11.00000    0.08313    0.05817 =
         0.07187    0.00380   -0.04116   -0.02062
AFIX  43
H8    2    0.212966    0.155880    0.486985    11.00000   -1.20000
AFIX   0
C9    1    0.386313    0.216730    0.561814    11.00000    0.07465    0.04243 =
         0.05244   -0.00296   -0.02751   -0.00095
AFIX  43
H9    2    0.461601    0.133665    0.530481    11.00000   -1.20000
AFIX   0
C11   1    0.293807    0.778244    1.068633    11.00000    0.05742    0.05057 =
         0.04060   -0.00737   -0.02098    0.00519
AFIX  23
H11A  2    0.195686    0.756971    1.138934    11.00000   -1.20000
H11B  2    0.348395    0.843600    1.108603    11.00000   -1.20000
AFIX   0
C10   1    0.700818    0.201339    0.589362    11.00000    0.06312    0.06673 =
         0.06126   -0.02233   -0.02105    0.02068
AFIX 137
H10A  2    0.799406    0.208832    0.612583    11.00000   -1.50000
H10B  2    0.717471    0.220396    0.491434    11.00000   -1.50000
H10C  2    0.669345    0.101522    0.614401    11.00000   -1.50000
AFIX 0
C12   1    0.117655    0.829194    0.912165    11.00000    0.04642    0.03807 =
         0.04291   -0.00775   -0.01398    0.00857
C13   1    0.012097    0.725813    0.984486    11.00000    0.06732    0.05634 =
         0.05191    0.00480   -0.01731   -0.00835
AFIX  43
H13   2    0.032849    0.671020    1.061037    11.00000   -1.20000
AFIX   0
C14   1   -0.122030    0.704004    0.944001    11.00000    0.05974    0.07323 =
         0.07231   -0.00574   -0.00715   -0.01792
AFIX  43
H14   2   -0.191144    0.635993    0.994996    11.00000   -1.20000
AFIX   0
C15   1   -0.156214    0.780228    0.830170    11.00000    0.05498    0.07440 =
         0.08315   -0.02033   -0.02802    0.00203
AFIX  43
H15   2   -0.247073    0.765006    0.803564    11.00000   -1.20000
AFIX   0
C16   1   -0.051748    0.879534    0.757124    11.00000    0.07044    0.06334 =
         0.06539   -0.00396   -0.03560    0.00854
AFIX  43
H16   2   -0.072129    0.931190    0.679059    11.00000   -1.20000
AFIX   0
C17   1    0.082162    0.905158    0.795630    11.00000    0.05551    0.04921 =
         0.05091    0.00260   -0.01960   -0.00118
AFIX  43
H17   2    0.149960    0.973716    0.743706    11.00000   -1.20000
AFIX   0
C18   1    0.366708    0.949936    0.863740    11.00000    0.06767    0.06175 =
         0.06760    0.00364   -0.02869   -0.01434
AFIX 137
H18A  2    0.407036    0.906772    0.774033    11.00000   -1.50000
H18B  2    0.454775    0.952213    0.903352    11.00000   -1.50000
H18C  2    0.316286    1.051147    0.854497    11.00000   -1.50000
AFIX   0
AFIX   0
HKLF 4
REM  TMA  STADI4  RT
REM wR2 = 0.1080, GooF = S = 1.116, Restrained GooF = 1.116 for all data
REM R1 = 0.0493 for 1913 Fo > 4sig(Fo) and 0.0811 for all 2741 data
REM 193 parameters refined using 0 restraints
END
WGHT      0.0253      0.2543
REM Instructions for potential hydrogen bonds
HTAB C5 N1
REM Highest difference peak  0.131,  deepest hole -0.145,  1-sigma level  0.031
Q1    1  -0.2742  0.8229  0.8153  11.00000  0.05    0.13
Q2    1   0.8178  0.2451  0.6029  11.00000  0.05    0.12
Q3    1  -0.1114  0.8653  0.8362  11.00000  0.05    0.12
Q4    1   0.4930  0.8889  0.8370  11.00000  0.05    0.12
Q5    1   0.4320  0.6477  0.8254  11.00000  0.05    0.11
Q6    1   0.0803  0.9634  0.5275  11.00000  0.05    0.11
Q7    1   0.3978  1.0408  0.9326  11.00000  0.05    0.11
Q8    1   0.7673  0.3595  0.6819  11.00000  0.05    0.11
Q9    1   0.2641  0.1014  0.4285  11.00000  0.05    0.11
Q10   1   0.0505  0.7978  0.9681  11.00000  0.05    0.11
Q11   1   0.5767  0.4453  0.7980  11.00000  0.05    0.11
Q12   1   0.3407  0.3463  0.7220  11.00000  0.05    0.10
Q13   1   0.2363  0.9997  0.7235  11.00000  0.05    0.10
Q14   1   0.2384  0.8036  1.1633  11.00000  0.05    0.10
Q15   1   0.0813  0.2367  0.5775  11.00000  0.05    0.10
Q16   1  -0.1372  0.5488  1.0531  11.00000  0.05    0.10
Q17   1   0.3674  0.9928  0.7434  11.00000  0.05    0.10
Q18   1  -0.0864  0.6011  0.7747  11.00000  0.05    0.10
Q19   1   0.4750  0.5090  0.8858  11.00000  0.05    0.10
Q20   1   0.8229  0.2134  0.7223  11.00000  0.05    0.10
Q21   1   0.2334  0.3253  0.5222  11.00000  0.05    0.10
Q22   1   0.3920  0.6136  0.6950  11.00000  0.05    0.10
Q23   1  -0.2944  0.7013  0.8528  11.00000  0.05    0.09
Q24   1   0.3146  0.4749  0.7466  11.00000  0.05    0.09
Q25   1   0.4681  0.7201  0.8360  11.00000  0.05    0.09
Q26   1   0.3837  0.5689  1.0916  11.00000  0.05    0.09
Q27   1  -0.0263  0.4431  0.5821  11.00000  0.05    0.09
Q28   1  -0.2277  0.5533  0.9763  11.00000  0.05    0.09
Q29   1   0.6348  0.1280  0.5150  11.00000  0.05    0.09
Q30   1   0.3965  0.3030  0.5791  11.00000  0.05    0.09
;
_shelx_res_checksum     38217
data_III
_audit_creation_method     'SHELXL-2018/3'
_chemical_name_systematic
;
<i>N</i>,<i>N</i>'-[(6-Phenyl-6,7-dihydro-5<i>H</i>-pyrrolo[3,4-\
<i>b</i>]pyrazine-2,3-diyl)bis(methylene)]bis(<i>N</i>-methylaniline)
;
_chemical_name_common     ?
_chemical_formula_moiety     'C28 H29 N5'
_chemical_formula_sum     'C28 H29 N5'
_chemical_formula_iupac     'C28 H29 N5'
_chemical_formula_weight     435.56
_chemical_melting_point     ?
_space_group_crystal_system     triclinic
_space_group_name_H-M_alt     'P -1'
_space_group_name_Hall     '-P 1'
loop_
    _space_group_symop_operation_xyz
    'x, y, z'
    '-x, -y, -z'
_cell_length_a     8.6860(10)
_cell_length_b     9.7731(11)
_cell_length_c     14.3948(16)
_cell_angle_alpha     85.915(13)
_cell_angle_beta     75.349(13)
_cell_angle_gamma     78.891(13)
_cell_volume     1159.8(2)
_cell_formula_units_Z     2
_cell_measurement_reflns_used     5000
_cell_measurement_theta_min     1.65
_cell_measurement_theta_max     26.05
_cell_measurement_temperature     293(2)
_exptl_crystal_description     'hexagonal plate'
_exptl_crystal_colour     'pale yellow'
_exptl_crystal_size_max     0.450
_exptl_crystal_size_mid     0.350
_exptl_crystal_size_min     0.100
_exptl_crystal_density_diffrn     1.247
_exptl_crystal_density_meas     ?
_exptl_crystal_density_method     ?
_exptl_crystal_F_000     464
_exptl_absorpt_coefficient_mu     0.076
_exptl_absorpt_correction_type     none
_exptl_absorpt_process_details     ?
_exptl_absorpt_correction_T_min     ?
_exptl_absorpt_correction_T_max     ?
_diffrn_ambient_temperature     293(2)
_diffrn_radiation_type     MoK\a
_diffrn_radiation_wavelength     0.71073
_diffrn_radiation_source     'fine-focus sealed tube'
_diffrn_radiation_monochromator     'plane graphite'
_diffrn_measurement_device_type     'Stoe IPDS 1'
_diffrn_measurement_device     '1 circle goniometer'
_diffrn_measurement_method     '\f rotation'
_diffrn_detector     'image plate'
_diffrn_reflns_number     8653
_diffrn_reflns_av_R_equivalents     0.0513
_diffrn_reflns_av_unetI/netI     0.1168
_diffrn_reflns_theta_min     2.124
_diffrn_reflns_theta_max     25.247
_diffrn_reflns_theta_full     25.242
_diffrn_measured_fraction_theta_max     0.939
_diffrn_measured_fraction_theta_full     0.939
_diffrn_reflns_limit_h_min     -10
_diffrn_reflns_limit_h_max     10
_diffrn_reflns_limit_k_min     -11
_diffrn_reflns_limit_k_max     11
_diffrn_reflns_limit_l_min     -17
_diffrn_reflns_limit_l_max     17
_refine_special_details     ?
_reflns_number_total     3953
_reflns_number_gt     1518
_reflns_threshold_expression     'I > 2\s(I)'
_refine_ls_structure_factor_coef     Fsqd
_refine_ls_matrix_type     full
_refine_ls_R_factor_all     0.1221
_refine_ls_R_factor_gt     0.0353
_refine_ls_wR_factor_gt     0.0692
_refine_ls_wR_factor_ref     0.0791
_refine_ls_goodness_of_fit_ref     0.682
_refine_ls_restrained_S_all     0.682
_refine_ls_number_reflns     3953
_refine_ls_number_parameters     301
_refine_ls_number_restraints     0
_refine_ls_hydrogen_treatment     constr
_refine_ls_weighting_scheme     calc
_refine_ls_weighting_details
                      'w=1/[\s^2^(Fo^2^)+(0.0308P)^2^] where P=(Fo^2^+2Fc^2^)/3'
_atom_sites_solution_hydrogens     geom
_atom_sites_solution_primary     direct
_atom_sites_solution_secondary     difmap
_refine_ls_shift/su_max     0.000
_refine_ls_shift/su_mean     0.000
_refine_diff_density_max     0.118
_refine_diff_density_min     -0.124
_refine_ls_extinction_method
;
(<i>SHELXL2018/3</i>; Sheldrick, 2015)
;
_refine_ls_extinction_coef     0.0154(11)
_refine_ls_extinction_expression
                                  'Fc^*^=kFc[1+0.001xFc^2^\l^3^/sin(2\q)]^-1/4^'
loop_
    _atom_type_symbol
    _atom_type_description
    _atom_type_scat_dispersion_real
    _atom_type_scat_dispersion_imag
    _atom_type_scat_source
    'C' 'C' 0.0033 0.0016
                         'International Tables Vol C Tables 4.2.6.8 and 6.1.1.4'
    'H' 'H' 0.0000 0.0000
                         'International Tables Vol C Tables 4.2.6.8 and 6.1.1.4'
    'N' 'N' 0.0061 0.0033
                         'International Tables Vol C Tables 4.2.6.8 and 6.1.1.4'
_computing_data_collection
;
EXPOSE in IPDS-I (Stoe & Cie, 2004)
;
_computing_cell_refinement
;
CELL in IPDS-I (Stoe & Cie, 2004)
;
_computing_data_reduction
;
INTEGRATE in IPDS-I (Stoe & Cie, 2004)
;
_computing_structure_solution
;
SHELXS97 (Sheldrick, 2008)
;
_computing_structure_refinement
;
<i>SHELXL2018/3</i> (Sheldrick, 2015)
;
_computing_molecular_graphics
;
Mercury (Macrae <i>et al.</i>,  2020)
;
_computing_publication_material
;
<i>SHELXL2018/3</i> (Sheldrick, 2015), PLATON (Spek, 2020) and
publcif (Westrip, 2010)
;
loop_
    _atom_site_type_symbol
    _atom_site_label
    _atom_site_fract_x
    _atom_site_fract_y
    _atom_site_fract_z
    _atom_site_U_iso_or_equiv
    _atom_site_adp_type
    _atom_site_calc_flag
    _atom_site_occupancy
    _atom_site_disorder_assembly
    _atom_site_disorder_group
    N N1 0.4060(2) 0.8786(2) 0.20916(11) 0.0559(5) Uani d 1 . .
    N N2 0.2666(2) 0.9790(2) 0.05437(12) 0.0596(6) Uani d 1 . .
    N N3 0.5915(2) 0.6863(2) -0.00687(11) 0.0641(6) Uani d 1 . .
    N N4 -0.0765(2) 1.1354(2) 0.19845(12) 0.0567(5) Uani d 1 . .
    N N5 0.2256(2) 0.9508(2) 0.39598(12) 0.0607(6) Uani d 1 . .
    C C1 0.2797(3) 0.9865(2) 0.21849(14) 0.0536(6) Uani d 1 . .
    C C2 0.4566(2) 0.8223(2) 0.12258(14) 0.0510(6) Uani d 1 . .
    C C3 0.3862(3) 0.8699(3) 0.04787(13) 0.0522(6) Uani d 1 . .
    C C4 0.2133(2) 1.0385(2) 0.14142(15) 0.0550(6) Uani d 1 . .
    C C5 0.5911(3) 0.7029(2) 0.09341(13) 0.0611(7) Uani d 1 . .
    H H5A 0.692953 0.724226 0.098842 0.073 Uiso calc 1 . .
    H H5B 0.570113 0.619743 0.131738 0.073 Uiso calc 1 . .
    C C6 0.4643(2) 0.7825(2) -0.03875(13) 0.0577(7) Uani d 1 . .
    H H6A 0.388274 0.733319 -0.055210 0.069 Uiso calc 1 . .
    H H6B 0.508592 0.838726 -0.093682 0.069 Uiso calc 1 . .
    C C7 0.6870(3) 0.5773(3) -0.06142(15) 0.0559(6) Uani d 1 . .
    C C8 0.8004(3) 0.4812(3) -0.02614(15) 0.0620(7) Uani d 1 . .
    H H8 0.810894 0.489435 0.035832 0.074 Uiso calc 1 . .
    C C9 0.8976(3) 0.3735(3) -0.08282(17) 0.0725(8) Uani d 1 . .
    H H9 0.972506 0.309893 -0.058215 0.087 Uiso calc 1 . .
    C C10 0.8853(3) 0.3590(3) -0.17452(19) 0.0773(8) Uani d 1 . .
    H H10 0.951563 0.286567 -0.212066 0.093 Uiso calc 1 . .
    C C11 0.7738(3) 0.4528(3) -0.21026(16) 0.0764(8) Uani d 1 . .
    H H11 0.764776 0.443527 -0.272410 0.092 Uiso calc 1 . .
    C C12 0.6751(3) 0.5608(3) -0.15511(15) 0.0665(7) Uani d 1 . .
    H H12 0.599899 0.623164 -0.180367 0.080 Uiso calc 1 . .
    C C13 0.2210(3) 1.0516(2) 0.31746(14) 0.0602(7) Uani d 1 . .
    H H13A 0.287658 1.119063 0.321236 0.072 Uiso calc 1 . .
    H H13B 0.110758 1.101454 0.324780 0.072 Uiso calc 1 . .
    C C14 0.1121(3) 0.8654(3) 0.42226(14) 0.0560(6) Uani d 1 . .
    C C15 -0.0211(3) 0.8838(3) 0.38231(15) 0.0629(7) Uani d 1 . .
    H H15 -0.032502 0.953551 0.335842 0.076 Uiso calc 1 . .
    C C16 -0.1360(3) 0.8000(3) 0.41067(19) 0.0781(8) Uani d 1 . .
    H H16 -0.224404 0.814656 0.383465 0.094 Uiso calc 1 . .
    C C17 -0.1225(4) 0.6956(3) 0.4781(2) 0.0906(9) Uani d 1 . .
    H H17 -0.199630 0.638472 0.496365 0.109 Uiso calc 1 . .
    C C18 0.0080(5) 0.6771(3) 0.51850(19) 0.0919(10) Uani d 1 . .
    H H18 0.017561 0.607346 0.565218 0.110 Uiso calc 1 . .
    C C19 0.1240(3) 0.7587(3) 0.49158(17) 0.0713(8) Uani d 1 . .
    H H19 0.211426 0.743206 0.519603 0.086 Uiso calc 1 . .
    C C20 0.3718(3) 0.9195(3) 0.43102(17) 0.0861(9) Uani d 1 . .
    H H20A 0.435685 0.990627 0.408568 0.129 Uiso calc 1 . .
    H H20B 0.433210 0.830763 0.407665 0.129 Uiso calc 1 . .
    H H20C 0.343173 0.916359 0.499973 0.129 Uiso calc 1 . .
    C C21 0.0812(3) 1.1664(2) 0.14886(15) 0.0651(7) Uani d 1 . .
    H H21A 0.106550 1.237790 0.183089 0.078 Uiso calc 1 . .
    H H21B 0.077662 1.202914 0.084840 0.078 Uiso calc 1 . .
    C C22 -0.1951(3) 1.2457(3) 0.24527(14) 0.0534(6) Uani d 1 . .
    C C23 -0.1678(3) 1.3796(3) 0.24765(15) 0.0688(7) Uani d 1 . .
    H H23 -0.069134 1.402028 0.213889 0.083 Uiso calc 1 . .
    C C24 -0.2859(4) 1.4813(3) 0.29992(19) 0.0860(9) Uani d 1 . .
    H H24 -0.264807 1.570861 0.301192 0.103 Uiso calc 1 . .
    C C25 -0.4332(4) 1.4517(4) 0.34971(19) 0.0920(11) Uani d 1 . .
    H H25 -0.511567 1.519698 0.385288 0.110 Uiso calc 1 . .
    C C26 -0.4620(3) 1.3199(4) 0.34573(18) 0.0911(10) Uani d 1 . .
    H H26 -0.562113 1.299000 0.378099 0.109 Uiso calc 1 . .
    C C27 -0.3461(3) 1.2173(3) 0.29485(16) 0.0719(8) Uani d 1 . .
    H H27 -0.368766 1.128393 0.293559 0.086 Uiso calc 1 . .
    C C28 -0.1287(3) 1.0303(3) 0.15362(17) 0.0805(8) Uani d 1 . .
    H H28A -0.200292 0.983359 0.201593 0.121 Uiso calc 1 . .
    H H28B -0.036112 0.963950 0.123096 0.121 Uiso calc 1 . .
    H H28C -0.184352 1.073996 0.106462 0.121 Uiso calc 1 . .
loop_
    _atom_site_aniso_label
    _atom_site_aniso_U_11
    _atom_site_aniso_U_22
    _atom_site_aniso_U_33
    _atom_site_aniso_U_12
    _atom_site_aniso_U_13
    _atom_site_aniso_U_23
    N1 0.0524(11) 0.0660(15) 0.0465(11) -0.0088(11) -0.0077(9) -0.0042(9)
    N2 0.0533(12) 0.0728(15) 0.0465(11) -0.0058(11) -0.0064(9) 0.0024(10)
    N3 0.0620(12) 0.0785(16) 0.0446(11) 0.0103(12) -0.0146(9) -0.0111(10)
    N4 0.0522(12) 0.0551(14) 0.0605(11) -0.0069(11) -0.0106(10) -0.0064(10)
    N5 0.0562(13) 0.0813(17) 0.0459(11) -0.0163(12) -0.0104(10) -0.0081(10)
    C1 0.0503(14) 0.0603(18) 0.0468(13) -0.0137(13) -0.0020(11) -0.0047(11)
    C2 0.0461(13) 0.0629(17) 0.0413(13) -0.0085(13) -0.0070(11) -0.0013(12)
    C3 0.0469(13) 0.0650(17) 0.0419(13) -0.0106(13) -0.0056(11) 0.0000(12)
    C4 0.0498(14) 0.0601(17) 0.0505(14) -0.0082(13) -0.0063(12) 0.0022(12)
    C5 0.0567(14) 0.0749(19) 0.0467(13) -0.0009(14) -0.0100(11) -0.0089(12)
    C6 0.0524(14) 0.0736(18) 0.0449(12) -0.0084(13) -0.0094(11) -0.0039(12)
    C7 0.0486(14) 0.0627(18) 0.0532(14) -0.0095(14) -0.0052(11) -0.0076(12)
    C8 0.0555(14) 0.0709(19) 0.0563(14) -0.0066(15) -0.0098(12) -0.0068(13)
    C9 0.0645(17) 0.069(2) 0.0777(18) -0.0034(15) -0.0112(14) -0.0085(15)
    C10 0.0739(19) 0.074(2) 0.0766(18) -0.0108(17) 0.0001(15) -0.0247(15)
    C11 0.0800(19) 0.088(2) 0.0597(15) -0.0135(18) -0.0103(14) -0.0186(15)
    C12 0.0623(16) 0.080(2) 0.0562(15) -0.0069(15) -0.0135(12) -0.0119(13)
    C13 0.0618(16) 0.0653(18) 0.0513(13) -0.0143(13) -0.0053(11) -0.0109(13)
    C14 0.0589(16) 0.0647(19) 0.0397(13) -0.0072(15) -0.0032(12) -0.0143(12)
    C15 0.0598(16) 0.074(2) 0.0540(14) -0.0175(15) -0.0057(13) -0.0109(13)
    C16 0.070(2) 0.085(2) 0.0761(18) -0.0172(18) -0.0039(15) -0.0237(17)
    C17 0.092(2) 0.079(3) 0.092(2) -0.039(2) 0.0180(18) -0.0243(19)
    C18 0.127(3) 0.069(2) 0.0706(19) -0.018(2) -0.006(2) -0.0067(15)
    C19 0.086(2) 0.064(2) 0.0615(16) -0.0086(17) -0.0154(14) -0.0066(14)
    C20 0.0670(17) 0.122(3) 0.0789(17) -0.0167(17) -0.0316(14) -0.0145(16)
    C21 0.0603(16) 0.0617(19) 0.0639(14) -0.0040(14) -0.0043(12) 0.0023(13)
    C22 0.0536(16) 0.0608(19) 0.0442(12) -0.0012(14) -0.0162(11) 0.0003(12)
    C23 0.0726(17) 0.061(2) 0.0673(16) -0.0041(17) -0.0117(13) -0.0061(14)
    C24 0.100(2) 0.065(2) 0.0893(19) 0.0040(19) -0.0269(18) -0.0202(16)
    C25 0.081(2) 0.110(3) 0.0742(19) 0.019(2) -0.0162(17) -0.0368(19)
    C26 0.0629(18) 0.121(3) 0.0784(19) 0.003(2) -0.0059(14) -0.0256(19)
    C27 0.0598(16) 0.080(2) 0.0711(15) -0.0083(16) -0.0100(14) -0.0066(14)
    C28 0.0687(17) 0.086(2) 0.0927(18) -0.0024(16) -0.0318(15) -0.0313(16)
_geom_special_details
;
 All esds (except the esd in the dihedral angle between two l.s. planes)
 are estimated using the full covariance matrix.  The cell esds are taken
 into account individually in the estimation of esds in distances, angles
 and torsion angles; correlations between esds in cell parameters are only
 used when they are defined by crystal symmetry.  An approximate (isotropic)
 treatment of cell esds is used for estimating esds involving l.s. planes.
;
loop_
    _geom_bond_atom_site_label_1
    _geom_bond_atom_site_label_2
    _geom_bond_site_symmetry_2
    _geom_bond_distance
    _geom_bond_publ_flag
    N1 C2 . 1.333(2) ?
    N1 C1 . 1.354(2) ?
    N2 C3 . 1.328(2) ?
    N2 C4 . 1.352(2) ?
    N3 C7 . 1.374(2) ?
    N3 C6 . 1.453(2) ?
    N3 C5 . 1.463(2) ?
    N4 C22 . 1.415(3) ?
    N4 C28 . 1.449(3) ?
    N4 C21 . 1.453(3) ?
    N5 C14 . 1.376(3) ?
    N5 C13 . 1.449(3) ?
    N5 C20 . 1.454(3) ?
    C1 C4 . 1.397(3) ?
    C1 C13 . 1.527(3) ?
    C2 C3 . 1.377(2) ?
    C2 C5 . 1.483(3) ?
    C3 C6 . 1.498(3) ?
    C4 C21 . 1.515(3) ?
    C5 H5A . 0.9700 ?
    C5 H5B . 0.9700 ?
    C6 H6A . 0.9700 ?
    C6 H6B . 0.9700 ?
    C7 C8 . 1.392(3) ?
    C7 C12 . 1.401(3) ?
    C8 C9 . 1.385(3) ?
    C8 H8 . 0.9300 ?
    C9 C10 . 1.370(3) ?
    C9 H9 . 0.9300 ?
    C10 C11 . 1.373(3) ?
    C10 H10 . 0.9300 ?
    C11 C12 . 1.380(3) ?
    C11 H11 . 0.9300 ?
    C12 H12 . 0.9300 ?
    C13 H13A . 0.9700 ?
    C13 H13B . 0.9700 ?
    C14 C15 . 1.394(3) ?
    C14 C19 . 1.398(3) ?
    C15 C16 . 1.376(3) ?
    C15 H15 . 0.9300 ?
    C16 C17 . 1.367(4) ?
    C16 H16 . 0.9300 ?
    C17 C18 . 1.376(4) ?
    C17 H17 . 0.9300 ?
    C18 C19 . 1.367(4) ?
    C18 H18 . 0.9300 ?
    C19 H19 . 0.9300 ?
    C20 H20A . 0.9600 ?
    C20 H20B . 0.9600 ?
    C20 H20C . 0.9600 ?
    C21 H21A . 0.9700 ?
    C21 H21B . 0.9700 ?
    C22 C23 . 1.378(3) ?
    C22 C27 . 1.395(3) ?
    C23 C24 . 1.390(3) ?
    C23 H23 . 0.9300 ?
    C24 C25 . 1.373(4) ?
    C24 H24 . 0.9300 ?
    C25 C26 . 1.366(4) ?
    C25 H25 . 0.9300 ?
    C26 C27 . 1.378(3) ?
    C26 H26 . 0.9300 ?
    C27 H27 . 0.9300 ?
    C28 H28A . 0.9600 ?
    C28 H28B . 0.9600 ?
    C28 H28C . 0.9600 ?
loop_
    _geom_angle_atom_site_label_1
    _geom_angle_atom_site_label_2
    _geom_angle_atom_site_label_3
    _geom_angle_site_symmetry_1
    _geom_angle_site_symmetry_3
    _geom_angle
    _geom_angle_publ_flag
    C2 N1 C1 . . 114.96(16) ?
    C3 N2 C4 . . 115.23(17) ?
    C7 N3 C6 . . 122.57(16) ?
    C7 N3 C5 . . 123.11(17) ?
    C6 N3 C5 . . 113.64(16) ?
    C22 N4 C28 . . 118.35(19) ?
    C22 N4 C21 . . 117.9(2) ?
    C28 N4 C21 . . 114.48(18) ?
    C14 N5 C13 . . 120.75(19) ?
    C14 N5 C20 . . 119.8(2) ?
    C13 N5 C20 . . 117.9(2) ?
    N1 C1 C4 . . 122.07(18) ?
    N1 C1 C13 . . 115.34(18) ?
    C4 C1 C13 . . 122.5(2) ?
    N1 C2 C3 . . 122.80(19) ?
    N1 C2 C5 . . 125.96(18) ?
    C3 C2 C5 . . 111.24(18) ?
    N2 C3 C2 . . 123.17(19) ?
    N2 C3 C6 . . 126.31(18) ?
    C2 C3 C6 . . 110.52(19) ?
    N2 C4 C1 . . 121.65(19) ?
    N2 C4 C21 . . 115.81(19) ?
    C1 C4 C21 . . 122.52(19) ?
    N3 C5 C2 . . 102.26(16) ?
    N3 C5 H5A . . 111.3 ?
    C2 C5 H5A . . 111.3 ?
    N3 C5 H5B . . 111.3 ?
    C2 C5 H5B . . 111.3 ?
    H5A C5 H5B . . 109.2 ?
    N3 C6 C3 . . 102.22(16) ?
    N3 C6 H6A . . 111.3 ?
    C3 C6 H6A . . 111.3 ?
    N3 C6 H6B . . 111.3 ?
    C3 C6 H6B . . 111.3 ?
    H6A C6 H6B . . 109.2 ?
    N3 C7 C8 . . 121.19(19) ?
    N3 C7 C12 . . 120.9(2) ?
    C8 C7 C12 . . 117.9(2) ?
    C9 C8 C7 . . 120.4(2) ?
    C9 C8 H8 . . 119.8 ?
    C7 C8 H8 . . 119.8 ?
    C10 C9 C8 . . 121.2(2) ?
    C10 C9 H9 . . 119.4 ?
    C8 C9 H9 . . 119.4 ?
    C9 C10 C11 . . 119.1(2) ?
    C9 C10 H10 . . 120.4 ?
    C11 C10 H10 . . 120.4 ?
    C10 C11 C12 . . 120.8(2) ?
    C10 C11 H11 . . 119.6 ?
    C12 C11 H11 . . 119.6 ?
    C11 C12 C7 . . 120.6(2) ?
    C11 C12 H12 . . 119.7 ?
    C7 C12 H12 . . 119.7 ?
    N5 C13 C1 . . 113.53(19) ?
    N5 C13 H13A . . 108.9 ?
    C1 C13 H13A . . 108.9 ?
    N5 C13 H13B . . 108.9 ?
    C1 C13 H13B . . 108.9 ?
    H13A C13 H13B . . 107.7 ?
    N5 C14 C15 . . 121.3(2) ?
    N5 C14 C19 . . 121.3(2) ?
    C15 C14 C19 . . 117.3(3) ?
    C16 C15 C14 . . 120.9(3) ?
    C16 C15 H15 . . 119.5 ?
    C14 C15 H15 . . 119.5 ?
    C17 C16 C15 . . 121.1(3) ?
    C17 C16 H16 . . 119.4 ?
    C15 C16 H16 . . 119.4 ?
    C16 C17 C18 . . 118.5(3) ?
    C16 C17 H17 . . 120.8 ?
    C18 C17 H17 . . 120.8 ?
    C19 C18 C17 . . 121.6(3) ?
    C19 C18 H18 . . 119.2 ?
    C17 C18 H18 . . 119.2 ?
    C18 C19 C14 . . 120.6(3) ?
    C18 C19 H19 . . 119.7 ?
    C14 C19 H19 . . 119.7 ?
    N5 C20 H20A . . 109.5 ?
    N5 C20 H20B . . 109.5 ?
    H20A C20 H20B . . 109.5 ?
    N5 C20 H20C . . 109.5 ?
    H20A C20 H20C . . 109.5 ?
    H20B C20 H20C . . 109.5 ?
    N4 C21 C4 . . 112.0(2) ?
    N4 C21 H21A . . 109.2 ?
    C4 C21 H21A . . 109.2 ?
    N4 C21 H21B . . 109.2 ?
    C4 C21 H21B . . 109.2 ?
    H21A C21 H21B . . 107.9 ?
    C23 C22 C27 . . 117.8(2) ?
    C23 C22 N4 . . 123.5(2) ?
    C27 C22 N4 . . 118.7(3) ?
    C22 C23 C24 . . 120.7(3) ?
    C22 C23 H23 . . 119.6 ?
    C24 C23 H23 . . 119.6 ?
    C25 C24 C23 . . 121.0(3) ?
    C25 C24 H24 . . 119.5 ?
    C23 C24 H24 . . 119.5 ?
    C26 C25 C24 . . 118.4(3) ?
    C26 C25 H25 . . 120.8 ?
    C24 C25 H25 . . 120.8 ?
    C25 C26 C27 . . 121.5(3) ?
    C25 C26 H26 . . 119.3 ?
    C27 C26 H26 . . 119.3 ?
    C26 C27 C22 . . 120.6(3) ?
    C26 C27 H27 . . 119.7 ?
    C22 C27 H27 . . 119.7 ?
    N4 C28 H28A . . 109.5 ?
    N4 C28 H28B . . 109.5 ?
    H28A C28 H28B . . 109.5 ?
    N4 C28 H28C . . 109.5 ?
    H28A C28 H28C . . 109.5 ?
    H28B C28 H28C . . 109.5 ?
loop_
    _geom_torsion_atom_site_label_1
    _geom_torsion_atom_site_label_2
    _geom_torsion_atom_site_label_3
    _geom_torsion_atom_site_label_4
    _geom_torsion_site_symmetry_1
    _geom_torsion_site_symmetry_2
    _geom_torsion_site_symmetry_3
    _geom_torsion_site_symmetry_4
    _geom_torsion
    _geom_torsion_publ_flag
    C2 N1 C1 C4 . . . . -2.9(3) ?
    C2 N1 C1 C13 . . . . -180.0(2) ?
    C1 N1 C2 C3 . . . . 0.0(3) ?
    C1 N1 C2 C5 . . . . -179.5(2) ?
    C4 N2 C3 C2 . . . . -2.3(3) ?
    C4 N2 C3 C6 . . . . 178.1(2) ?
    N1 C2 C3 N2 . . . . 2.8(3) ?
    C5 C2 C3 N2 . . . . -177.7(2) ?
    N1 C2 C3 C6 . . . . -177.6(2) ?
    C5 C2 C3 C6 . . . . 2.0(3) ?
    C3 N2 C4 C1 . . . . -0.6(3) ?
    C3 N2 C4 C21 . . . . 177.8(2) ?
    N1 C1 C4 N2 . . . . 3.4(3) ?
    C13 C1 C4 N2 . . . . -179.8(2) ?
    N1 C1 C4 C21 . . . . -174.9(2) ?
    C13 C1 C4 C21 . . . . 2.0(3) ?
    C7 N3 C5 C2 . . . . -173.1(2) ?
    C6 N3 C5 C2 . . . . -2.3(2) ?
    N1 C2 C5 N3 . . . . 179.7(2) ?
    C3 C2 C5 N3 . . . . 0.1(2) ?
    C7 N3 C6 C3 . . . . 174.2(2) ?
    C5 N3 C6 C3 . . . . 3.3(2) ?
    N2 C3 C6 N3 . . . . 176.5(2) ?
    C2 C3 C6 N3 . . . . -3.2(2) ?
    C6 N3 C7 C8 . . . . -175.5(2) ?
    C5 N3 C7 C8 . . . . -5.5(3) ?
    C6 N3 C7 C12 . . . . 5.6(3) ?
    C5 N3 C7 C12 . . . . 175.6(2) ?
    N3 C7 C8 C9 . . . . -178.8(2) ?
    C12 C7 C8 C9 . . . . 0.1(3) ?
    C7 C8 C9 C10 . . . . 0.2(4) ?
    C8 C9 C10 C11 . . . . -0.3(4) ?
    C9 C10 C11 C12 . . . . 0.1(4) ?
    C10 C11 C12 C7 . . . . 0.3(4) ?
    N3 C7 C12 C11 . . . . 178.6(2) ?
    C8 C7 C12 C11 . . . . -0.4(3) ?
    C14 N5 C13 C1 . . . . -75.0(2) ?
    C20 N5 C13 C1 . . . . 91.0(3) ?
    N1 C1 C13 N5 . . . . -37.6(3) ?
    C4 C1 C13 N5 . . . . 145.3(2) ?
    C13 N5 C14 C15 . . . . -7.6(3) ?
    C20 N5 C14 C15 . . . . -173.29(19) ?
    C13 N5 C14 C19 . . . . 173.80(19) ?
    C20 N5 C14 C19 . . . . 8.1(3) ?
    N5 C14 C15 C16 . . . . -178.5(2) ?
    C19 C14 C15 C16 . . . . 0.2(3) ?
    C14 C15 C16 C17 . . . . -0.6(4) ?
    C15 C16 C17 C18 . . . . 0.9(4) ?
    C16 C17 C18 C19 . . . . -1.0(4) ?
    C17 C18 C19 C14 . . . . 0.7(4) ?
    N5 C14 C19 C18 . . . . 178.4(2) ?
    C15 C14 C19 C18 . . . . -0.3(3) ?
    C22 N4 C21 C4 . . . . 154.45(18) ?
    C28 N4 C21 C4 . . . . -59.3(2) ?
    N2 C4 C21 N4 . . . . 103.8(2) ?
    C1 C4 C21 N4 . . . . -77.8(3) ?
    C28 N4 C22 C23 . . . . -146.2(2) ?
    C21 N4 C22 C23 . . . . -1.2(3) ?
    C28 N4 C22 C27 . . . . 36.3(3) ?
    C21 N4 C22 C27 . . . . -178.72(19) ?
    C27 C22 C23 C24 . . . . 1.6(3) ?
    N4 C22 C23 C24 . . . . -175.92(19) ?
    C22 C23 C24 C25 . . . . -0.6(4) ?
    C23 C24 C25 C26 . . . . -0.8(4) ?
    C24 C25 C26 C27 . . . . 1.3(4) ?
    C25 C26 C27 C22 . . . . -0.3(4) ?
    C23 C22 C27 C26 . . . . -1.2(3) ?
    N4 C22 C27 C26 . . . . 176.5(2) ?
loop_
    _geom_hbond_atom_site_label_D
    _geom_hbond_atom_site_label_H
    _geom_hbond_atom_site_label_A
    _geom_hbond_site_symmetry_A
    _geom_hbond_distance_DH
    _geom_hbond_distance_HA
    _geom_hbond_distance_DA
    _geom_hbond_angle_DHA
    C15 H15 N4 . 0.93 2.61 3.542(3) 175
    C28 H28B N2 . 0.96 2.59 3.323(3) 133
    C6 H6B Cg2 2_675 0.97 2.82 3.601(2) 138
    C23 H23 Cg3 2_675 0.93 2.97 3.881(3) 168
_shelx_space_group_comment
;
The symmetry employed for this shelxl refinement is uniquely defined
by the following loop, which should always be used as a source of
symmetry information in preference to the above space-group names.
They are only intended as comments.
;
_shelx_estimated_absorpt_T_min     0.967
_shelx_estimated_absorpt_T_max     0.992
_shelx_hkl_file
;
  -8   1 -13   -3.93   10.47   2-0.90360 0.36533 0.49866-0.28518 0.44830-0.94820
  -7   3 -13   24.79   10.22   2-0.90360 0.42387 0.49866-0.15175 0.44830-0.97121
  -5  -2  -8    5.45    5.62   2-0.90360 0.60015 0.49866-0.55964 0.44830-0.74897
  -5  -1  -9   83.76    7.69   2-0.90360 0.59846 0.49866-0.48504 0.44830-0.80042
  -4  -6  11    5.09   10.53   2-0.90360 0.50293 0.49866-0.89400 0.44830 0.20787
  -3  -1  -6  134.29    8.10   2-0.90360 0.73298 0.49866-0.51989 0.44830-0.68845
  -2  -1  -4  527.60   13.67   2-0.90360 0.79439 0.49866-0.53777 0.44830-0.60803
  -2   1  -6  600.91   11.84   2-0.90360 0.79282 0.49866-0.38739 0.44830-0.71494
  -1  -3  13   58.70    8.77   2-0.90360 0.69905 0.49866-0.72024 0.44830 0.24182
   0  -2  12    9.11    6.79   2-0.90360 0.78152 0.49866-0.66070 0.44830 0.16731
   1   0  14    2.72    8.45   2-0.90360 0.81444 0.49866-0.52974 0.44830 0.24487
   3   5   9    0.10    6.90   2-0.90360 0.98288 0.49866-0.18575 0.44830-0.06103
   3   7  14    6.06   10.57   2-0.90360 0.89407 0.49866-0.04308 0.44830 0.19096
  -8  -3 -10   26.21   12.48   3-0.90198 0.37907 0.49624-0.58341 0.45608-0.79480
  -8  -2 -11    9.35   12.09   3-0.90198 0.37775 0.49624-0.50673 0.45608-0.84669
  -7  -8   5   -3.33   17.60   3-0.90198 0.34513 0.49624-0.98531 0.45608-0.04021
  -7  -1 -11   -1.71   11.85   3-0.90198 0.45068 0.49624-0.44820 0.45608-0.86904
  -6  -5  -5  152.25   12.13   3-0.90198 0.51487 0.49624-0.76888 0.45608-0.57453
  -6  -3  -8   37.29   10.13   3-0.90198 0.52625 0.49624-0.61799 0.45608-0.73403
  -6  -1 -10   25.94    9.86   3-0.90198 0.52504 0.49624-0.46612 0.45608-0.84019
  -5  -7   6    0.12   11.96   3-0.90198 0.49154 0.49624-0.94504 0.45608-0.03325
  -5  -7   7    1.33   12.12   3-0.90198 0.47923 0.49624-0.94653 0.45608 0.01872
  -5  -7   8   -1.17   14.62   3-0.90198 0.46612 0.49624-0.94554 0.45608 0.06892
  -4   3 -10    3.59    9.61   3-0.90198 0.64171 0.49624-0.19964 0.45608-0.88804
  -3  -5  13    3.98   14.95   3-0.90198 0.54891 0.49624-0.83483 0.45608 0.27874
  -3   4  -9   20.55    9.79   3-0.90198 0.70204 0.49624-0.14184 0.45608-0.85892
  -3   8  -9   -5.62   14.46   3-0.90198 0.64717 0.49624 0.15380 0.45608-0.86430
  -1   5  -6   -5.05    8.13   3-0.90198 0.82420 0.49624-0.10317 0.45608-0.75013
  -1   8  -6   -0.12   11.84   3-0.90198 0.78253 0.49624 0.11948 0.45608-0.75376
   0  -1  16    3.12   14.55   3-0.90198 0.71473 0.49624-0.58831 0.45608 0.36173
   0   5  -4    4.77    8.25   3-0.90198 0.88426 0.49624-0.12076 0.45608-0.66846
   0   8  -4   -2.14    9.80   3-0.90198 0.84586 0.49624 0.10142 0.45608-0.67514
   2   2  14   -3.02   11.90   3-0.90198 0.87297 0.49624-0.39582 0.45608 0.21356
   2   3  16   16.86   14.75   3-0.90198 0.83503 0.49624-0.32358 0.45608 0.31295
   3   5   8   43.72    8.43   3-0.90198 0.99213 0.49624-0.18044 0.45608-0.12071
   3   5  12    9.70    9.74   3-0.90198 0.94553 0.49624-0.18709 0.45608 0.08510
   3   6  14   -3.00   14.52   3-0.90198 0.90495 0.49624-0.11501 0.45608 0.18478
  -6   3 -12    0.56    8.32   3-0.90030 0.49235 0.49381-0.16310 0.46383-0.95377
  -5   3 -11  -11.84    8.59   3-0.90030 0.56710 0.49381-0.18107 0.46383-0.92587
  -4   1  -9   47.40    6.31   3-0.90030 0.65427 0.49381-0.34688 0.46383-0.83988
  -4   8 -10    6.12   12.05   3-0.90030 0.57310 0.49381 0.17364 0.46383-0.90338
  -3   7  -9    4.52    8.55   3-0.90030 0.66124 0.49381 0.08256 0.46383-0.87322
  -2  -4  14   15.64   10.54   3-0.90030 0.60783 0.49381-0.77559 0.46383 0.30012
  -2   0  -5  560.48   12.33   3-0.90030 0.79026 0.49381-0.45747 0.46383-0.67655
  -1  -3  14    7.50    8.79   3-0.90030 0.68022 0.49381-0.71712 0.46383 0.27744
   0  -2   5   -1.47    6.54   3-0.90030 0.86538 0.49381-0.64875 0.46383-0.20480
   0  -2  13   31.59    8.60   3-0.90030 0.76729 0.49381-0.65649 0.46383 0.20360
   1   1  17   -7.64   10.47   3-0.90030 0.76105 0.49381-0.45524 0.46383 0.38093
   3   5  13   -3.59    8.40   3-0.90030 0.93050 0.49381-0.18547 0.46383 0.12826
  -5  -7   5   -0.65   14.50   3-0.90028 0.50220 0.49377-0.94089 0.46383-0.09180
  -3  -5   2    8.21   10.12   3-0.90028 0.68398 0.49377-0.81985 0.46383-0.28952
   1   4  -1   19.75   11.71   3-0.90028 0.94459 0.49377-0.21171 0.46383-0.54251
   1  11   0    8.15   17.78   3-0.90028 0.84020 0.49377 0.30639 0.46383-0.50471
  -8   2 -13  -18.51   17.49   4-0.89853 0.34588 0.49131-0.20299 0.47154-0.97168
  -7  -8   4    1.70   14.80   4-0.89853 0.35423 0.49131-0.97988 0.47154-0.10653
  -7  -3  -9    2.87    9.87   4-0.89853 0.44802 0.49131-0.59261 0.47154-0.77708
  -7  -2 -10   10.83    9.87   4-0.89853 0.44683 0.49131-0.51817 0.47154-0.82949
  -7   1 -12   10.83   11.95   4-0.89853 0.43158 0.49131-0.29319 0.47154-0.93689
  -6  -2  -9   -1.80    9.72   4-0.89853 0.52053 0.49131-0.53370 0.47154-0.80018
  -6   4 -12  -15.36   14.53   4-0.89853 0.47844 0.49131-0.08759 0.47154-0.96608
  -5  -7   9   -2.11   14.72   4-0.89853 0.45141 0.49131-0.94504 0.47154 0.10517
  -5   7 -11   23.25   17.33   4-0.89853 0.51296 0.49131 0.11897 0.47154-0.94368
  -4  -3  -5  105.65    9.86   4-0.89853 0.65670 0.49131-0.64575 0.47154-0.63695
  -4   4 -10    1.42    9.74   4-0.89853 0.62620 0.49131-0.12104 0.47154-0.90636
  -4   7 -10    3.70   14.40   4-0.89853 0.58723 0.49131 0.10184 0.47154-0.91347
  -3   2  -8   24.20    8.21   4-0.89853 0.71443 0.49131-0.28733 0.47154-0.82202
  -3   5  -9    6.26    9.53   4-0.89853 0.68362 0.49131-0.06335 0.47154-0.87443
  -3   6  -9   15.46   11.91   4-0.89853 0.67173 0.49131 0.01086 0.47154-0.87771
  -2   3  -7   24.21    8.32   4-0.89853 0.77161 0.49131-0.22906 0.47154-0.79097
  -2   9  -7   -0.65   14.54   4-0.89853 0.69361 0.49131 0.21552 0.47154-0.80364
  -1  -3   3  586.62   16.04   4-0.89853 0.81646 0.49131-0.70029 0.47154-0.28990
  -1   6  -6    6.51    9.68   4-0.89853 0.80505 0.49131-0.02419 0.47154-0.76603
  -1   7  -6   23.85    9.98   4-0.89853 0.79082 0.49131 0.05029 0.47154-0.76697
  -1  10  -5    1.05   14.62   4-0.89853 0.74040 0.49131 0.27098 0.47154-0.72261
   0   3  -3  141.39   10.07   4-0.89853 0.89540 0.49131-0.26547 0.47154-0.62972
   0   6  -4    4.04    7.79   4-0.89853 0.86821 0.49131-0.04150 0.47154-0.68607
   0   7  -4    2.50    9.79   4-0.89853 0.85495 0.49131 0.03275 0.47154-0.68818
   0  10  -3   14.35   12.36   4-0.89853 0.80380 0.49131 0.25424 0.47154-0.64400
   1  -1   9    5.34    7.92   4-0.89853 0.88463 0.49131-0.59095 0.47154-0.03090
   1  -1  10    9.95    8.19   4-0.89853 0.87251 0.49131-0.59252 0.47154 0.01936
   1   0  15    5.23   12.15   4-0.89853 0.80013 0.49131-0.52660 0.47154 0.27393
   2   1  10   86.76    8.85   4-0.89853 0.93262 0.49131-0.45851 0.47154-0.00545
   2   1  11  181.78   10.98   4-0.89853 0.91891 0.49131-0.45973 0.47154 0.04617
   2   2  15  -16.17   12.08   4-0.89853 0.85691 0.49131-0.39182 0.47154 0.24855
   3   5  14   -0.33   12.07   4-0.89853 0.91360 0.49131-0.18383 0.47154 0.17145
   3   6  15    2.47   14.76   4-0.89853 0.88878 0.49131-0.11106 0.47154 0.22048
  -6   1 -11   67.36    7.55   4-0.89671 0.50305 0.48880-0.30967 0.47922-0.91539
  -6   5 -12    8.18   10.32   4-0.89671 0.46212 0.48880-0.01120 0.47922-0.97266
  -5   1 -10    4.13    6.92   4-0.89671 0.57649 0.48880-0.32486 0.47922-0.88534
  -5   4 -11   -4.50    8.36   4-0.89671 0.54947 0.48880-0.10210 0.47922-0.94206
   0  -2  14   47.36    8.59   4-0.89671 0.75135 0.48880-0.65237 0.47922 0.23961
   1  -1  11   51.85    7.25   4-0.89671 0.86116 0.48880-0.59060 0.47922 0.06335
   1   0   4  335.34   11.64   4-0.89671 0.93384 0.48880-0.50827 0.47922-0.29608
   2   1   9   37.86    5.89   4-0.89671 0.94496 0.48880-0.45649 0.47922-0.06421
   2   3  17    0.66   12.45   4-0.89671 0.81847 0.48880-0.31855 0.47922 0.34227
   3  10   8    3.61   20.48   4-0.89891 0.92353 0.49086 0.19412 0.47070-0.14252
  -9  -5  -8   11.13   17.73   4-0.89724 0.28954 0.48824-0.70899 0.47809-0.68821
  -3  -3  -3   36.78   11.88   4-0.89724 0.71749 0.48824-0.66086 0.47809-0.56339
   3   7   6    2.28   11.93   4-0.89724 0.98746 0.48824-0.02302 0.47809-0.24708
  -9  -1 -12   -8.20   14.83   5-0.89565 0.28406 0.48543-0.40457 0.48518-0.90453
  -8   0 -12    2.13   14.42   5-0.89565 0.35646 0.48543-0.34647 0.48518-0.92739
  -5  -7   4   -0.99   11.87   5-0.89565 0.50961 0.48543-0.93221 0.48518-0.16422
  -5  -4  -5   23.69    8.22   5-0.89565 0.58169 0.48543-0.69822 0.48518-0.62836
  -5   5 -11   -0.97   11.99   5-0.89565 0.53535 0.48543-0.02432 0.48518-0.94971
  -5   6 -11    4.43   14.65   5-0.89565 0.52186 0.48543 0.04990 0.48518-0.95042
  -4   0  -8  130.07    9.16   5-0.89565 0.65250 0.48543-0.41467 0.48518-0.81087
  -4   5 -10   -3.94   11.78   5-0.89565 0.60806 0.48543-0.04089 0.48518-0.91826
  -4   6 -10   -1.46   11.89   5-0.89565 0.59497 0.48543 0.03360 0.48518-0.92019
  -2  -4   2   16.49    9.30   5-0.89565 0.75198 0.48543-0.75359 0.48518-0.33317
  -1  -3  15    8.46   14.46   5-0.89565 0.66440 0.48543-0.71181 0.48518 0.30763
  -1   3  -5  708.28   14.53   5-0.89565 0.83210 0.48543-0.24185 0.48518-0.72564
   1  -1   8    7.16    8.21   5-0.89565 0.89704 0.48543-0.58577 0.48518-0.09555
   1  -1  12  124.21   10.29   5-0.89565 0.84699 0.48543-0.58818 0.48518 0.10814
   1   0  16   -0.84   14.41   5-0.89565 0.78167 0.48543-0.51988 0.48518 0.30994
   1   1   2 1528.00   32.54   5-0.89565 0.94374 0.48543-0.42942 0.48518-0.40548
   2   1   8    0.47    8.51   5-0.89565 0.95384 0.48543-0.45165 0.48518-0.12015
   2   1  12  116.09   10.44   5-0.89565 0.90806 0.48543-0.45657 0.48518 0.08354
   2   1  13   13.98    9.75   5-0.89565 0.88970 0.48543-0.45712 0.48518 0.13485
   2   2   5  453.93   14.15   5-0.89565 0.97830 0.48543-0.37336 0.48518-0.27631
   2   2  16    1.86   14.46   5-0.89565 0.83866 0.48543-0.38586 0.48518 0.28513
   3   4   9    4.59    7.76   5-0.89565 0.98698 0.48543-0.24629 0.48518-0.09605
   3   4  10   77.04   10.32   5-0.89565 0.97827 0.48543-0.24669 0.48518-0.04581
   3   4  11   43.18   10.02   5-0.89565 0.96671 0.48543-0.24871 0.48518 0.00547
   3   4  12    7.68    9.61   5-0.89565 0.95241 0.48543-0.25056 0.48518 0.05731
   3   4  13   24.61   12.01   5-0.89565 0.93608 0.48543-0.25005 0.48518 0.10775
   3   5   7  118.31    9.68   5-0.89565 0.99887 0.48543-0.16921 0.48518-0.20011
   3   5  15    6.34   14.43   5-0.89565 0.89753 0.48543-0.17902 0.48518 0.20813
  -7   2 -12   -1.17   10.10   5-0.89456 0.41698 0.48204-0.21150 0.49111-0.96115
  -3   9  -8    0.55   10.32   5-0.89456 0.61798 0.48204 0.24091 0.49111-0.85311
  -2  -5   8   25.52    7.19   5-0.89456 0.68894 0.48204-0.83096 0.49111-0.03075
  -2  -5   9    7.09    6.85   5-0.89456 0.67651 0.48204-0.83272 0.49111 0.01925
  -2   8  -7    2.41    8.38   5-0.89456 0.70486 0.48204 0.15007 0.49111-0.82180
   0  -2  15   11.17   10.36   5-0.89456 0.73238 0.48204-0.64674 0.49111 0.27760
   1  -1  13   44.58    7.27   5-0.89456 0.83016 0.48204-0.58619 0.49111 0.15300
  -8  -7  -3    3.41   19.06   4-0.89735 0.34055 0.48803-0.87900 0.47791-0.45113
  -9  -7  -4   10.20   20.95   5-0.89566 0.26565 0.48534-0.86080 0.48523-0.48821
   3   8   6    2.22   13.82   5-0.89566 0.97256 0.48534 0.05362 0.48523-0.25602
  -8  -5  -7   -3.13   14.77   5-0.89402 0.36054 0.48249-0.72105 0.49229-0.67279
  -7  -5  -6   78.98   12.88   5-0.89402 0.43394 0.48249-0.73712 0.49229-0.64257
   3   6   6   55.37   10.56   5-0.89402 0.99592 0.48249-0.09103 0.49229-0.25933
  -9  -4  -9  -11.33   14.67   6-0.89263 0.28527 0.47931-0.62658 0.49878-0.76378
  -9  -2 -11  -11.73   14.84   6-0.89263 0.28317 0.47931-0.47529 0.49878-0.86789
  -7   0 -11   -4.04   12.05   6-0.89263 0.42950 0.47931-0.35819 0.49878-0.91390
  -4  -2  -6   12.71    8.49   6-0.89263 0.65215 0.47931-0.56003 0.49878-0.71833
  -4   2  -9   -5.65    9.79   6-0.89263 0.63545 0.47931-0.25878 0.49878-0.87845
  -2  -5   7   52.99   10.15   6-0.89263 0.69981 0.47931-0.82755 0.49878-0.09024
  -2  -5  10    6.93   10.87   6-0.89263 0.66381 0.47931-0.83294 0.49878 0.06283
  -2  -5  11   10.99   12.01   6-0.89263 0.64839 0.47931-0.83037 0.49878 0.11358
  -2   4  -7  164.14    9.36   6-0.89263 0.75360 0.47931-0.14384 0.49878-0.81952
  -1  -4   8   -1.48    7.82   6-0.89263 0.76030 0.47931-0.77024 0.49878-0.06169
  -1  -4   9   28.51    9.83   6-0.89263 0.74918 0.47931-0.77308 0.49878-0.01149
  -1  -4  10   18.82    9.78   6-0.89263 0.73620 0.47931-0.77360 0.49878 0.03989
  -1  -4  11    8.48    9.65   6-0.89263 0.72105 0.47931-0.77219 0.49878 0.09149
  -1   9  -5   14.50   12.11   6-0.89263 0.75034 0.47931 0.20971 0.49878-0.75017
  -1  11  -4   -3.09   17.38   6-0.89263 0.70811 0.47931 0.35471 0.49878-0.69910
   0  11  -2    4.38   15.04   6-0.89263 0.77164 0.47931 0.33818 0.49878-0.62090
   1  -1   7  143.36    9.83   6-0.89263 0.90549 0.47931-0.57865 0.49878-0.16017
   1   9  -1    0.99    9.74   6-0.89263 0.86996 0.47931 0.17346 0.49878-0.58606
   2   1  14    6.30   11.66   6-0.89263 0.87568 0.47931-0.45302 0.49878 0.17177
   3   4  14    1.37   12.06   6-0.89263 0.92219 0.47931-0.24618 0.49878 0.14546
  -9  -3 -10   12.19   10.52   6-0.89064 0.28176 0.47657-0.54835 0.50642-0.82248
  -8  -1 -11   48.17    8.85   6-0.89064 0.35415 0.47657-0.41441 0.50642-0.89819
  -7   3 -12    5.64   10.30   6-0.89064 0.39936 0.47657-0.13194 0.50642-0.97821
  -6   0 -10  141.01    8.16   6-0.89064 0.50092 0.47657-0.37240 0.50642-0.89245
  -6   2 -11   -3.72    8.49   6-0.89064 0.48541 0.47657-0.22232 0.50642-0.94438
  -5   0  -9   71.57    7.88   6-0.89064 0.57335 0.47657-0.38824 0.50642-0.86142
  -5   2 -10    1.32    6.85   6-0.89064 0.56052 0.47657-0.23918 0.50642-0.91675
  -4  -1  -7  146.04    7.57   6-0.89064 0.64744 0.47657-0.47987 0.50642-0.77756
  -3  -6   8   67.75    7.81   6-0.89064 0.61257 0.47657-0.88407 0.50642-0.02354
  -3  -6   9   -0.41    8.48   6-0.89064 0.60012 0.47657-0.88525 0.50642 0.02683
  -3   3  -8   68.16    6.42   6-0.89064 0.69307 0.47657-0.19902 0.50642-0.85774
  -2   5  -7   -6.62    6.96   6-0.89064 0.74138 0.47657-0.06641 0.50642-0.83188
  -2   7  -7   35.69    7.39   6-0.89064 0.71325 0.47657 0.08155 0.50642-0.83510
  -2  10  -6    4.54   10.48   6-0.89064 0.66076 0.47657 0.30199 0.50642-0.78790
  -1  -4   7    1.23    5.56   6-0.89064 0.76957 0.47657-0.76586 0.50642-0.12006
   0  -2   4  101.97    7.44   6-0.89064 0.86755 0.47657-0.62974 0.50642-0.29844
   1  -1  14    1.28    8.49   6-0.89064 0.81576 0.47657-0.58378 0.50642 0.18879
   1   0  17   -5.17   10.61   6-0.89064 0.76466 0.47657-0.51363 0.50642 0.34072
   2   1   7   73.77    7.08   6-0.89064 0.96161 0.47657-0.44153 0.50642-0.19324
   2   2  17   17.48   10.31   6-0.89064 0.82216 0.47657-0.37955 0.50642 0.31607
   3   4   8    3.08    5.72   6-0.89064 0.99557 0.47657-0.23665 0.50642-0.16878
   3   5  16    2.15   10.48   6-0.89064 0.88301 0.47657-0.17228 0.50642 0.23849
  -7  -6  -4   52.40   14.83   6-0.89207 0.42099 0.47942-0.81213 0.49958-0.54635
  -9  -6  -6   -3.01   18.01   6-0.89044 0.27161 0.47626-0.77495 0.50630-0.61237
  -7  -8   3    9.35   18.27   6-0.89044 0.35840 0.47626-0.96661 0.50630-0.19207
  -4  -6   2    8.06   12.33   6-0.89044 0.60186 0.47626-0.86222 0.50630-0.30965
 -10  -5  -8   -5.30   17.67   7-0.88829 0.19596 0.47335-0.68207 0.51384-0.70574
  -9   0 -12   -8.60   17.41   7-0.88829 0.26483 0.47335-0.32019 0.51384-0.93872
  -8   1 -12    0.63   14.63   7-0.88829 0.33590 0.47335-0.26043 0.51384-0.95737
  -7   4 -12    7.49   14.86   7-0.88829 0.38348 0.47335-0.05433 0.51384-0.98782
  -3  -6   7   11.86    9.84   7-0.88829 0.62336 0.47335-0.88079 0.51384-0.08232
  -3  -6  10   -6.11   12.13   7-0.88829 0.58604 0.47335-0.88568 0.51384 0.07064
  -3  -6  11    0.89   14.65   7-0.88829 0.57112 0.47335-0.88240 0.51384 0.12113
  -3   1  -7   10.29    8.16   7-0.88829 0.70406 0.47335-0.34445 0.51384-0.80891
  -3   8  -8    3.23   12.08   7-0.88829 0.62411 0.47335 0.17540 0.51384-0.87365
  -2  -5   6  220.31   10.43   7-0.88829 0.70821 0.47335-0.82069 0.51384-0.15562
  -2  -5  12    3.46   12.04   7-0.88829 0.63385 0.47335-0.82914 0.51384 0.15024
  -2   2  -6   76.35    9.27   7-0.88829 0.76458 0.47335-0.28667 0.51384-0.78185
  -2   6  -7   48.77   10.02   7-0.88829 0.72343 0.47335 0.01073 0.51384-0.83988
  -1  -4  12    8.21   11.84   7-0.88829 0.70779 0.47335-0.77175 0.51384 0.12737
   0  -3   9   13.36    7.91   7-0.88829 0.81480 0.47335-0.70522 0.51384-0.04928
   0  -3  10   25.73    9.75   7-0.88829 0.80262 0.47335-0.70809 0.51384 0.00230
   0  -3  11    3.12    9.55   7-0.88829 0.78949 0.47335-0.70779 0.51384 0.05318
   0  -2  16   16.04   14.60   7-0.88829 0.71677 0.47335-0.64299 0.51384 0.30745
   0   9  -3   10.38   12.12   7-0.88829 0.80638 0.47335 0.19707 0.51384-0.68408
   2   1  15   20.29   12.12   7-0.88829 0.86070 0.47335-0.44900 0.51384 0.20885
   3   3  11    3.75    9.69   7-0.88829 0.96714 0.47335-0.31069 0.51384-0.02086
   3   3  12   24.28    9.91   7-0.88829 0.95456 0.47335-0.31136 0.51384 0.03002
   3   4  15    3.53   13.45   7-0.88829 0.90773 0.47335-0.24272 0.51384 0.18219
  -8  -2 -10    1.95    8.46   7-0.88588 0.34941 0.47011-0.48325 0.52124-0.86158
  -7  -1 -10    2.48    6.86   7-0.88588 0.42272 0.47011-0.42420 0.52124-0.88499
  -6   3 -11   -1.49    8.44   7-0.88588 0.46782 0.47011-0.14141 0.52124-0.96286
  -4   8  -9    7.72   10.36   7-0.88588 0.54757 0.47011 0.19484 0.52124-0.91067
  -1  -4  13   -0.63    8.35   7-0.88588 0.69225 0.47011-0.76803 0.52124 0.17088
  -1   4  -5   21.36    6.18   7-0.88588 0.80985 0.47011-0.15277 0.52124-0.76397
   0  -3  12   34.33    7.11   7-0.88588 0.77589 0.47011-0.70697 0.52124 0.09722
   0   2  -2  219.03   11.89   7-0.88588 0.88412 0.47011-0.31938 0.52124-0.62697
   1  -1   6  321.61    9.80   7-0.88588 0.91071 0.47011-0.56710 0.52124-0.23381
   1  -1  15    8.39    8.57   7-0.88588 0.80068 0.47011-0.57974 0.52124 0.22565
   3   3  10   25.43    7.13   7-0.88588 0.97895 0.47011-0.30610 0.52124-0.07931
   3   3  13   92.22    7.63   7-0.88588 0.94223 0.47011-0.30949 0.52124 0.07365
   2   9   2    2.58   13.90   7-0.88822 0.91551 0.47326 0.15993 0.51376-0.47015
  -8  -6  -5    0.63   14.63   7-0.88599 0.34039 0.47031-0.78502 0.52123-0.59769
  -5  -7   3    4.67   12.18   7-0.88599 0.51184 0.47031-0.91575 0.52123-0.25051
  -5  -5  -3   35.54   10.73   7-0.88599 0.56023 0.47031-0.76000 0.52123-0.56011
  -8  -4  -8    9.20   11.84   8-0.88356 0.34824 0.46716-0.62857 0.52859-0.76007
  -8  -3  -9   21.75   11.99   8-0.88356 0.34777 0.46716-0.55532 0.52859-0.81595
  -8   2 -12    6.19   14.56   8-0.88356 0.31890 0.46716-0.18114 0.52859-0.97746
  -7  -4  -7    3.10    9.80   8-0.88356 0.42322 0.46716-0.64800 0.52859-0.73407
  -7   1 -11   14.89   11.80   8-0.88356 0.40633 0.46716-0.27156 0.52859-0.94667
  -6  -8   7   -6.77   17.52   8-0.88356 0.38712 0.46716-0.97635 0.52859-0.03052
  -6  -4  -6    3.38    9.67   8-0.88356 0.49544 0.46716-0.66312 0.52859-0.70159
  -6  -1  -9   29.39    9.76   8-0.88356 0.49446 0.46716-0.43870 0.52859-0.86235
  -6   4 -11  -10.30   12.07   8-0.88356 0.45247 0.46716-0.06479 0.52859-0.97377
  -6   5 -11   -9.11   14.66   8-0.88356 0.44025 0.46716 0.00934 0.52859-0.97765
  -6   6 -11   -1.50   16.13   8-0.88356 0.42535 0.46716 0.08359 0.52859-0.97620
  -5  -3  -6    4.55    8.06   8-0.88356 0.56871 0.46716-0.60524 0.52859-0.72527
  -5  -1  -8   66.82    8.54   8-0.88356 0.56626 0.46716-0.45416 0.52859-0.83041
  -5   3 -10   -3.50    9.63   8-0.88356 0.53835 0.46716-0.15447 0.52859-0.94001
  -5   7 -10    2.81   14.71   8-0.88356 0.48650 0.46716 0.14139 0.52859-0.94946
  -4   3  -9   27.17    9.86   8-0.88356 0.61043 0.46716-0.17154 0.52859-0.90779
  -3  -6   6    5.89   10.09   8-0.88356 0.63150 0.46716-0.87406 0.52859-0.14867
  -3  -6  12    6.74   14.78   8-0.88356 0.55606 0.46716-0.88071 0.52859 0.15774
  -3   4  -8   -1.46    9.70   8-0.88356 0.67119 0.46716-0.11376 0.52859-0.88076
  -3   7  -8   32.91   12.03   8-0.88356 0.63201 0.46716 0.10744 0.52859-0.88712
  -2  -5  13    8.61   14.62   8-0.88356 0.61858 0.46716-0.82673 0.52859 0.18680
  -1  -4   6    9.52    7.97   8-0.88356 0.77677 0.46716-0.75642 0.52859-0.19379
  -1  -4  14   -0.98   14.48   8-0.88356 0.67433 0.46716-0.76395 0.52859 0.21362
  -1   8  -5   40.96   10.16   8-0.88356 0.75287 0.46716 0.14676 0.52859-0.77666
   0  -3   8   -2.26    8.01   8-0.88356 0.82521 0.46716-0.70117 0.52859-0.11498
   0  -3  13   44.20   12.20   8-0.88356 0.76081 0.46716-0.70494 0.52859 0.14045
   0   4  -3   13.19    8.97   8-0.88356 0.86836 0.46716-0.16717 0.52859-0.68992
   1   5  -1   42.54    9.39   8-0.88356 0.91632 0.46716-0.11078 0.52859-0.61048
   1   8  -1    8.60    9.98   8-0.88356 0.87637 0.46716 0.11133 0.52859-0.61656
   2   1  16   13.57   14.51   8-0.88356 0.84475 0.46716-0.44539 0.52859 0.24480
   3   3  14    0.31   11.94   8-0.88356 0.92746 0.46716-0.30937 0.52859 0.11776
   3   4  16  -12.07   14.74   8-0.88356 0.89217 0.46716-0.23852 0.52859 0.21874
 -10  -4  -9   11.74   12.30   8-0.88118 0.18746 0.46420-0.59510 0.53590-0.77885
  -5   4 -10   -5.09    8.42   8-0.88118 0.52442 0.46420-0.07810 0.53590-0.95215
  -4   1  -8   24.99    6.00   8-0.88118 0.62442 0.46420-0.31931 0.53590-0.86440
  -4   4  -9    4.19    6.82   8-0.88118 0.59761 0.46420-0.09455 0.53590-0.92168
  -4   7  -9   -2.41    8.46   8-0.88118 0.55578 0.46420 0.12757 0.53590-0.92399
  -3   5  -8    5.10    6.81   8-0.88118 0.65607 0.46420-0.03743 0.53590-0.89102
  -3   6  -8   31.51    7.19   8-0.88118 0.64310 0.46420 0.03684 0.53590-0.89279
  -2  -5  14    9.60   10.48   8-0.88118 0.60077 0.46420-0.82123 0.53590 0.22960
  -2   9  -6   13.45    8.73   8-0.88118 0.66466 0.46420 0.24084 0.53590-0.81767
  -1   2  -4  265.48    9.71   8-0.88118 0.81882 0.46420-0.29622 0.53590-0.72364
  -1  10  -4    6.28   10.15   8-0.88118 0.71314 0.46420 0.29728 0.53590-0.73807
   1  -1  16   -5.58   10.37   8-0.88118 0.78317 0.46420-0.57618 0.53590 0.26258
   2   0  10   41.83    6.07   8-0.88118 0.92746 0.46420-0.50726 0.53590-0.06675
   2   0  11   99.73    7.80   8-0.88118 0.91703 0.46420-0.50961 0.53590-0.01586
   2   0  12   15.74    6.97   8-0.88118 0.90427 0.46420-0.51034 0.53590 0.03533
   3   3   9  230.81    8.47   8-0.88118 0.98815 0.46420-0.29950 0.53590-0.14525
   3   3  15   -3.09    8.63   8-0.88118 0.91103 0.46420-0.30753 0.53590 0.16167
   3   4   7  209.55    8.90   8-0.88118 0.99891 0.46420-0.22322 0.53590-0.24896
   3  10   7   -0.41   20.54   8-0.88368 0.92113 0.46729 0.21832 0.52868-0.25258
  -6  -8   6   -1.03   18.02   8-0.88123 0.39764 0.46417-0.97194 0.53603-0.08957
  -4  -4  -3   52.84   11.34   8-0.88123 0.62811 0.46417-0.69527 0.53603-0.59896
  -9  -1 -11   13.61   14.49   9-0.87881 0.25498 0.46118-0.38220 0.54336-0.91292
  -8   0 -11    4.21   11.95   9-0.87881 0.32823 0.46118-0.32359 0.54336-0.93680
  -8   3 -12   -3.89   17.35   9-0.87881 0.29980 0.46118-0.10047 0.54336-0.99132
  -7  -3  -8   -5.98    9.74   9-0.87881 0.41710 0.46118-0.56598 0.54336-0.80086
  -7  -2  -9   74.66   10.35   9-0.87881 0.41522 0.46118-0.48899 0.54336-0.85119
  -6  -3  -7   -3.40    9.77   9-0.87881 0.49165 0.46118-0.58318 0.54336-0.77148
  -6  -2  -8   50.11    9.94   9-0.87881 0.49039 0.46118-0.50775 0.54336-0.82415
  -6   1 -10   16.10    9.63   9-0.87881 0.47439 0.46118-0.28237 0.54336-0.93036
  -5  -2  -7    1.60    7.82   9-0.87881 0.56179 0.46118-0.52197 0.54336-0.79101
  -5   5 -10    8.73   11.80   9-0.87881 0.50713 0.46118-0.00127 0.54336-0.95876
  -5   6 -10    4.38   14.27   9-0.87881 0.49284 0.46118 0.07304 0.54336-0.95799
  -4  -7   8    4.09   11.97   9-0.87881 0.52876 0.46118-0.92899 0.54336-0.03821
  -4  -7   9    6.51   14.43   9-0.87881 0.51675 0.46118-0.93095 0.54336 0.01215
  -4  -7  10    9.66   14.61   9-0.87881 0.50369 0.46118-0.93022 0.54336 0.06382
  -4   5  -9   10.52    9.77   9-0.87881 0.58143 0.46118-0.01787 0.54336-0.92994
  -4   6  -9    7.30   11.95   9-0.87881 0.56718 0.46118 0.05648 0.54336-0.93057
  -3   0  -6  236.40   10.87   9-0.87881 0.69488 0.46118-0.40760 0.54336-0.78601
  -2  -5   5    2.04    7.95   9-0.87881 0.71241 0.46118-0.80818 0.54336-0.23700
  -1  -4  15   13.05   14.68   9-0.87881 0.65814 0.46118-0.75923 0.54336 0.24997
  -1   5  -5    1.22    7.88   9-0.87881 0.78875 0.46118-0.06872 0.54336-0.78717
  -1   6  -5   20.62    8.00   9-0.87881 0.77731 0.46118 0.00526 0.54336-0.79099
  -1   7  -5   60.16   10.19   9-0.87881 0.76163 0.46118 0.07920 0.54336-0.79045
   0  -3   7   27.45    8.36   9-0.87881 0.83275 0.46118-0.69322 0.54336-0.18071
   0  -3  14    3.65   11.80   9-0.87881 0.74595 0.46118-0.70344 0.54336 0.17712
   0   8  -3    3.87    9.68   9-0.87881 0.81054 0.46118 0.13564 0.54336-0.71185
   1  10   0    8.87   12.12   9-0.87881 0.83181 0.46118 0.26454 0.54336-0.58269
   2   0  13  112.32   10.49   9-0.87881 0.89153 0.46118-0.50999 0.54336 0.07896
   2   0  14   -0.34   11.85   9-0.87881 0.87469 0.46118-0.50847 0.54336 0.12887
   2   1   6   -0.40    9.14   9-0.87881 0.96364 0.46118-0.42657 0.54336-0.28100
   2   1  17   -0.17   14.74   9-0.87881 0.82755 0.46118-0.43990 0.54336 0.28092
   3   5   6  271.17   12.19   9-0.87881 0.99716 0.46118-0.14439 0.54336-0.30934
  -7   2 -11    1.49    8.33   9-0.87637 0.38518 0.45814-0.18835 0.55078-0.97011
  -5   1  -9   20.40    7.04   9-0.87637 0.54486 0.45814-0.29491 0.55078-0.90591
  -4  -7   7    1.31    8.43   9-0.87637 0.53915 0.45814-0.92465 0.55078-0.09681
  -4  -7  11   -8.59   12.49   9-0.87637 0.48879 0.45814-0.92895 0.55078 0.10746
  -3   9  -7    4.20   10.22   9-0.87637 0.58707 0.45814 0.26423 0.55078-0.86284
   0  -3  15    4.83   10.31   9-0.87637 0.72854 0.45814-0.69834 0.55078 0.22030
   1  -2  10   16.11    5.58   9-0.87637 0.86411 0.45814-0.63496 0.55078-0.05755
   1  -2  11    8.85    6.75   9-0.87637 0.85377 0.45814-0.63624 0.55078-0.00654
   1  -2  12   35.79    7.12   9-0.87637 0.84071 0.45814-0.63683 0.55078 0.04415
   1  -1  17   13.06   11.87   9-0.87637 0.76614 0.45814-0.57005 0.55078 0.29802
   2   0   9  171.95    7.66   9-0.87637 0.93800 0.45814-0.50112 0.55078-0.13327
   3   3  16   -0.03   10.24   9-0.87637 0.89666 0.45814-0.30280 0.55078 0.19733
   3   9   6    5.17   18.82   8-0.88131 0.94476 0.46437 0.14848 0.53621-0.30937
 -10  -6  -6    4.87   17.48  10-0.87385 0.16910 0.45536-0.73750 0.55837-0.64312
  -9  -5  -7    2.92   14.31  10-0.87385 0.25398 0.45536-0.67715 0.55837-0.71661
  -9  -2 -10   16.86   14.58  10-0.87385 0.25212 0.45536-0.45322 0.55837-0.87808
  -6  -8   5    5.25   14.46  10-0.87385 0.40267 0.45536-0.96307 0.55837-0.16302
  -4   9  -8   -0.88   17.64  10-0.87385 0.50902 0.45536 0.28214 0.55837-0.89791
  -3  -6   5  321.33   13.56  10-0.87385 0.63495 0.45536-0.86232 0.55837-0.22974
  -3  -2  -4  275.79   12.68  10-0.87385 0.69145 0.45536-0.55198 0.55837-0.69546
  -3  -1  -5   57.04    9.64  10-0.87385 0.69216 0.45536-0.47682 0.55837-0.74908
  -3   2  -7  354.47   11.16  10-0.87385 0.67608 0.45536-0.25177 0.55837-0.85628
  -2   1  -5    1.17    9.40  10-0.87385 0.75032 0.45536-0.34378 0.55837-0.77304
  -2   3  -6   43.96    8.58  10-0.87385 0.73555 0.45536-0.19406 0.55837-0.82700
  -2   8  -6   46.90   12.39  10-0.87385 0.67182 0.45536 0.17598 0.55837-0.83928
  -1  -4   5  217.09   10.63  10-0.87385 0.77875 0.45536-0.74256 0.55837-0.27465
  -1  11  -3    8.00   14.61  10-0.87385 0.67984 0.45536 0.37922 0.55837-0.71179
   0   5  -3    4.22    8.40  10-0.87385 0.84616 0.45536-0.08064 0.55837-0.72174
   0   7  -3    7.43    9.90  10-0.87385 0.82048 0.45536 0.06712 0.55837-0.72635
   0  10  -2   19.26   12.38  10-0.87385 0.76543 0.45536 0.28750 0.55837-0.67843
   1  -2   9   64.81    8.35  10-0.87385 0.87392 0.45536-0.63025 0.55837-0.11619
   1  -2  13   -4.55    9.87  10-0.87385 0.82684 0.45536-0.63708 0.55837 0.08795
   1   6  -1    8.97    8.25  10-0.87385 0.89284 0.45536-0.02510 0.55837-0.64192
   1   7  -1   -0.97    7.78  10-0.87385 0.87912 0.45536 0.04865 0.55837-0.64279
   2   0  15    4.83   12.08  10-0.87385 0.86066 0.45536-0.50659 0.55837 0.16556
   3   2  11   41.02   10.12  10-0.87385 0.96665 0.45536-0.36645 0.55837-0.06281
   3   2  12  169.97   10.96  10-0.87385 0.95624 0.45536-0.36818 0.55837-0.01237
   3   2  13  107.06   10.41  10-0.87385 0.94322 0.45536-0.36969 0.55837 0.03822
   3   3   8   38.80    8.46  10-0.87385 0.99332 0.45536-0.29010 0.55837-0.21861
  -8   1 -11    1.44   10.23  10-0.87128 0.30868 0.45257-0.24214 0.56591-0.96349
  -7   0 -10   -2.65    8.38  10-0.87128 0.39462 0.45257-0.33151 0.56591-0.92864
  -7   3 -11    7.83   10.07  10-0.87128 0.36656 0.45257-0.10849 0.56591-0.98530
  -6   2 -10    0.66    6.77  10-0.87128 0.45452 0.45257-0.19958 0.56591-0.95614
   0  -3   6  258.28    8.99  10-0.87128 0.83604 0.45257-0.68201 0.56591-0.25346
   0  -3  16    2.54   10.36  10-0.87128 0.71089 0.45257-0.69484 0.56591 0.25601
   1  -2  14   37.60    8.45  10-0.87128 0.81153 0.45257-0.63558 0.56591 0.13191
   1  -1   5   56.32    6.39  10-0.87128 0.90881 0.45257-0.54913 0.56591-0.32992
   2   0   8   84.93    6.97  10-0.87128 0.94381 0.45257-0.49392 0.56591-0.19956
   2   0  16   11.37   10.13  10-0.87128 0.84258 0.45257-0.50308 0.56591 0.20867
   2   2   4    3.63    5.73  10-0.87128 0.96687 0.45257-0.34027 0.56591-0.40806
   3   2  14    9.78    8.43  10-0.87128 0.92982 0.45257-0.36929 0.56591 0.08248
   3   3  17    0.38   12.18  10-0.87128 0.87964 0.45257-0.29900 0.56591 0.23406
   1  11   1   15.91   18.19  10-0.87121 0.79939 0.45239 0.34589 0.56550-0.55613
   2   3   3   45.39   10.60  10-0.87121 0.96628 0.45239-0.26515 0.56550-0.46033
  -9  -4  -8   28.34   13.39  11-0.86855 0.24800 0.44949-0.59654 0.57279-0.78487
  -9  -3  -9   16.39   14.53  11-0.86855 0.24688 0.44949-0.52136 0.57279-0.83763
  -9   0 -11    4.23   14.55  11-0.86855 0.23192 0.44949-0.29649 0.57279-0.94526
  -8  -1 -10   34.63   12.15  11-0.86855 0.31832 0.44949-0.38656 0.57279-0.91186
  -7   4 -11  -13.30   14.56  11-0.86855 0.35021 0.44949-0.03129 0.57279-0.99307
  -7   5 -11   -9.61   17.21  11-0.86855 0.33661 0.44949 0.04217 0.57279-0.99458
  -5   2  -9    9.18    9.80  11-0.86855 0.52553 0.44949-0.21343 0.57279-0.93400
  -5   8  -9   -2.73   17.37  11-0.86855 0.44449 0.44949 0.23156 0.57279-0.94117
  -4  -7   6   79.10   12.88  11-0.86855 0.54448 0.44949-0.91682 0.57279-0.17006
  -4   0  -7   32.03    8.34  11-0.86855 0.61224 0.44949-0.37963 0.57279-0.84704
  -4   2  -8   91.56    8.61  11-0.86855 0.59861 0.44949-0.22968 0.57279-0.90243
  -3   8  -7    6.99   11.92  11-0.86855 0.59359 0.44949 0.19908 0.57279-0.88459
  -2  10  -5    3.56   14.47  11-0.86855 0.62468 0.44949 0.32805 0.57279-0.80283
  -1  -3   2   36.66    8.83  11-0.86855 0.79768 0.44949-0.65901 0.57279-0.44473
  -1   9  -4   10.98   11.98  11-0.86855 0.71412 0.44949 0.23804 0.57279-0.77371
   0   1  -1    2.58   11.75  11-0.86855 0.86772 0.44949-0.37323 0.57279-0.62605
   0   6  -3   33.23    8.43  11-0.86855 0.82631 0.44949-0.00124 0.57279-0.73702
   1  -2   8   -1.49    7.99  11-0.86855 0.88118 0.44949-0.62272 0.57279-0.18132
   1  -2  15   -7.66   12.04  11-0.86855 0.79448 0.44949-0.63335 0.57279 0.17603
   3   2  10    9.65    7.95  11-0.86855 0.97694 0.44949-0.36101 0.57279-0.12909
   3   2  15   -2.08   11.82  11-0.86855 0.91514 0.44949-0.36736 0.57279 0.12640
   4   7  13    1.03   14.46  11-0.86855 0.95527 0.44949-0.00866 0.57279-0.00651
   4   7  14   -3.88   14.98  11-0.86855 0.94196 0.44949-0.01021 0.57279 0.04453
  -6   0  -9   51.82    7.30  11-0.86575 0.46165 0.44640-0.34164 0.57964-0.91316
  -4   8  -8    8.16   10.12  11-0.86575 0.51441 0.44640 0.21778 0.57964-0.91885
  -2   4  -6   71.71    6.52  11-0.86575 0.71471 0.44640-0.11110 0.57964-0.85131
  -2   7  -6  115.99    8.05  11-0.86575 0.67478 0.44640 0.11072 0.57964-0.85728
   2   0  17   -3.48   10.47  11-0.86575 0.82614 0.44640-0.49947 0.57964 0.24580
   3   2  16   27.14   10.49  11-0.86575 0.89842 0.44640-0.36560 0.57964 0.17041
   3  11   8    2.30   24.51  11-0.86856 0.88062 0.44950 0.30879 0.57266-0.24762
  -8  -5  -6    2.71   14.49  11-0.86585 0.31974 0.44659-0.68666 0.57986-0.70910
   0  11  -1   -4.29   17.84  11-0.86585 0.73266 0.44659 0.36971 0.57986-0.65122
   1   3   0  842.66   31.80  11-0.86585 0.91191 0.44659-0.23961 0.57986-0.60640
 -10  -5  -7    0.54   17.48  12-0.86305 0.15787 0.44359-0.65222 0.58677-0.72613
 -10  -2 -10   -4.31   17.32  12-0.86305 0.15501 0.44359-0.42370 0.58677-0.88229
  -8  -2  -9    0.56   11.96  12-0.86305 0.31524 0.44359-0.45822 0.58677-0.87677
  -8   2 -11    0.78   14.36  12-0.86305 0.28606 0.44359-0.15763 0.58677-0.98306
  -6  -5  -4   39.21   10.42  12-0.86305 0.46444 0.44359-0.71672 0.58677-0.65590
  -6   3 -10   -3.95   11.90  12-0.86305 0.43108 0.44359-0.11550 0.58677-0.97425
  -6   4 -10   -4.47   11.80  12-0.86305 0.42013 0.44359-0.04229 0.58677-0.98186
  -6   5 -10    3.32   14.35  12-0.86305 0.40737 0.44359 0.03183 0.58677-0.98407
  -6   6 -10   -3.48   14.55  12-0.86305 0.39185 0.44359 0.10596 0.58677-0.98095
  -5   0  -8   57.37    8.23  12-0.86305 0.53266 0.44359-0.35588 0.58677-0.88865
  -5   7  -9   -3.60   14.47  12-0.86305 0.45357 0.44359 0.16367 0.58677-0.95571
  -3   3  -7   29.60    8.07  12-0.86305 0.65288 0.44359-0.16616 0.58677-0.88651
  -3  10  -6   16.36   17.34  12-0.86305 0.54555 0.44359 0.35008 0.58677-0.84554
  -2  -5   4   17.96    8.36  12-0.86305 0.70787 0.44359-0.78915 0.58677-0.33127
  -2   5  -6   80.90    8.57  12-0.86305 0.70063 0.44359-0.03413 0.58677-0.86141
  -2   6  -6   46.17   10.15  12-0.86305 0.68702 0.44359 0.03940 0.58677-0.86335
  -1  -5  11   10.52   11.78  12-0.86305 0.70575 0.44359-0.81113 0.58677 0.00445
  -1   1  -3   33.47   10.31  12-0.86305 0.80146 0.44359-0.35107 0.58677-0.72153
   0  -2   3  177.16   11.66  12-0.86305 0.85310 0.44359-0.59576 0.58677-0.43073
   1  -2  16   -5.19   14.42  12-0.86305 0.77874 0.44359-0.63003 0.58677 0.21359
   3   2   9  413.10   11.63  12-0.86305 0.98294 0.44359-0.35361 0.58677-0.19348
   3   2  17   -9.59   14.62  12-0.86305 0.87994 0.44359-0.36224 0.58677 0.21359
   3   3   7   35.15    8.71  12-0.86305 0.99273 0.44359-0.27672 0.58677-0.29811
   3   4   6   18.61    8.46  12-0.86305 0.99312 0.44359-0.20173 0.58677-0.35074
   4   6  12   10.96   12.07  12-0.86305 0.97814 0.44359-0.07579 0.58677-0.06916
   4   6  13   -1.24   12.02  12-0.86305 0.96794 0.44359-0.07818 0.58677-0.01796
   4   6  14    8.31   14.55  12-0.86305 0.95503 0.44359-0.07875 0.58677 0.03320
   4   6  15   -6.48   14.84  12-0.86305 0.93988 0.44359-0.07971 0.58677 0.08372
   4   7  11    3.83   11.97  12-0.86305 0.97536 0.44359-0.00071 0.58677-0.12179
   4   7  12    4.64   12.16  12-0.86305 0.96783 0.44359-0.00214 0.58677-0.07170
   4   8  12   -3.40   14.49  12-0.86305 0.95197 0.44359 0.07197 0.58677-0.07282
   4   8  13   -0.82   14.62  12-0.86305 0.94187 0.44359 0.07065 0.58677-0.02181
  -9   1 -11    3.84   10.22  12-0.86030 0.21087 0.44076-0.21419 0.59386-0.96836
  -8   3 -11   -5.40   10.59  12-0.86030 0.27022 0.44076-0.08133 0.59386-0.99428
  -7  -1  -9    0.64    6.84  12-0.86030 0.38397 0.44076-0.39596 0.59386-0.90352
  -7   1 -10   -4.14    8.25  12-0.86030 0.36950 0.44076-0.24646 0.59386-0.95844
  -5   3  -9   -9.54    6.85  12-0.86030 0.50270 0.44076-0.12996 0.59386-0.95497
  -4   7  -8    3.08    8.45  12-0.86030 0.52448 0.44076 0.14953 0.59386-0.93321
  -3   7  -7   51.19    8.92  12-0.86030 0.59727 0.44076 0.13268 0.59386-0.90182
  -2   0  -4 3179.88   28.91  12-0.86030 0.73774 0.44076-0.40499 0.59386-0.75574
  -1  -5  10   -0.77    6.99  12-0.86030 0.71707 0.44076-0.80999 0.59386-0.05257
  -1  -5  12    3.04    8.40  12-0.86030 0.69276 0.44076-0.81241 0.59386 0.04902
   1  -2  17   -4.26   12.33  12-0.86030 0.75972 0.44076-0.62432 0.59386 0.25589
   2  -1  11    5.84    7.02  12-0.86030 0.90641 0.44076-0.55910 0.59386-0.07146
   2  -1  12   47.06    7.30  12-0.86030 0.89644 0.44076-0.56131 0.59386-0.02134
   2  -1  13   32.04    7.33  12-0.86030 0.88394 0.44076-0.56229 0.59386 0.02951
   2   0   7   72.95    7.12  12-0.86030 0.94585 0.44076-0.48051 0.59386-0.27899
   2   1   5   98.05    7.21  12-0.86030 0.95656 0.44076-0.40329 0.59386-0.38239
  -7  -8   2   57.30   24.52  11-0.86586 0.34638 0.44653-0.93496 0.57982-0.31668
   3   7   5   44.02   14.73  12-0.86309 0.96624 0.44360 0.02269 0.58697-0.40801
  -9  -6  -5    6.53   17.67  12-0.86025 0.22896 0.44059-0.73997 0.59391-0.64974
  -7  -5  -5  117.70   13.42  12-0.86025 0.38715 0.44059-0.69699 0.59391-0.69353
  -6  -8   4   11.26   16.10  12-0.86025 0.40151 0.44059-0.94626 0.59391-0.24946
  -4  -7   5   11.67   12.06  12-0.86025 0.54681 0.44059-0.90406 0.59391-0.24198
  -3  -6   4   79.76   13.27  12-0.86025 0.63220 0.44059-0.84377 0.59391-0.31569
  -2  -2  -2   30.25   12.03  12-0.86025 0.73999 0.44059-0.55592 0.59391-0.65007
   3   6   5   25.11   10.34  12-0.86025 0.97671 0.44059-0.04848 0.59391-0.41326
 -10  -4  -8    1.33   14.90  13-0.85743 0.15083 0.43767-0.56956 0.60097-0.79186
 -10  -3  -9   -4.77   16.12  13-0.85743 0.14996 0.43767-0.49370 0.60097-0.84241
  -9  -1 -10   -6.92   14.56  13-0.85743 0.22235 0.43767-0.35993 0.60097-0.92050
  -8  -4  -7   -0.81   11.78  13-0.85743 0.31022 0.43767-0.60152 0.60097-0.78352
  -8  -3  -8    9.22   11.76  13-0.85743 0.30975 0.43767-0.52735 0.60097-0.83615
  -8   0 -10    2.59   11.90  13-0.85743 0.29525 0.43767-0.30227 0.60097-0.94534
  -5  -8   8    3.48   14.72  13-0.85743 0.43401 0.43767-0.96353 0.60097-0.07307
  -5   4  -9   93.75   10.32  13-0.85743 0.48780 0.43767-0.05265 0.60097-0.96516
  -5   5  -9   29.80   11.95  13-0.85743 0.47564 0.43767 0.02113 0.60097-0.96799
  -5   6  -9   10.52   11.93  13-0.85743 0.46014 0.43767 0.09499 0.60097-0.96575
  -4  -1  -6    4.58    8.40  13-0.85743 0.60165 0.43767-0.44288 0.60097-0.82180
  -4   3  -8    3.06    9.72  13-0.85743 0.57187 0.43767-0.14375 0.60097-0.92903
  -3   1  -6  456.60   12.33  13-0.85743 0.66252 0.43767-0.30998 0.60097-0.84771
  -3   4  -7    4.95    7.67  13-0.85743 0.63458 0.43767-0.08692 0.60097-0.90380
  -3   6  -7  112.34   10.61  13-0.85743 0.60930 0.43767 0.06238 0.60097-0.90905
  -2  -6   9   12.22   10.81  13-0.85743 0.65278 0.43767-0.86197 0.60097-0.08882
  -2  -6  10   22.19   12.12  13-0.85743 0.64200 0.43767-0.86625 0.60097-0.03716
  -2  -6  11    5.23   12.20  13-0.85743 0.63007 0.43767-0.86798 0.60097 0.01372
  -2  -6  12   11.69   14.36  13-0.85743 0.61611 0.43767-0.86768 0.60097 0.06477
  -2   9  -5   -0.14   11.97  13-0.85743 0.62951 0.43767 0.26674 0.60097-0.83296
  -1  -5   9    1.94    9.64  13-0.85743 0.72703 0.43767-0.80543 0.60097-0.11110
  -1  -5  13    3.28   14.41  13-0.85743 0.67824 0.43767-0.81222 0.60097 0.09329
  -1  -5  14    5.95   14.52  13-0.85743 0.66182 0.43767-0.80850 0.60097 0.14368
  -1   3  -4   52.42    9.49  13-0.85743 0.78080 0.43767-0.19521 0.60097-0.78841
  -1   8  -4   -2.74    9.64  13-0.85743 0.71708 0.43767 0.17603 0.60097-0.80066
   0  -4  10   30.83    9.83  13-0.85743 0.78542 0.43767-0.74595 0.60097-0.08336
   0  -4  11   -1.43    9.73  13-0.85743 0.77492 0.43767-0.74980 0.60097-0.03223
   0  -4  12   -4.71   11.72  13-0.85743 0.76272 0.43767-0.75117 0.60097 0.01942
   0  -4  13   19.32   11.70  13-0.85743 0.74878 0.43767-0.75069 0.60097 0.06972
   0   9  -2    0.06    9.75  13-0.85743 0.76345 0.43767 0.23246 0.60097-0.72096
   1  -2   7  640.62   13.28  13-0.85743 0.88384 0.43767-0.61161 0.60097-0.26131
   2  -1  14   -0.24   11.93  13-0.85743 0.87114 0.43767-0.56203 0.60097 0.07361
   2  -1  15  -10.30   12.07  13-0.85743 0.85426 0.43767-0.56011 0.60097 0.12479
   3   1  12  167.15   10.99  13-0.85743 0.95163 0.43767-0.42461 0.60097-0.05334
   3   1  13   88.76   10.24  13-0.85743 0.94043 0.43767-0.42632 0.60097-0.00176
   3   1  14   26.74   12.01  13-0.85743 0.92672 0.43767-0.42733 0.60097 0.04949
   4   5  12   12.28   11.98  13-0.85743 0.98549 0.43767-0.14459 0.60097-0.08155
   4   5  13    2.27   11.97  13-0.85743 0.97573 0.43767-0.14565 0.60097-0.03021
   4   5  14   -5.26   12.08  13-0.85743 0.96345 0.43767-0.14678 0.60097 0.02099
   4   5  15   14.88   14.49  13-0.85743 0.94872 0.43767-0.14830 0.60097 0.07204
   4   6  11   24.38   11.95  13-0.85743 0.98694 0.43767-0.06838 0.60097-0.13473
   4   8  11    1.56   11.96  13-0.85743 0.95973 0.43767 0.07929 0.60097-0.13845
   4   9  12    5.25   16.15  13-0.85743 0.93115 0.43767 0.15253 0.60097-0.08894
  -6  -1  -8    8.14    6.84  13-0.85450 0.45224 0.43456-0.40625 0.60803-0.88857
  -6   1  -9    8.45    6.88  13-0.85450 0.43937 0.43456-0.25782 0.60803-0.94541
  -4   4  -8   81.55    7.66  13-0.85450 0.55793 0.43456-0.06651 0.60803-0.94061
  -4   6  -8   -1.08    8.48  13-0.85450 0.53072 0.43456 0.08213 0.60803-0.94320
  -3   5  -7   11.68    6.94  13-0.85450 0.61783 0.43456-0.00851 0.60803-0.91198
  -2  -6  13   -2.20   10.50  13-0.85450 0.60175 0.43456-0.86611 0.60803 0.10928
   0  -4  14   -3.42   10.33  13-0.85450 0.73403 0.43456-0.74950 0.60803 0.11423
   0  -3   5 1015.76   15.23  13-0.85450 0.83194 0.43456-0.66330 0.60803-0.34669
   2  -1  10    2.10    5.68  13-0.85450 0.91680 0.43456-0.55255 0.60803-0.13761
   3   1  11   28.11    6.96  13-0.85450 0.96139 0.43456-0.42075 0.60803-0.11151
   3   1  15   68.72    9.02  13-0.85450 0.91328 0.43456-0.42627 0.60803 0.09318
   3   2   8    0.88    5.74  13-0.85450 0.98479 0.43456-0.34311 0.60803-0.26583
   4   5  16   -3.61   10.52  13-0.85450 0.93371 0.43456-0.14587 0.60803 0.11615
  -3  -5   1   32.15   12.53  13-0.85732 0.65322 0.43748-0.76287 0.60096-0.47800
  -9  -7  -3    4.20   18.06  13-0.85441 0.21160 0.43449-0.81045 0.60797-0.55968
  -4  -3  -4    3.01   10.39  13-0.85441 0.60045 0.43449-0.59025 0.60797-0.72299
   1   9   0   67.27   13.24  13-0.85441 0.82141 0.43449 0.21702 0.60797-0.64600
  -7  -2  -8   83.01   10.42  14-0.85138 0.37640 0.43133-0.46082 0.61495-0.87234
  -7   2 -10    7.69   11.86  14-0.85138 0.34736 0.43133-0.16169 0.61495-0.97946
  -5  -8   7    3.78   14.70  14-0.85138 0.44076 0.43133-0.95695 0.61495-0.13854
  -5  -4  -4    0.43    7.99  14-0.85138 0.52481 0.43133-0.64681 0.61495-0.70738
  -5  -1  -7   11.30    7.88  14-0.85138 0.52170 0.43133-0.41905 0.61495-0.86482
  -4  -2  -5  124.32    9.94  14-0.85138 0.59668 0.43133-0.51139 0.61495-0.78353
  -4   5  -8   29.44    9.93  14-0.85138 0.54003 0.43133 0.01058 0.61495-0.94662
  -4   9  -7    7.24   14.68  14-0.85138 0.47472 0.43133 0.30531 0.61495-0.90343
  -3  -7  10   -3.65   14.59  14-0.85138 0.56039 0.43133-0.91359 0.61495-0.02876
  -3  -7  11    3.72   14.78  14-0.85138 0.54792 0.43133-0.91503 0.61495 0.02256
  -3   9  -6   -5.52   14.66  14-0.85138 0.54851 0.43133 0.28912 0.61495-0.87480
  -2  -6   8   72.53   10.57  14-0.85138 0.65964 0.43133-0.85613 0.61495-0.15404
  -2  -1  -3  424.51   15.38  14-0.85138 0.72993 0.43133-0.47155 0.61495-0.72393
  -2   2  -5   64.81    9.33  14-0.85138 0.71534 0.43133-0.24643 0.61495-0.83201
  -1  -5   8    1.01    9.64  14-0.85138 0.73368 0.43133-0.79836 0.61495-0.17650
  -1  -4   4   17.40    8.79  14-0.85138 0.77002 0.43133-0.71795 0.61495-0.38272
  -1  10  -3    4.35   12.17  14-0.85138 0.66884 0.43133 0.32765 0.61495-0.76374
   0  -4   9    4.59    9.67  14-0.85138 0.79355 0.43133-0.74079 0.61495-0.14908
   0  -4  15    7.48   14.49  14-0.85138 0.71778 0.43133-0.74701 0.61495 0.15821
   1  -3  12   -4.61    9.67  14-0.85138 0.82559 0.43133-0.68277 0.61495-0.01756
   1  -3  13    4.32   11.81  14-0.85138 0.81272 0.43133-0.68379 0.61495 0.03370
   2  -1  16   -6.86   14.56  14-0.85138 0.83968 0.43133-0.55899 0.61495 0.16247
   3   1  16    9.33   14.52  14-0.85138 0.89772 0.43133-0.42485 0.61495 0.13753
   4   4  13    6.47   11.88  14-0.85138 0.97895 0.43133-0.21320 0.61495-0.04236
   4   4  14    3.38   12.13  14-0.85138 0.96748 0.43133-0.21403 0.61495 0.00813
   4   4  15    1.11   14.49  14-0.85138 0.95323 0.43133-0.21543 0.61495 0.05956
   4   5  11   41.50   10.11  14-0.85138 0.99388 0.43133-0.13645 0.61495-0.14679
   4   6  10   -0.28    9.83  14-0.85138 0.99158 0.43133-0.06123 0.61495-0.19918
[truncated: 705,184 more chars]
