# Supplementary material for: Crystal structures and Hirshfeld surface analyses of two new tetra­kis-substituted pyrazines and a degredation product
Source: Acta Crystallogr E Crystallogr Commun. 2020 Feb 18;76(Pt 3):404–9. doi: 10.1107/S2056989020002133 (PMC7057384; doi:10.1107/S2056989020002133)
Supplement: Supplementary file 2 [file e-76-00404-Isup2.hkl]

data_I                                                                          
_shelx_title ' TDA   PZ(CH2N(CH3)2)4'                                           
_shelx_refln_list_code          4                                               
_shelx_F_calc_maximum       94.55                                               
_exptl_crystal_F_000       340.00                                               
_reflns_d_resolution_high  0.8268                                               
                                                                                
loop_                                                                           
 _space_group_symop_operation_xyz                                               
 'x, y, z'                                                                      
 '-x+1/2, y+1/2, -z+1/2'                                                        
 '-x, -y, -z'                                                                   
 'x-1/2, -y-1/2, z-1/2'                                                         
                                                                                
_cell_length_a     9.7577                                                       
_cell_length_b    10.3483                                                       
_cell_length_c     9.9118                                                       
_cell_angle_alpha  90.000                                                       
_cell_angle_beta  101.663                                                       
_cell_angle_gamma  90.000                                                       
                                                                                
_shelx_F_squared_multiplier     1.000                                           
                                                                                
loop_                                                                           
 _refln_index_h                                                                 
 _refln_index_k                                                                 
 _refln_index_l                                                                 
 _refln_F_squared_calc                                                          
 _refln_F_squared_meas                                                          
 _refln_F_squared_sigma                                                         
 _refln_observed_status                                                         
   2   0   0        706.02        654.68         9.86 o                         
   4   0   0         17.20         17.72         1.13 o                         
   6   0   0          3.02          4.80         1.56 o                         
   8   0   0        464.28        488.28         9.99 o                         
  10   0   0          0.78          2.78         1.96 o                         
   1   1   0       5431.98       2869.38      2970.71 o                         
   2   1   0       1569.84       1494.76        34.15 o                         
   3   1   0        864.55        885.02        21.72 o                         
   4   1   0        538.05        580.46         8.92 o                         
   5   1   0          0.00          1.05         0.89 o                         
   6   1   0         50.39         51.92         2.99 o                         
   7   1   0        315.36        315.33         7.32 o                         
   8   1   0          0.01         -0.18         1.83 o                         
   9   1   0          0.78          0.53         1.81 o                         
  10   1   0          8.17         12.63         2.75 o                         
  11   1   0          5.03          5.75         2.42 o                         
   0   2   0       1032.68        988.13         5.44 o                         
   1   2   0        127.02        131.32         2.32 o                         
   2   2   0        387.17        359.63         3.28 o                         
   3   2   0       2102.48       2100.12        41.09 o                         
   4   2   0         47.70         45.33         1.67 o                         
   5   2   0         60.89         50.69         2.69 o                         
   6   2   0         10.53          8.36         1.77 o                         
   7   2   0         77.69         77.99         3.91 o                         
   8   2   0          0.30         -1.64         1.64 o                         
   9   2   0          5.96          3.87         2.20 o                         
  10   2   0          6.85          7.17         2.42 o                         
  11   2   0          2.65         -2.54         2.54 o                         
   1   3   0          8.15          4.17         1.16 o                         
   2   3   0         49.79         44.40         2.70 o                         
   3   3   0        152.18        157.63         2.69 o                         
   4   3   0       1247.52       1332.47        35.68 o                         
   5   3   0          0.34          1.17         0.88 o                         
   6   3   0         12.22         12.45         1.82 o                         
   7   3   0          2.04          3.42         1.67 o                         
   8   3   0         34.72         37.55         3.22 o                         
   9   3   0          8.76          9.23         2.25 o                         
  10   3   0          0.03         -0.64         1.78 o                         
  11   3   0          2.13         -2.86         2.86 o                         
   0   4   0         61.94         47.24         1.53 o                         
   1   4   0        822.26        794.05         5.78 o                         
   2   4   0         46.01         45.36         2.39 o                         
   3   4   0        496.61        489.73         5.08 o                         
   4   4   0          4.76          2.02         1.42 o                         
   5   4   0         29.80         33.72         1.77 o                         
   6   4   0          0.18         -1.60         1.60 o                         
   7   4   0         10.57         10.30         2.35 o                         
   8   4   0          1.15          4.79         1.77 o                         
   9   4   0         24.89         17.92         2.81 o                         
  10   4   0          0.59          2.25         2.25 o                         
   1   5   0          2.24         -0.42         0.90 o                         
   2   5   0         19.37         18.17         1.29 o                         
   3   5   0         92.66         79.75         5.50 o                         
   4   5   0         60.05         59.40         2.14 o                         
   5   5   0         54.57         54.17         2.22 o                         
   6   5   0          5.14          3.53         1.68 o                         
   7   5   0          0.36         -0.29         1.62 o                         
   8   5   0          2.90          1.95         1.91 o                         
   9   5   0          0.01          2.33         1.87 o                         
  10   5   0          0.81          3.05         2.02 o                         
   0   6   0          0.47         -1.07         1.07 o                         
   1   6   0         19.01         15.02         3.00 o                         
   2   6   0          0.98          1.71         0.96 o                         
   3   6   0         12.97         10.48         1.89 o                         
   4   6   0         40.56         40.77         2.05 o                         
   5   6   0          0.33          1.36         2.73 o                         
   6   6   0         30.08         34.37         2.99 o                         
   7   6   0          4.49          3.42         2.28 o                         
   8   6   0          3.35          3.61         2.17 o                         
   9   6   0          0.51         -1.05         2.14 o                         
  10   6   0          0.16         -2.13         2.13 o                         
   1   7   0          0.02          0.38         2.09 o                         
   2   7   0          0.37         -1.36         1.36 o                         
   3   7   0         25.68         31.97         2.65 o                         
   4   7   0         53.23         51.51         2.40 o                         
   5   7   0          7.28          7.60         1.50 o                         
   6   7   0          6.53         11.53         2.22 o                         
   7   7   0          1.71          0.11         1.81 o                         
   8   7   0          0.17         -2.09         2.09 o                         
   9   7   0          0.01          4.83         2.26 o                         
   0   8   0         25.67         30.52         1.92 o                         
   1   8   0         17.47         21.72         1.76 o                         
   2   8   0        105.06         94.00         4.13 o                         
   3   8   0         69.50         75.57         3.24 o                         
   4   8   0          0.00         -3.35         3.35 o                         
   5   8   0         27.45         28.85         4.09 o                         
   6   8   0          4.75          4.18         2.12 o                         
   7   8   0          0.00         -1.88         1.88 o                         
   8   8   0          0.35          3.62         2.18 o                         
   1   9   0        124.00        121.28         3.72 o                         
   2   9   0          0.15         -0.37         1.12 o                         
   3   9   0         80.98         86.94         3.68 o                         
   4   9   0          4.33          4.17         2.77 o                         
   5   9   0         23.78         28.22         2.37 o                         
   6   9   0          0.03          3.13         1.97 o                         
   7   9   0          7.94          7.33         2.66 o                         
   8   9   0          2.55          2.16         2.31 o                         
   0  10   0        122.29        123.93         4.10 o                         
   1  10   0          1.55          5.47         1.39 o                         
   2  10   0         70.81         73.50         3.28 o                         
   3  10   0         20.25         19.35         2.04 o                         
   4  10   0          0.17          0.66         3.66 o                         
   5  10   0         15.74         13.80         2.24 o                         
   6  10   0          4.80          3.24         2.88 o                         
   1  11   0         28.49         29.09         2.56 o                         
   2  11   0         34.88         37.96         4.73 o                         
   3  11   0          1.99          1.20         1.53 o                         
   4  11   0         25.32         26.44         2.67 o                         
   5  11   0          2.81         -0.59         1.72 o                         
   0  12   0          3.94          5.73         5.88 o                         
   1  12   0         11.03         13.87         3.46 o                         
   2  12   0          0.01          2.03         1.92 o                         
   3  12   0         11.25         16.75         4.80 o                         
 -11   0   1          5.53          0.76         1.59 o                         
  -9   0   1         29.95         33.81         2.44 o                         
  -7   0   1          1.11          3.10         1.07 o                         
  -5   0   1        775.89        803.58        16.81 o                         
  -3   0   1       2587.88       2485.44        42.48 o                         
  -1   0   1        986.18        928.79         4.71 o                         
   1   0   1       2047.50       2087.93         6.92 o                         
   3   0   1       2803.65       2813.18        32.86 o                         
   5   0   1         59.06         60.33         2.03 o                         
   7   0   1        136.18        142.64         5.10 o                         
   9   0   1          4.03          2.60         2.11 o                         
  11   0   1          6.58         12.34         3.48 o                         
 -11   1   1          0.77          2.68         1.67 o                         
 -10   1   1         22.27         21.95         2.30 o                         
  -9   1   1          0.22         -0.70         2.58 o                         
  -8   1   1         10.39         10.86         1.37 o                         
  -7   1   1         26.88         31.49         1.87 o                         
  -6   1   1        129.68        140.91         3.16 o                         
  -5   1   1         22.20         20.52         1.32 o                         
  -4   1   1         60.46         56.91         1.70 o                         
  -3   1   1        972.63        917.73        17.02 o                         
  -2   1   1        542.65        550.35         4.30 o                         
  -1   1   1        909.06        860.40        18.01 o                         
   0   1   1       1525.89       1508.27        27.08 o                         
   1   1   1        518.26        497.67         8.34 o                         
   2   1   1       3396.38       3343.17       183.58 o                         
   3   1   1        281.54        278.74         6.87 o                         
   4   1   1         31.64         29.36         1.45 o                         
   5   1   1        455.00        462.99         5.29 o                         
   6   1   1         39.68         42.65         3.03 o                         
   7   1   1         40.68         35.32         3.03 o                         
   8   1   1        141.50        153.35         5.88 o                         
   9   1   1          0.11          2.08         1.81 o                         
  10   1   1          5.63          8.92         2.61 o                         
  11   1   1          1.05         -2.09         2.37 o                         
 -11   2   1          0.32          3.77         4.46 o                         
 -10   2   1          5.38          6.31         1.76 o                         
  -9   2   1         25.78         29.53         2.15 o                         
  -8   2   1         51.01         45.11         2.42 o                         
  -7   2   1        108.99        118.43         3.28 o                         
  -6   2   1          1.25         -0.86         1.03 o                         
  -5   2   1          3.76          1.23         0.80 o                         
  -4   2   1         61.20         77.11         3.29 o                         
  -3   2   1         55.54         57.01         1.61 o                         
  -2   2   1       3840.39       3986.09        54.96 o                         
  -1   2   1       4913.88       4915.37        18.95 o                         
   0   2   1       4625.42       4714.60        18.12 o                         
   1   2   1       8940.59       9067.31       467.78 o                         
   2   2   1          0.01         -0.74         0.74 o                         
   3   2   1        371.52        392.77         6.23 o                         
   4   2   1        630.86        636.35        11.04 o                         
   5   2   1         71.21         71.34         2.30 o                         
   6   2   1        332.69        317.46         6.99 o                         
   7   2   1         33.10         36.18         2.97 o                         
   8   2   1         42.22         35.00         3.34 o                         
   9   2   1         48.15         56.01         3.97 o                         
  10   2   1          0.83         -1.54         2.17 o                         
  11   2   1          4.66          5.61         2.56 o                         
 -11   3   1          5.50          8.06         3.41 o                         
 -10   3   1          3.71          3.30         1.64 o                         
  -9   3   1          9.10          8.81         2.80 o                         
  -8   3   1         10.15         11.87         1.57 o                         
  -7   3   1         24.57         24.57         1.70 o                         
  -6   3   1          0.01         -1.34         1.97 o                         
  -5   3   1          1.61          2.42         0.98 o                         
  -4   3   1        424.14        424.99         4.72 o                         
  -3   3   1         40.96         43.13         1.56 o                         
  -2   3   1        290.52        254.31         3.13 o                         
  -1   3   1       2208.72       2105.77        26.69 o                         
   0   3   1         42.37         38.60         1.27 o                         
   1   3   1        282.05        279.41         3.13 o                         
   2   3   1         11.66         13.34         1.05 o                         
   3   3   1          5.52          4.12         1.56 o                         
   4   3   1        362.57        347.91         4.46 o                         
   5   3   1        584.68        580.12        10.68 o                         
   6   3   1        194.51        187.36         5.55 o                         
   7   3   1         23.53         33.17         3.01 o                         
   8   3   1          8.55          8.13         2.39 o                         
   9   3   1          5.32          4.26         1.94 o                         
  10   3   1          0.01          0.00         1.99 o                         
 -11   4   1          2.20         -1.40         1.68 o                         
 -10   4   1          0.72          1.85         3.76 o                         
  -9   4   1          0.00          0.63         1.27 o                         
  -8   4   1          7.54          4.06         1.68 o                         
  -7   4   1         23.46         27.39         1.87 o                         
  -6   4   1         21.18         24.60         4.76 o                         
  -5   4   1          2.22         -0.73         3.00 o                         
  -4   4   1         64.86         71.65         2.18 o                         
  -3   4   1         39.82         36.65         2.48 o                         
  -2   4   1        328.99        339.53         3.96 o                         
  -1   4   1        523.74        531.81        11.49 o                         
   0   4   1         91.40         92.55         2.30 o                         
   1   4   1          6.88          6.13         2.04 o                         
   2   4   1          7.81          7.00         1.02 o                         
   3   4   1         94.24         97.82         2.42 o                         
   4   4   1        206.80        217.29         3.77 o                         
   5   4   1          6.22          7.02         1.94 o                         
   6   4   1         31.00         27.07         2.60 o                         
   7   4   1         80.36         70.80         4.19 o                         
   8   4   1         30.34         25.52         3.12 o                         
   9   4   1          8.48          9.37         2.31 o                         
  10   4   1          0.01          0.62         2.18 o                         
 -10   5   1         11.96          7.17         2.11 o                         
  -9   5   1          0.24         -1.51         1.51 o                         
  -8   5   1          2.64          0.30         2.29 o                         
  -7   5   1         10.33         10.61         1.56 o                         
  -6   5   1         13.77         13.38         1.53 o                         
  -5   5   1         25.99         25.71         2.18 o                         
  -4   5   1        167.19        191.91         3.70 o                         
  -3   5   1         11.72         13.68         1.30 o                         
  -2   5   1         29.37         24.65         2.32 o                         
  -1   5   1          6.62          5.43         1.62 o                         
   0   5   1          0.19          1.63         1.63 o                         
   1   5   1          0.12         -0.33         0.99 o                         
   2   5   1        375.88        363.83         5.00 o                         
   3   5   1          7.95          9.31         1.13 o                         
   4   5   1        196.81        202.15         3.93 o                         
   5   5   1         35.37         42.46         2.03 o                         
   6   5   1         18.19         15.06         2.35 o                         
   7   5   1          1.52          5.34         1.76 o                         
   8   5   1         11.32         10.64         2.51 o                         
   9   5   1          3.70          3.29         2.25 o                         
  10   5   1          9.74         12.74         3.02 o                         
 -10   6   1          0.00         -0.20         2.53 o                         
  -9   6   1          4.98          1.83         2.62 o                         
  -8   6   1          3.44          4.93         1.42 o                         
  -7   6   1          0.25         -1.18         1.18 o                         
  -6   6   1          0.05          3.81         1.23 o                         
  -5   6   1          8.83          6.67         2.48 o                         
  -4   6   1         20.03         22.09         2.88 o                         
  -3   6   1        245.63        255.66         4.36 o                         
  -2   6   1          1.03         -0.78         3.25 o                         
  -1   6   1          6.74          4.90         1.06 o                         
   0   6   1         22.94         27.72         1.50 o                         
   1   6   1        241.30        230.21         4.14 o                         
   2   6   1         39.48         35.63         1.76 o                         
   3   6   1        141.28        134.63         4.54 o                         
   4   6   1         14.50         11.21         2.82 o                         
   5   6   1         64.57         65.20         2.64 o                         
   6   6   1          6.56          8.67         2.04 o                         
   7   6   1          0.00          1.81         2.37 o                         
   8   6   1          1.23          4.07         1.84 o                         
   9   6   1         23.35         29.01         3.52 o                         
  -9   7   1          0.37          0.64         1.51 o                         
  -8   7   1          0.28          3.68         1.41 o                         
  -7   7   1          2.79          1.34         1.63 o                         
  -6   7   1          0.12         -0.98         3.12 o                         
  -5   7   1         24.10         24.67         2.58 o                         
  -4   7   1        154.23        147.64         3.80 o                         
  -3   7   1          4.98          5.10         1.15 o                         
  -2   7   1         15.74         19.72         1.46 o                         
  -1   7   1          2.80          4.04         3.65 o                         
   0   7   1          3.08          3.12         1.01 o                         
   1   7   1         73.93         70.32         8.39 o                         
   2   7   1         17.59         18.13         1.58 o                         
   3   7   1        104.84         97.02         3.03 o                         
   4   7   1        207.19        203.11         4.45 o                         
   5   7   1         11.21         11.59         1.61 o                         
   6   7   1          0.29         -1.76         1.76 o                         
   7   7   1          3.32          0.58         2.07 o                         
   8   7   1          3.57          4.65         2.37 o                         
   9   7   1          0.48         -1.92         1.92 o                         
  -9   8   1          0.75         -1.59         1.59 o                         
  -8   8   1          0.00          1.12         1.88 o                         
  -7   8   1         11.20         13.78         3.15 o                         
  -6   8   1         63.21         68.47         5.37 o                         
  -5   8   1          2.07          5.49         1.30 o                         
  -4   8   1          5.30          2.45         1.67 o                         
  -3   8   1         17.62         19.48         2.69 o                         
  -2   8   1          0.11          0.07         2.69 o                         
  -1   8   1          6.84          4.95         1.60 o                         
   0   8   1         29.47         27.81         1.97 o                         
   1   8   1         65.99         64.51         4.04 o                         
   2   8   1        191.20        189.53         4.40 o                         
   3   8   1        100.95        112.67         5.84 o                         
   4   8   1         15.08         12.33         1.61 o                         
   5   8   1          0.17         -3.78         3.78 o                         
   6   8   1          0.00          2.55         1.99 o                         
   7   8   1          0.70          0.13         2.18 o                         
   8   8   1          0.30          5.78         2.35 o                         
  -8   9   1         10.29         12.75         5.93 o                         
  -7   9   1          5.86         10.79         3.40 o                         
  -6   9   1          1.70          0.10         2.16 o                         
  -5   9   1          2.77          2.47         3.34 o                         
  -4   9   1          0.06         -2.04         2.04 o                         
  -3   9   1          4.93          9.68         1.51 o                         
  -2   9   1         17.15         18.27         1.82 o                         
  -1   9   1         23.30         23.38         4.16 o                         
   0   9   1        116.33        109.13         6.20 o                         
   1   9   1         84.79         88.78         4.66 o                         
   2   9   1         42.68         37.78         3.20 o                         
   3   9   1          0.41          2.44         2.35 o                         
   4   9   1          2.21          0.85         3.10 o                         
   5   9   1          4.39          7.43         3.72 o                         
   6   9   1          1.07          3.58         2.22 o                         
   7   9   1          2.94          4.36         2.58 o                         
  -7  10   1          4.24          5.99         4.19 o                         
  -6  10   1          3.02          7.56         1.83 o                         
  -5  10   1          0.04          2.53         4.48 o                         
  -4  10   1          1.65          4.14         2.37 o                         
  -3  10   1         13.21         12.98         3.22 o                         
  -2  10   1          0.75          1.57         5.87 o                         
  -1  10   1         46.32         45.94         2.64 o                         
   0  10   1         37.38         34.31         4.68 o                         
   1  10   1         43.17         46.10         3.53 o                         
   2  10   1         20.79         24.26         8.50 o                         
   3  10   1         14.59         11.73         2.57 o                         
   4  10   1          0.27         -2.54         2.54 o                         
   5  10   1          0.67         -0.14         1.71 o                         
   6  10   1          0.89         -0.65         2.37 o                         
  -5  11   1         12.03         10.68         2.21 o                         
  -4  11   1          1.75          2.34         1.65 o                         
  -3  11   1          4.19          0.98         1.64 o                         
  -2  11   1         12.84         17.75         2.27 o                         
  -1  11   1          8.01         10.35         5.14 o                         
   0  11   1          6.60          7.77         1.77 o                         
   1  11   1          1.38         -0.69         1.88 o                         
   2  11   1         14.39         16.66         2.46 o                         
   3  11   1         18.46         19.95         2.30 o                         
   4  11   1         11.92         15.43         2.12 o                         
   5  11   1          3.96          9.05         2.73 o                         
  -3  12   1          0.36          2.11         2.35 o                         
  -2  12   1          5.64          4.19         1.95 o                         
  -1  12   1          0.00         -2.94         2.94 o                         
   0  12   1          2.22          5.04         1.77 o                         
   1  12   1          1.48          1.10         1.70 o                         
   2  12   1          1.99          0.57         1.72 o                         
 -10   0   2         20.50         26.93         2.28 o                         
  -8   0   2         57.37         50.08         2.45 o                         
  -6   0   2        219.67        231.43         7.86 o                         
  -4   0   2        254.21        282.47         8.45 o                         
  -2   0   2       1688.00       1625.83        19.26 o                         
   0   0   2       4374.42       4663.01        55.64 o                         
   2   0   2        430.94        437.98         3.84 o                         
   4   0   2         23.57         18.47         1.26 o                         
   6   0   2         26.66         25.13         2.45 o                         
   8   0   2         26.94         33.64         3.13 o                         
  10   0   2         16.69          8.23         2.87 o                         
 -11   1   2          1.64         -0.57         2.06 o                         
 -10   1   2          5.26          7.42         4.87 o                         
  -9   1   2         28.38         34.03         2.25 o                         
  -8   1   2          8.24          7.94         2.63 o                         
  -7   1   2          0.69          0.38         1.30 o                         
  -6   1   2        132.67        132.34         3.10 o                         
  -5   1   2         37.73         32.71         1.56 o                         
  -4   1   2          3.31          5.27         0.91 o                         
  -3   1   2        167.49        169.03         2.53 o                         
  -2   1   2       1115.08       1052.94         5.60 o                         
  -1   1   2         17.28         16.12         1.57 o                         
   0   1   2        763.66        751.75         4.24 o                         
   1   1   2         44.50         45.68         4.29 o                         
   2   1   2       1899.65       1884.44        18.05 o                         
   3   1   2        297.62        314.16         3.70 o                         
   4   1   2         18.43         15.33         1.23 o                         
   5   1   2         29.07         31.25         1.73 o                         
   6   1   2          0.00         -1.34         1.34 o                         
   7   1   2         76.33         74.86         4.00 o                         
   8   1   2          7.15          4.68         2.07 o                         
   9   1   2         22.76         28.94         3.10 o                         
  10   1   2          2.00          4.86         2.39 o                         
 -11   2   2          1.82          1.67         1.44 o                         
 -10   2   2          9.79          9.44         2.13 o                         
  -9   2   2          2.45          6.66         1.49 o                         
  -8   2   2          0.82          3.32         1.89 o                         
  -7   2   2         29.98         33.22         3.60 o                         
  -6   2   2          2.69          5.70         1.14 o                         
  -5   2   2        286.37        294.99         8.36 o                         
  -4   2   2        837.03        865.02         6.54 o                         
  -3   2   2         34.59         35.92         1.39 o                         
  -2   2   2        628.33        590.95         9.86 o                         
  -1   2   2        374.32        317.20         6.16 o                         
   0   2   2        159.84        146.80         2.15 o                         
   1   2   2         67.45         56.95         1.47 o                         
   2   2   2          0.05         -0.93         0.93 o                         
   3   2   2        451.90        441.27         5.70 o                         
   4   2   2        798.18        813.95        21.05 o                         
   5   2   2        123.43        113.71         2.89 o                         
   6   2   2          3.42          2.61         1.61 o                         
   7   2   2          0.56          6.08         1.79 o                         
   8   2   2          1.08          4.07         1.92 o                         
   9   2   2          0.70         -1.41         1.92 o                         
  10   2   2          0.02         -2.22         2.22 o                         
 -11   3   2          0.32         -2.48         3.00 o                         
 -10   3   2          0.50         -2.13         2.65 o                         
  -9   3   2         33.59         27.13         2.24 o                         
  -8   3   2         10.50          5.78         2.01 o                         
  -7   3   2          0.67          2.30         1.97 o                         
  -6   3   2          3.83          5.83         3.25 o                         
  -5   3   2          1.22          2.94         2.87 o                         
  -4   3   2         17.20         12.31         1.36 o                         
  -3   3   2        213.20        225.53         8.65 o                         
  -2   3   2        133.80        112.57         2.23 o                         
  -1   3   2        461.40        425.43        11.73 o                         
   0   3   2         74.40         75.62         3.64 o                         
   1   3   2          3.88          3.59         0.83 o                         
   2   3   2        324.66        329.53         3.90 o                         
   3   3   2         15.51         15.23         1.18 o                         
   4   3   2         71.94         61.01         2.20 o                         
   5   3   2        118.22        117.27         3.10 o                         
   6   3   2        224.63        218.52         6.30 o                         
   7   3   2         86.85         91.41         4.47 o                         
   8   3   2          0.01         -1.75         1.75 o                         
   9   3   2          3.08         -2.41         2.48 o                         
  10   3   2          2.50          8.03         2.47 o                         
 -11   4   2          0.21          0.15         5.11 o                         
 -10   4   2         19.10         22.26         5.27 o                         
  -9   4   2         20.96         20.95         2.88 o                         
  -8   4   2          2.42          0.82         1.79 o                         
  -7   4   2         16.88         11.01         2.10 o                         
  -6   4   2          0.02          0.78         1.00 o                         
  -5   4   2          1.01          1.52         1.92 o                         
  -4   4   2          4.96          4.09         1.34 o                         
  -3   4   2         19.95         21.07         1.33 o                         
  -2   4   2        530.76        544.77        15.67 o                         
  -1   4   2       1250.82       1238.86         8.45 o                         
   0   4   2        465.45        444.28         6.71 o                         
   1   4   2        583.59        596.35         6.89 o                         
   2   4   2        407.59        435.24         4.82 o                         
   3   4   2          0.02         -0.96         1.71 o                         
   4   4   2         42.12         46.43         1.97 o                         
   5   4   2         16.00         20.68         1.65 o                         
   6   4   2        281.29        278.32         7.35 o                         
   7   4   2        116.66        111.62         5.12 o                         
   8   4   2         37.43         34.53         3.43 o                         
   9   4   2         12.27          7.40         3.01 o                         
  10   4   2         24.13         28.94         3.77 o                         
 -10   5   2          2.27          5.59         4.70 o                         
  -9   5   2         15.67         16.71         2.04 o                         
  -8   5   2          0.41         -1.38         1.54 o                         
  -7   5   2          1.60          3.68         2.17 o                         
  -6   5   2          9.89         11.37         1.31 o                         
  -5   5   2         29.87         25.20         1.65 o                         
  -4   5   2         46.46         44.28         1.88 o                         
  -3   5   2          4.24          7.50         1.03 o                         
  -2   5   2          1.32          2.23         0.81 o                         
  -1   5   2       1064.66       1124.20         8.01 o                         
   0   5   2         23.20         23.83         2.82 o                         
   1   5   2        220.63        226.14         8.16 o                         
   2   5   2          0.01          0.10         1.54 o                         
   3   5   2         54.02         53.72         3.11 o                         
   4   5   2        152.50        132.59         5.59 o                         
   5   5   2        107.17         96.23         3.03 o                         
   6   5   2         23.35         19.63         2.51 o                         
   7   5   2        180.05        176.48         6.61 o                         
   8   5   2          2.41          9.95         2.20 o                         
   9   5   2         46.54         45.39         4.28 o                         
  10   5   2          4.65         11.85         2.96 o                         
 -10   6   2          8.43         14.71         2.37 o                         
  -9   6   2          3.26          6.83         3.42 o                         
  -8   6   2          0.04          0.08         1.46 o                         
  -7   6   2         18.11         20.65         1.98 o                         
  -6   6   2         43.85         48.23         4.52 o                         
  -5   6   2          6.85          7.75         1.99 o                         
  -4   6   2          0.47          2.59         1.26 o                         
  -3   6   2        133.67        131.60         3.22 o                         
  -2   6   2         51.15         50.90         2.06 o                         
  -1   6   2         20.01         19.09         3.07 o                         
   0   6   2        319.51        349.95        12.09 o                         
   1   6   2          3.97          9.70         1.09 o                         
   2   6   2          1.59          0.77         0.94 o                         
   3   6   2        256.59        247.69         4.52 o                         
   4   6   2         42.81         46.62         2.24 o                         
   5   6   2         51.25         52.64         2.68 o                         
   6   6   2         49.79         47.39         3.62 o                         
   7   6   2          6.48          7.15         2.26 o                         
   8   6   2         55.02         59.50         4.38 o                         
   9   6   2          6.89         10.61         2.91 o                         
  -9   7   2          2.32          2.15         1.49 o                         
  -8   7   2          0.14         -0.14         1.54 o                         
  -7   7   2         44.03         37.56         2.59 o                         
  -6   7   2          1.13          3.66         3.50 o                         
  -5   7   2          0.21          4.08         2.09 o                         
  -4   7   2         14.70         14.24         1.96 o                         
  -3   7   2         87.16         91.68         2.96 o                         
  -2   7   2         36.27         34.39         2.28 o                         
  -1   7   2         48.76         45.82         2.18 o                         
   0   7   2          5.50          8.30         3.70 o                         
   1   7   2        116.38        110.02         3.70 o                         
   2   7   2        225.31        226.23         4.49 o                         
   3   7   2          3.34          2.82         1.64 o                         
   4   7   2         57.75         49.73         2.51 o                         
   5   7   2         65.83         67.89         2.97 o                         
   6   7   2         30.00         30.86         3.26 o                         
   7   7   2         11.55          9.56         2.76 o                         
   8   7   2          0.75          6.97         2.22 o                         
  -9   8   2          0.10         -0.13         3.24 o                         
  -8   8   2          8.09         10.18         1.74 o                         
  -7   8   2          1.87         -2.18         2.18 o                         
  -6   8   2          4.74          9.98         5.23 o                         
  -5   8   2          0.20          1.10         1.13 o                         
  -4   8   2         15.32         10.16         1.78 o                         
  -3   8   2          1.71          3.12         1.29 o                         
  -2   8   2         19.58         19.26         1.72 o                         
  -1   8   2         10.35          7.79         2.92 o                         
   0   8   2         80.53         73.11         5.20 o                         
   1   8   2        107.13        104.22         3.33 o                         
   2   8   2          8.95          9.86         2.01 o                         
   3   8   2         32.54         28.44         6.91 o                         
   4   8   2         41.96         40.89         2.49 o                         
   5   8   2         15.50         15.37         1.86 o                         
   6   8   2          4.33          8.05         2.26 o                         
   7   8   2          0.55          5.79         2.40 o                         
   8   8   2          4.90          8.39         2.72 o                         
  -8   9   2          0.02         -0.51         1.75 o                         
  -7   9   2          1.41          0.44         3.79 o                         
  -6   9   2          0.38         -0.21         1.30 o                         
  -5   9   2          3.85          4.85         3.65 o                         
  -4   9   2          0.00          0.00         1.39 o                         
  -3   9   2          6.93          3.06         2.17 o                         
  -2   9   2          8.79         12.43         2.57 o                         
  -1   9   2         22.57         22.25         1.95 o                         
   0   9   2         11.15         12.82         1.62 o                         
   1   9   2          0.09          0.27         1.28 o                         
   2   9   2         31.44         25.99         3.65 o                         
   3   9   2          0.05         -0.48         1.36 o                         
   4   9   2          8.42         13.91         2.03 o                         
   5   9   2          7.27         11.35         3.29 o                         
   6   9   2          0.02         -0.53         1.88 o                         
   7   9   2          2.93          5.54         2.53 o                         
  -7  10   2          2.14          6.19         1.76 o                         
  -6  10   2          0.19         -2.66         2.66 o                         
  -5  10   2          1.65         -1.48         1.48 o                         
  -4  10   2          1.62          1.83         1.37 o                         
  -3  10   2          2.50          1.17         3.40 o                         
  -2  10   2          1.48          0.25         3.12 o                         
  -1  10   2          0.37          3.41         2.17 o                         
   0  10   2          3.86          6.56         1.48 o                         
   1  10   2          1.23          3.76         1.93 o                         
   2  10   2          0.11         -1.03         1.49 o                         
   3  10   2         11.64          9.96         3.54 o                         
   4  10   2          2.78          1.17         2.94 o                         
   5  10   2          0.09         -2.36         3.45 o                         
   6  10   2          0.35         -1.46         2.27 o                         
  -5  11   2          0.02         -0.99         1.55 o                         
  -4  11   2          1.23          2.37         1.78 o                         
  -3  11   2          0.18          0.46         1.47 o                         
  -2  11   2          1.11          2.09         1.54 o                         
  -1  11   2          0.03          1.02         1.37 o                         
   0  11   2          0.77          4.83         1.51 o                         
   1  11   2          5.04          6.17         2.13 o                         
   2  11   2          3.01          4.33         1.54 o                         
   3  11   2          3.97          2.08         1.88 o                         
   4  11   2          0.77         -0.88         1.63 o                         
  -3  12   2          0.48          0.07         1.42 o                         
  -2  12   2          0.04          0.49         3.08 o                         
  -1  12   2          0.06          2.84         1.55 o                         
   0  12   2          0.00         -0.41         4.43 o                         
   1  12   2          1.98          0.37         2.07 o                         
   2  12   2          4.00          0.94         1.81 o                         
 -11   0   3         43.71         45.64         3.10 o                         
  -9   0   3          2.19          3.93         1.44 o                         
  -7   0   3         15.06         19.91         2.47 o                         
  -5   0   3        106.10        122.74         2.73 o                         
  -3   0   3        815.25        770.61        21.14 o                         
  -1   0   3         40.28         39.65         1.53 o                         
   1   0   3         38.81         39.37         1.63 o                         
   3   0   3        656.64        725.73         6.88 o                         
   5   0   3         28.37         41.60         3.48 o                         
   7   0   3          1.42         -1.47         1.71 o                         
   9   0   3          5.40          8.00         2.13 o                         
 -11   1   3          0.27         -1.69         1.69 o                         
 -10   1   3         21.46         22.36         2.13 o                         
  -9   1   3          3.17          9.40         1.45 o                         
  -8   1   3         22.12         19.28         2.46 o                         
  -7   1   3          2.81          0.90         1.04 o                         
  -6   1   3         33.43         27.25         1.59 o                         
  -5   1   3        212.96        199.75         3.48 o                         
  -4   1   3          7.74         11.21         1.14 o                         
  -3   1   3         38.31         36.76         2.50 o                         
  -2   1   3          8.25         10.41         0.89 o                         
  -1   1   3          1.65          4.05         0.77 o                         
   0   1   3          0.07         -0.54         0.75 o                         
   1   1   3        176.03        169.36         3.01 o                         
   2   1   3         75.43         81.55         8.14 o                         
   3   1   3        104.40         97.11         2.62 o                         
   4   1   3          3.10          7.88         1.87 o                         
   5   1   3          2.12          1.35         1.01 o                         
   6   1   3         38.39         40.71         3.01 o                         
   7   1   3         25.07         12.68         2.55 o                         
   8   1   3          1.46          2.98         2.17 o                         
   9   1   3          2.54          1.59         2.04 o                         
  10   1   3          2.17          2.41         2.63 o                         
 -11   2   3          3.83          0.11         6.35 o                         
 -10   2   3          0.33          0.05         4.34 o                         
  -9   2   3         43.34         41.25         2.47 o                         
  -8   2   3         82.51         72.74         5.09 o                         
  -7   2   3          5.76          9.82         2.98 o                         
  -6   2   3          5.74          6.11         1.11 o                         
  -5   2   3        129.47        136.82         3.55 o                         
  -4   2   3         26.20         30.11         1.49 o                         
  -3   2   3          0.87         -0.37         1.49 o                         
  -2   2   3         63.20         55.44         2.29 o                         
  -1   2   3        629.48        597.95         4.78 o                         
   0   2   3        270.02        281.62         3.30 o                         
   1   2   3          1.85          2.50         0.84 o                         
   2   2   3        487.20        504.22         4.88 o                         
   3   2   3         88.47         92.62         3.77 o                         
   4   2   3         37.62         32.30         3.99 o                         
   5   2   3         10.15         10.33         1.45 o                         
   6   2   3          1.57          1.64         1.41 o                         
   7   2   3          0.27         -1.69         1.69 o                         
   8   2   3         21.62         19.36         3.20 o                         
   9   2   3         10.79         11.29         2.45 o                         
  10   2   3         14.40         17.81         3.15 o                         
 -11   3   3          2.54          1.58         2.62 o                         
 -10   3   3          1.86          5.32         1.50 o                         
  -9   3   3          7.02          8.84         2.76 o                         
  -8   3   3         22.49         26.52         2.05 o                         
  -7   3   3         53.20         51.43         2.86 o                         
  -6   3   3        112.48        116.54         3.18 o                         
  -5   3   3         53.78         47.23         2.01 o                         
  -4   3   3          3.46          3.98         4.57 o                         
  -3   3   3         26.45         25.39         1.60 o                         
  -2   3   3        440.53        461.29         4.63 o                         
  -1   3   3          4.48          6.92         0.95 o                         
   0   3   3        604.16        613.41         9.05 o                         
   1   3   3        131.10        150.17         4.48 o                         
   2   3   3         13.77         21.76         1.34 o                         
   3   3   3        686.26        692.98         6.54 o                         
   4   3   3          3.49          6.67         1.81 o                         
   5   3   3          2.12          4.86         1.17 o                         
   6   3   3         20.27         20.13         2.30 o                         
   7   3   3          8.07          5.12         2.13 o                         
   8   3   3         99.80         90.66         5.38 o                         
   9   3   3         12.76         15.44         2.75 o                         
  10   3   3          9.91          9.60         3.06 o                         
 -11   4   3          2.69         -2.57         8.39 o                         
 -10   4   3          0.90         -2.18         3.54 o                         
  -9   4   3         51.24         56.90         3.26 o                         
  -8   4   3          4.14          4.00         1.50 o                         
  -7   4   3          4.22          5.97         4.55 o                         
  -6   4   3         14.06         14.71         1.92 o                         
  -5   4   3          0.02         -0.02         0.96 o                         
  -4   4   3        215.99        227.50         3.90 o                         
  -3   4   3        135.29        138.92         2.91 o                         
  -2   4   3          3.21          4.30         0.94 o                         
  -1   4   3         13.74          7.59         1.05 o                         
   0   4   3        297.50        332.77         4.17 o                         
   1   4   3        852.66        847.32         6.83 o                         
   2   4   3          1.02          1.46         1.17 o                         
   3   4   3         16.90         18.69         3.04 o                         
   4   4   3         87.09         86.98         2.71 o                         
   5   4   3         54.85         45.93         5.63 o                         
   6   4   3          1.03          0.64         1.97 o                         
   7   4   3         88.52         83.65         4.83 o                         
   8   4   3         13.65         16.20         3.17 o                         
   9   4   3         45.99         43.22         4.32 o                         
 -10   5   3          2.57          5.20         1.87 o                         
  -9   5   3          3.29          1.19         1.63 o                         
  -8   5   3         10.73          8.34         2.83 o                         
  -7   5   3         10.24          9.13         1.49 o                         
  -6   5   3          6.32          6.29         1.31 o                         
  -5   5   3         17.11         16.04         3.53 o                         
  -4   5   3         10.50          7.02         1.23 o                         
  -3   5   3          5.02          2.89         3.95 o                         
  -2   5   3        130.57        144.48         6.46 o                         
  -1   5   3        131.48        131.20         2.95 o                         
   0   5   3        397.20        401.08        14.09 o                         
   1   5   3         67.05         70.33         2.25 o                         
   2   5   3         10.54         12.78         4.73 o                         
   3   5   3          0.16         -0.92         0.92 o                         
   4   5   3          1.90          5.73         1.10 o                         
   5   5   3         21.85         19.89         1.83 o                         
   6   5   3        125.93        121.78         5.44 o                         
   7   5   3          4.50          4.52         2.30 o                         
   8   5   3         85.38         74.35         4.95 o                         
   9   5   3          2.23          5.47         2.42 o                         
 -10   6   3          1.82          0.33         1.66 o                         
  -9   6   3          7.30          2.83         2.24 o                         
  -8   6   3          0.04         -1.22         1.22 o                         
  -7   6   3         49.24         42.66         2.52 o                         
  -6   6   3          3.93          9.26         1.39 o                         
  -5   6   3          6.07          9.86         1.98 o                         
  -4   6   3         12.14         10.59         2.60 o                         
  -3   6   3         12.17         11.99         1.33 o                         
  -2   6   3        149.80        144.09         3.35 o                         
  -1   6   3        120.77        131.95         5.32 o                         
   0   6   3        132.25        145.34         3.34 o                         
   1   6   3         40.51         34.29         6.87 o                         
   2   6   3          3.23          4.79         1.09 o                         
   3   6   3        100.48        101.55         3.37 o                         
   4   6   3        129.87        130.72         3.64 o                         
   5   6   3         19.99         14.86         2.42 o                         
   6   6   3         30.53         33.97         3.19 o                         
   7   6   3         91.79         89.62         5.20 o                         
   8   6   3          6.25         -1.05         2.29 o                         
   9   6   3          3.09         -2.73         2.73 o                         
  -9   7   3          0.43          4.18         1.55 o                         
  -8   7   3         13.82         11.65         3.15 o                         
  -7   7   3          3.23          0.51         1.54 o                         
  -6   7   3         51.32         48.46         2.70 o                         
  -5   7   3          9.45          8.50         3.01 o                         
  -4   7   3          0.65         -1.10         1.10 o                         
  -3   7   3         48.67         58.52         2.89 o                         
  -2   7   3          8.70          7.39         1.39 o                         
  -1   7   3         23.30         25.90         3.09 o                         
   0   7   3          2.85          1.09         0.99 o                         
   1   7   3          0.16         -1.05         1.05 o                         
   2   7   3          1.65          3.52         1.31 o                         
   3   7   3         43.66         43.91         2.59 o                         
   4   7   3          1.81          4.14         1.42 o                         
   5   7   3        103.71        105.44         3.79 o                         
   6   7   3          2.07          8.08         2.27 o                         
   7   7   3          1.12          0.51         1.81 o                         
   8   7   3          1.65          5.15         2.28 o                         
  -9   8   3          0.38         -0.72         1.49 o                         
  -8   8   3          0.08          0.13         1.62 o                         
  -7   8   3          6.79         -0.69         1.63 o                         
  -6   8   3         18.24         18.48         2.00 o                         
  -5   8   3         32.14         28.04         2.21 o                         
  -4   8   3         11.25          6.25         2.11 o                         
  -3   8   3          3.93          7.63         1.38 o                         
  -2   8   3          0.82          0.99         1.12 o                         
  -1   8   3          0.09          3.10         1.33 o                         
   0   8   3          0.18         -0.73         2.55 o                         
   1   8   3          0.24          3.51         1.25 o                         
   2   8   3          0.07         -0.01         2.57 o                         
   3   8   3          0.06         -1.83         2.36 o                         
   4   8   3         38.47         40.94         7.99 o                         
   5   8   3          4.43          1.96         1.57 o                         
   6   8   3          6.24          6.94         2.42 o                         
   7   8   3          0.02         -0.27         2.29 o                         
  -8   9   3          4.65          5.26         1.78 o                         
  -7   9   3          1.72          5.85         1.78 o                         
  -6   9   3         21.04         24.41         2.25 o                         
  -5   9   3          3.17          0.85         3.84 o                         
  -4   9   3          0.32         -1.61         2.07 o                         
  -3   9   3         23.59         20.32         2.06 o                         
  -2   9   3          3.54          4.24         3.01 o                         
  -1   9   3          0.05          3.26         3.01 o                         
   0   9   3         12.36         13.61         1.73 o                         
   1   9   3          1.64          2.22         4.06 o                         
   2   9   3          9.63         16.95         1.82 o                         
   3   9   3         15.13         16.16         1.95 o                         
   4   9   3          5.64          5.82         2.70 o                         
   5   9   3          1.05          1.01         2.50 o                         
   6   9   3          0.03         -2.40         2.40 o                         
  -6  10   3          1.22         -0.22         1.76 o                         
  -5  10   3          2.04          3.34         1.96 o                         
  -4  10   3          3.08          1.32         2.37 o                         
  -3  10   3          1.04          3.81         1.57 o                         
  -2  10   3          0.26          1.86         1.34 o                         
  -1  10   3          7.64         10.07         2.58 o                         
   0  10   3          0.90         -3.19         3.19 o                         
   1  10   3          1.71          3.67         2.93 o                         
   2  10   3         11.61         14.77         2.76 o                         
   3  10   3          4.33          7.54         3.49 o                         
   4  10   3          0.18          1.93         2.22 o                         
   5  10   3          0.08          2.80         1.50 o                         
  -5  11   3          2.49          6.43         1.70 o                         
  -4  11   3          0.04          0.51         1.68 o                         
  -3  11   3          0.81          7.21         1.54 o                         
  -2  11   3          0.67         -2.65         2.65 o                         
  -1  11   3          0.17         -1.90         1.90 o                         
   0  11   3          1.15          1.95         2.09 o                         
   1  11   3          0.01          0.44         2.82 o                         
   2  11   3          0.56          3.46         2.86 o                         
   3  11   3          1.60          2.53         2.25 o                         
   4  11   3          1.71          2.09         3.60 o                         
  -2  12   3          2.01          2.31         3.01 o                         
  -1  12   3          0.19          0.34         5.23 o                         
   0  12   3          2.60          3.86         1.83 o                         
 -10   0   4        176.00        175.03         5.77 o                         
  -8   0   4          2.30          2.24         3.08 o                         
  -6   0   4         17.29         18.30         3.85 o                         
  -4   0   4        761.49        850.18        16.77 o                         
  -2   0   4       1188.03       1220.63        22.55 o                         
   0   0   4        136.36        131.17         3.24 o                         
   2   0   4         57.92         48.03         4.32 o                         
   4   0   4          9.24          5.75         2.35 o                         
   6   0   4         37.32         36.34         3.17 o                         
   8   0   4         50.98         58.98         4.16 o                         
  10   0   4          0.18         -0.67         2.40 o                         
 -11   1   4         23.82         21.93         2.58 o                         
 -10   1   4          1.54          1.26         1.51 o                         
  -9   1   4         43.55         43.23         2.59 o                         
  -8   1   4         14.38         10.09         3.37 o                         
  -7   1   4          0.00          0.93         1.04 o                         
  -6   1   4        302.30        324.09         4.99 o                         
  -5   1   4        311.21        297.33         4.45 o                         
  -4   1   4         55.93         49.99         1.81 o                         
  -3   1   4        883.85        954.45        27.24 o                         
  -2   1   4          0.32          0.53         0.78 o                         
  -1   1   4        375.46        388.12         6.43 o                         
   0   1   4        230.48        249.57         3.33 o                         
   1   1   4        120.64        117.84         2.45 o                         
   2   1   4        118.23        130.48         2.98 o                         
   3   1   4         24.22         26.24         1.57 o                         
   4   1   4        113.26        114.92         3.01 o                         
   5   1   4          1.45          2.52         1.22 o                         
   6   1   4         16.18         19.56         2.40 o                         
   7   1   4        123.14        104.86         5.17 o                         
   8   1   4          0.95          1.15         1.91 o                         
   9   1   4          0.00          1.05         1.91 o                         
  10   1   4          0.73         -1.27         2.77 o                         
 -11   2   4          3.61          7.60         1.74 o                         
 -10   2   4         44.90         49.74         7.86 o                         
  -9   2   4         13.64         14.71         1.92 o                         
  -8   2   4         18.72         22.87         4.89 o                         
  -7   2   4         78.57         72.71         2.75 o                         
  -6   2   4         45.84         49.27         3.70 o                         
  -5   2   4        184.46        193.42         6.14 o                         
  -4   2   4          1.51          1.72         1.45 o                         
  -3   2   4         41.52         37.95         3.68 o                         
  -2   2   4        182.85        181.79         3.07 o                         
  -1   2   4        280.80        299.79         3.76 o                         
   0   2   4          2.87          3.71         1.26 o                         
   1   2   4        101.09        104.72         2.44 o                         
   2   2   4         23.51         31.96         2.32 o                         
   3   2   4          0.00          1.13         1.21 o                         
   4   2   4        175.73        193.91         4.18 o                         
   5   2   4         62.41         70.15         2.63 o                         
   6   2   4         53.57         53.90         3.60 o                         
   7   2   4          3.26          7.83         1.94 o                         
   8   2   4          2.65          1.99         2.02 o                         
   9   2   4         12.59         15.99         3.00 o                         
 -11   3   4          0.15          2.01         1.64 o                         
 -10   3   4          9.91          7.57         1.74 o                         
  -9   3   4          4.11          2.80         1.73 o                         
  -8   3   4          9.56         11.18         1.58 o                         
  -7   3   4         34.31         32.74         2.53 o                         
  -6   3   4         83.12         82.74         5.77 o                         
  -5   3   4          3.15          3.59         1.07 o                         
  -4   3   4          5.82          5.91         1.00 o                         
  -3   3   4          4.15          5.87         2.68 o                         
  -2   3   4          0.64         -0.01         2.91 o                         
  -1   3   4         87.79        109.08         2.45 o                         
   0   3   4         69.17         78.18         2.17 o                         
   1   3   4          8.65          7.90         3.71 o                         
   2   3   4         46.69         47.26         1.90 o                         
   3   3   4        218.98        235.99         4.11 o                         
   4   3   4         67.34         64.62         5.49 o                         
   5   3   4         12.62         11.87         1.88 o                         
   6   3   4          0.96          4.24         1.71 o                         
   7   3   4          5.42          8.01         2.28 o                         
   8   3   4         11.77         13.65         2.53 o                         
   9   3   4          1.33          1.71         2.42 o                         
 -11   4   4          1.98          4.68         2.09 o                         
 -10   4   4          0.73          4.95         3.67 o                         
  -9   4   4          0.55          1.89         2.27 o                         
  -8   4   4          0.06         -0.01         1.26 o                         
  -7   4   4         70.80         65.82         2.76 o                         
  -6   4   4         62.66         68.17         5.74 o                         
  -5   4   4         26.74         26.22         1.74 o                         
  -4   4   4         36.58         35.14         1.82 o                         
  -3   4   4          2.03          1.14         2.05 o                         
  -2   4   4        179.94        195.07         3.50 o                         
  -1   4   4        229.85        258.92         3.94 o                         
   0   4   4         36.09         28.19         1.53 o                         
   1   4   4         77.81         74.24         3.05 o                         
   2   4   4         17.24         14.11         2.55 o                         
   3   4   4        223.67        206.75         6.31 o                         
   4   4   4         17.48         16.32         1.59 o                         
   5   4   4          3.37          1.67         2.87 o                         
   6   4   4          4.40          8.05         1.94 o                         
   7   4   4         30.31         34.22         3.20 o                         
   8   4   4         19.84         22.88         3.14 o                         
   9   4   4          0.10          6.57         2.60 o                         
 -10   5   4          1.64          3.61         2.51 o                         
  -9   5   4          1.17          1.06         1.44 o                         
  -8   5   4          1.76         -0.45         3.82 o                         
  -7   5   4          4.59          6.46         1.82 o                         
  -6   5   4          9.48          9.03         2.61 o                         
  -5   5   4         65.04         56.33         5.18 o                         
  -4   5   4          4.09          5.24         1.15 o                         
  -3   5   4         73.89         76.09         3.01 o                         
  -2   5   4         61.84         72.21         2.37 o                         
  -1   5   4         11.16         18.16         3.99 o                         
   0   5   4        132.85        134.14         3.16 o                         
   1   5   4         44.76         50.76         6.02 o                         
   2   5   4         13.75         17.29         2.69 o                         
   3   5   4          0.01          2.23         3.32 o                         
   4   5   4          1.73          3.09         1.21 o                         
   5   5   4         36.69         30.48         2.23 o                         
   6   5   4         29.05         27.55         3.09 o                         
   7   5   4          0.43         -0.24         1.84 o                         
   8   5   4          5.65          3.57         2.37 o                         
   9   5   4         10.25         15.52         2.86 o                         
 -10   6   4          1.45          0.43         4.74 o                         
  -9   6   4          0.71          2.90         2.76 o                         
  -8   6   4          3.63          3.31         1.71 o                         
  -7   6   4          0.47          0.95         1.33 o                         
  -6   6   4          1.12          0.08         1.46 o                         
  -5   6   4         34.27         39.46         2.43 o                         
  -4   6   4         26.36         20.94         1.76 o                         
  -3   6   4         80.85         91.95         2.94 o                         
  -2   6   4          0.77         -0.99         0.99 o                         
  -1   6   4          1.62          4.22         3.20 o                         
   0   6   4          1.02          1.43         2.09 o                         
   1   6   4          3.40          4.81         1.09 o                         
   2   6   4         30.11         28.99         3.12 o                         
   3   6   4         30.70         26.07         1.83 o                         
   4   6   4          5.07          7.10         1.97 o                         
   5   6   4          0.08         -1.27         1.27 o                         
   6   6   4          0.78          5.24         1.87 o                         
   7   6   4          0.02          3.28         1.92 o                         
   8   6   4          6.94         17.42         2.85 o                         
  -9   7   4          2.81          3.20         2.79 o                         
  -8   7   4         10.62         10.23         2.52 o                         
  -7   7   4          3.12          2.84         2.67 o                         
  -6   7   4          0.75          2.18         1.39 o                         
  -5   7   4         51.52         43.63         2.49 o                         
  -4   7   4          4.90          6.37         1.34 o                         
  -3   7   4         16.76         12.49         1.54 o                         
  -2   7   4         16.33         16.61         2.67 o                         
  -1   7   4          0.08         -2.13         2.13 o                         
   0   7   4         27.56         26.78         4.82 o                         
   1   7   4         29.36         28.15         1.97 o                         
   2   7   4         29.88         25.13         2.03 o                         
   3   7   4          0.54         -0.03         1.21 o                         
   4   7   4          0.72         -0.34         1.31 o                         
   5   7   4         20.96         21.29         2.03 o                         
   6   7   4          1.79          2.09         1.92 o                         
   7   7   4          0.34          1.62         2.19 o                         
  -8   8   4          0.86         -0.37         3.65 o                         
  -7   8   4         12.43         13.64         3.60 o                         
  -6   8   4         14.60         14.40         2.61 o                         
  -5   8   4          2.61          0.34         3.40 o                         
  -4   8   4          2.62          0.32         2.48 o                         
  -3   8   4         11.03          8.30         5.31 o                         
  -2   8   4          0.78         -1.22         1.22 o                         
  -1   8   4         10.42         11.16         2.21 o                         
   0   8   4         21.19         20.46         3.25 o                         
   1   8   4          1.01         -1.81         3.37 o                         
   2   8   4         21.99         30.53         3.01 o                         
   3   8   4          0.46          0.38         1.33 o                         
   4   8   4         29.88         31.87         2.81 o                         
   5   8   4          7.61         12.71         2.00 o                         
   6   8   4          2.84         -0.19         2.27 o                         
   7   8   4          3.20          3.29         2.57 o                         
  -7   9   4          0.69          0.61         2.41 o                         
  -6   9   4          5.04          3.76         1.61 o                         
  -5   9   4         29.22         35.48         3.93 o                         
  -4   9   4          1.25          0.21         2.43 o                         
  -3   9   4         27.58         27.61         2.14 o                         
  -2   9   4          0.30         -1.91         3.03 o                         
  -1   9   4          6.64          7.31         2.54 o                         
   0   9   4          1.06          2.14         1.26 o                         
   1   9   4          0.87          0.79         1.87 o                         
   2   9   4          2.71          3.17         4.11 o                         
   3   9   4          0.30          0.06         5.02 o                         
   4   9   4          0.85         -1.44         1.44 o                         
   5   9   4          3.99         -1.84         2.67 o                         
   6   9   4          3.81          6.49         2.53 o                         
  -6  10   4          1.17          3.65         4.57 o                         
  -5  10   4          0.03         -1.58         1.58 o                         
  -4  10   4         30.82         35.31         2.53 o                         
  -3  10   4          0.00         -0.63         4.12 o                         
  -2  10   4          5.54          6.18         1.55 o                         
  -1  10   4         18.63         14.54         3.05 o                         
   0  10   4          5.48          8.84         1.59 o                         
   1  10   4          0.78          2.57         4.07 o                         
   2  10   4          1.29          2.36         2.03 o                         
   3  10   4          1.00          0.35         1.54 o                         
   4  10   4          0.75         -1.48         1.48 o                         
  -4  11   4          2.98          8.86         3.25 o                         
  -3  11   4          2.53         -1.51         1.51 o                         
  -2  11   4          6.84          1.37         1.76 o                         
  -1  11   4          0.45         -0.13         4.03 o                         
   0  11   4          9.45          6.36         5.51 o                         
   1  11   4          3.66          3.26         2.32 o                         
   2  11   4          1.95          6.62         4.38 o                         
   3  11   4          2.88          7.38         1.94 o                         
 -11   0   5          6.79          8.31         1.89 o                         
  -9   0   5        175.65        194.00         5.03 o                         
  -7   0   5          2.82          4.01         1.29 o                         
  -5   0   5        302.14        295.37         4.60 o                         
  -3   0   5        150.10        155.56         3.35 o                         
  -1   0   5        446.62        513.33         5.20 o                         
   1   0   5          0.68          1.30         0.85 o                         
   3   0   5         44.92         46.36         3.30 o                         
   5   0   5          7.66          9.40         1.46 o                         
   7   0   5        101.86        101.93         5.39 o                         
   9   0   5          6.68          7.19         2.88 o                         
 -11   1   5          0.08          0.47         2.61 o                         
 -10   1   5         31.40         36.27         3.35 o                         
  -9   1   5         28.26         34.07         2.45 o                         
  -8   1   5         96.69         99.50         5.31 o                         
  -7   1   5         56.75         58.49         2.78 o                         
  -6   1   5         50.64         48.15         2.21 o                         
  -5   1   5         17.21         21.15         1.46 o                         
  -4   1   5          0.65          3.24         0.90 o                         
  -3   1   5         73.74         79.49         3.67 o                         
  -2   1   5       1102.79       1192.68         8.19 o                         
  -1   1   5          5.90          3.88         0.88 o                         
   0   1   5         58.18         63.65         2.01 o                         
   1   1   5         84.93         90.46         2.38 o                         
   2   1   5         65.43         65.66         7.27 o                         
   3   1   5         34.67         39.25         2.81 o                         
   4   1   5         70.37         68.92         2.58 o                         
   5   1   5         43.54         33.56         2.05 o                         
   6   1   5          8.78          8.42         2.09 o                         
   7   1   5          3.30         -2.10         2.10 o                         
   8   1   5         12.75         12.99         2.65 o                         
   9   1   5          0.18          3.18         2.25 o                         
 -11   2   5          0.00         -2.21         2.21 o                         
 -10   2   5         22.56         23.71         2.92 o                         
  -9   2   5         82.59         82.48         3.43 o                         
  -8   2   5         13.37         14.07         2.69 o                         
  -7   2   5         41.51         50.20         2.43 o                         
  -6   2   5        230.59        220.57         4.46 o                         
  -5   2   5          3.30          2.50         1.96 o                         
  -4   2   5          0.39          1.33         0.88 o                         
  -3   2   5          0.63         -0.95         0.95 o                         
  -2   2   5         86.89         85.67         3.34 o                         
  -1   2   5        884.92        938.73        10.06 o                         
   0   2   5          0.32          1.17         0.90 o                         
   1   2   5         41.10         44.51         6.07 o                         
   2   2   5        134.75        126.85         3.01 o                         
   3   2   5         40.44         37.58         1.90 o                         
   4   2   5         96.49         97.26         2.96 o                         
   5   2   5          3.97          2.56         4.27 o                         
   6   2   5          1.85          1.70         1.96 o                         
   7   2   5          0.91          4.51         1.92 o                         
   8   2   5          6.88          3.81         2.36 o                         
   9   2   5          3.97         -1.14         2.91 o                         
 -11   3   5          0.36         -1.59         1.59 o                         
 -10   3   5          0.50          2.90         1.46 o                         
  -9   3   5         14.60         12.61         2.18 o                         
  -8   3   5          6.83          5.64         1.50 o                         
  -7   3   5         13.27          9.11         2.01 o                         
  -6   3   5        195.83        171.07         7.24 o                         
  -5   3   5        219.15        218.01         7.69 o                         
  -4   3   5          0.12          0.71         0.94 o                         
  -3   3   5         10.11         11.15         1.19 o                         
  -2   3   5        259.89        239.24         4.46 o                         
  -1   3   5         72.23         66.75         3.00 o                         
   0   3   5          3.35          4.07         3.58 o                         
   1   3   5        114.10        106.23         2.81 o                         
   2   3   5        211.81        214.94         5.72 o                         
   3   3   5          3.88          3.60         1.17 o                         
   4   3   5          9.36         12.16         1.47 o                         
   5   3   5          1.23          1.59         1.95 o                         
   6   3   5         17.18         20.03         2.60 o                         
   7   3   5          5.87         11.30         2.42 o                         
   8   3   5          9.64          8.75         2.53 o                         
   9   3   5          0.80          4.30         2.40 o                         
 -10   4   5          6.30          6.35         5.26 o                         
  -9   4   5          3.38          0.79         1.56 o                         
  -8   4   5          0.07         -3.91         4.20 o                         
  -7   4   5         28.49         27.38         2.11 o                         
  -6   4   5          6.93          8.05         4.07 o                         
  -5   4   5          0.93          1.73         1.16 o                         
  -4   4   5        342.37        322.97         5.19 o                         
  -3   4   5          5.20          6.13         1.13 o                         
  -2   4   5         46.33         53.10         3.41 o                         
  -1   4   5          3.71          5.81         1.20 o                         
   0   4   5          1.49          1.32         2.92 o                         
   1   4   5         44.90         44.04         4.49 o                         
   2   4   5          0.16         -0.66         2.33 o                         
   3   4   5          0.02         -1.01         1.01 o                         
   4   4   5         42.96         41.14         2.29 o                         
   5   4   5          1.17         -0.46         1.35 o                         
   6   4   5          0.81         -1.83         1.83 o                         
   7   4   5          5.73          5.59         2.24 o                         
   8   4   5          0.21         -2.09         2.09 o                         
 -10   5   5          0.02          1.69         1.58 o                         
  -9   5   5          6.68          4.20         1.57 o                         
  -8   5   5          0.25          1.65         4.09 o                         
  -7   5   5         22.36         21.18         2.06 o                         
  -6   5   5         20.88         16.07         4.64 o                         
  -5   5   5        121.46        107.19         3.40 o                         
  -4   5   5          0.27         -0.32         2.17 o                         
  -3   5   5          7.22          5.30         2.75 o                         
  -2   5   5         40.54         41.63         2.10 o                         
  -1   5   5         16.64         18.77         4.39 o                         
   0   5   5         26.73         26.38         1.70 o                         
   1   5   5         61.05         64.26         3.67 o                         
   2   5   5         22.90         31.26         4.45 o                         
   3   5   5         62.98         57.05         4.64 o                         
   4   5   5          2.71          3.93         1.30 o                         
   5   5   5         13.02          4.90         2.25 o                         
   6   5   5          4.26          0.23         2.10 o                         
   7   5   5          0.10          2.04         1.89 o                         
   8   5   5          1.20          0.77         2.83 o                         
  -9   6   5          0.23          3.71         2.22 o                         
  -8   6   5          1.07         -1.52         1.52 o                         
  -7   6   5         36.33         33.12         7.54 o                         
  -6   6   5          1.39          3.21         3.61 o                         
  -5   6   5          1.33         -0.68         2.04 o                         
  -4   6   5          0.80          0.05         3.20 o                         
  -3   6   5         22.22         23.75         1.74 o                         
  -2   6   5          7.43          7.94         1.27 o                         
  -1   6   5          0.44          3.66         1.11 o                         
   0   6   5          8.85          7.43         1.34 o                         
   1   6   5         59.83         55.98         2.51 o                         
   2   6   5          8.88         10.97         3.54 o                         
   3   6   5         14.18         12.79         1.93 o                         
   4   6   5         21.00         22.48         1.95 o                         
   5   6   5          6.27         12.24         2.34 o                         
   6   6   5          0.02          0.37         1.92 o                         
   7   6   5          0.10          3.52         2.12 o                         
  -9   7   5          8.03         15.38         2.46 o                         
  -8   7   5          0.42         -1.02         1.50 o                         
  -7   7   5          2.37          5.53         1.48 o                         
  -6   7   5         57.62         58.65         3.13 o                         
  -5   7   5         17.23         14.84         1.99 o                         
  -4   7   5          0.24          0.34         4.79 o                         
  -3   7   5          4.02          0.29         2.88 o                         
  -2   7   5         14.97         14.97         3.04 o                         
  -1   7   5         10.92         13.70         1.70 o                         
   0   7   5         14.42         14.01         1.59 o                         
   1   7   5          7.59         12.88         3.52 o                         
   2   7   5         13.03         10.18         1.68 o                         
   3   7   5          4.02          2.91         2.04 o                         
   4   7   5          0.50          1.11         1.41 o                         
   5   7   5          0.00         -1.21         1.77 o                         
   6   7   5          0.02          8.82         2.27 o                         
   7   7   5          1.59         -2.60         2.60 o                         
  -8   8   5          9.08         10.15         3.50 o                         
  -7   8   5          4.50          2.43         1.57 o                         
  -6   8   5          7.06          9.46         2.74 o                         
  -5   8   5          5.62          9.12         4.70 o                         
  -4   8   5          9.12         10.92         1.77 o                         
  -3   8   5         66.32         65.94         4.90 o                         
  -2   8   5          7.11          3.06         2.31 o                         
  -1   8   5          0.01         -1.24         1.33 o                         
   0   8   5          1.18          3.54         1.41 o                         
   1   8   5         13.92         12.01         1.65 o                         
   2   8   5          0.21          3.73         1.36 o                         
   3   8   5          1.91          0.40         1.30 o                         
   4   8   5          4.75          8.62         2.97 o                         
   5   8   5          1.39         -0.34         2.12 o                         
   6   8   5          0.14         -1.80         2.65 o                         
  -7   9   5          0.01          5.07         1.63 o                         
  -6   9   5          1.05          0.89         1.58 o                         
  -5   9   5          0.03          0.41         4.02 o                         
  -4   9   5         33.28         27.90         4.80 o                         
  -3   9   5         11.80         13.37         1.83 o                         
  -2   9   5         19.31         21.02         2.14 o                         
  -1   9   5          0.04         -1.48         1.48 o                         
   0   9   5          0.36         -1.18         2.53 o                         
   1   9   5          0.79         -0.62         1.83 o                         
   2   9   5          1.64         -0.79         1.36 o                         
   3   9   5          0.73         -1.51         1.60 o                         
   4   9   5          0.31         -1.45         1.45 o                         
   5   9   5          0.03         -2.57         2.57 o                         
  -6  10   5          2.60         11.84         8.28 o                         
  -5  10   5          4.49          8.59         3.13 o                         
  -4  10   5          1.08         -3.05         3.05 o                         
  -3  10   5         16.94         18.48         5.99 o                         
  -2  10   5          0.48         -2.12         2.12 o                         
  -1  10   5          2.71         -1.52         1.52 o                         
   0  10   5         10.95         12.46         2.42 o                         
   1  10   5          1.54          0.26         1.49 o                         
   2  10   5          1.07         -1.38         1.67 o                         
   3  10   5          0.02         -2.17         2.17 o                         
   4  10   5          0.36         -1.57         1.57 o                         
  -3  11   5          0.00          3.97         1.60 o                         
  -2  11   5          5.76          2.94         4.26 o                         
  -1  11   5          4.83          5.05         4.33 o                         
   0  11   5          6.92         15.30         2.84 o                         
   1  11   5          1.27          1.00         1.71 o                         
 -10   0   6          3.04          5.99         2.67 o                         
  -8   0   6         23.72         24.73         2.06 o                         
  -6   0   6          6.67          6.72         1.35 o                         
  -4   0   6         71.61         79.42         2.53 o                         
  -2   0   6         94.90        110.96         2.83 o                         
   0   0   6        382.71        413.88         6.40 o                         
   2   0   6         21.11         21.26         2.77 o                         
   4   0   6         64.21         52.44         6.40 o                         
   6   0   6          2.41          3.90         2.21 o                         
   8   0   6          1.27         -1.17         2.06 o                         
 -11   1   6          9.65         13.04         2.13 o                         
 -10   1   6          3.67         -1.73         4.24 o                         
  -9   1   6          2.97          4.49         3.83 o                         
  -8   1   6         41.46         36.28         2.72 o                         
  -7   1   6         27.55         21.11         2.05 o                         
  -6   1   6         20.52         15.83         4.86 o                         
  -5   1   6          3.65          2.43         1.25 o                         
  -4   1   6         29.86         30.15         1.77 o                         
  -3   1   6         66.49         66.93         3.16 o                         
  -2   1   6         16.41         16.52         1.40 o                         
  -1   1   6        325.04        324.65         6.35 o                         
   0   1   6         38.19         42.75         1.93 o                         
   1   1   6         18.78         16.16         1.43 o                         
   2   1   6         45.39         41.33         2.77 o                         
   3   1   6          1.14          0.60         3.91 o                         
   4   1   6          0.11         -0.30         1.15 o                         
   5   1   6         20.63         21.27         2.68 o                         
   6   1   6          2.51         -2.14         2.14 o                         
   7   1   6          0.77          3.29         2.34 o                         
   8   1   6          0.20         -2.70         2.70 o                         
 -11   2   6          0.34          2.32         1.77 o                         
 -10   2   6          0.82         12.13         3.96 o                         
  -9   2   6         44.92         47.36         2.81 o                         
  -8   2   6         26.75         26.92         2.24 o                         
  -7   2   6         23.01         22.44         2.03 o                         
  -6   2   6        186.23        182.73         5.82 o                         
  -5   2   6          0.98         -0.12         0.98 o                         
  -4   2   6         26.10         25.28         1.68 o                         
  -3   2   6        123.17        119.21         3.03 o                         
  -2   2   6          1.50          3.60         0.99 o                         
  -1   2   6        280.13        290.52         4.52 o                         
   0   2   6         70.80         71.22         2.46 o                         
   1   2   6          3.78          4.94         1.16 o                         
   2   2   6        109.87        100.83         7.86 o                         
   3   2   6          4.22          3.19         1.14 o                         
   4   2   6          2.36          4.03         1.29 o                         
   5   2   6          4.39          4.59         2.12 o                         
   6   2   6          3.63          4.45         2.31 o                         
   7   2   6          0.26          5.59         2.09 o                         
   8   2   6          3.81          6.37         2.25 o                         
 -10   3   6          0.10         -2.36         2.36 o                         
  -9   3   6          2.40          5.79         1.69 o                         
  -8   3   6         81.81         82.95         4.28 o                         
  -7   3   6         94.56        100.60         4.40 o                         
  -6   3   6          0.41          3.09         1.90 o                         
  -5   3   6         21.04         26.70         1.85 o                         
  -4   3   6        284.78        288.05         6.16 o                         
  -3   3   6        128.58        117.71         3.15 o                         
  -2   3   6         77.42         85.58         4.03 o                         
  -1   3   6          1.13          1.82         0.97 o                         
   0   3   6         43.71         40.42         2.04 o                         
   1   3   6        301.27        304.76         9.84 o                         
   2   3   6         11.39         14.76         3.72 o                         
   3   3   6         35.47         32.20         3.34 o                         
   4   3   6         76.12         85.49         3.85 o                         
   5   3   6          9.89         14.18         2.46 o                         
   6   3   6          9.70          8.49         2.45 o                         
   7   3   6          2.02          1.92         2.22 o                         
   8   3   6          0.42          3.12         2.30 o                         
 -10   4   6          7.57          9.99         1.95 o                         
  -9   4   6          3.37          0.34         1.59 o                         
  -8   4   6          0.16         -0.23         1.41 o                         
  -7   4   6         10.05         11.15         4.05 o                         
  -6   4   6        125.30        128.88         3.81 o                         
  -5   4   6         30.17         32.02         2.04 o                         
  -4   4   6        154.80        148.22         7.50 o                         
  -3   4   6         42.13         50.91         3.45 o                         
  -2   4   6         95.45         94.68         3.23 o                         
  -1   4   6         27.06         25.41         2.11 o                         
   0   4   6          0.33          2.22         1.26 o                         
   1   4   6          0.66         -0.64         1.63 o                         
   2   4   6         34.52         31.31         2.06 o                         
   3   4   6        108.05        111.39         3.48 o                         
   4   4   6         25.40         25.35         1.96 o                         
   5   4   6          4.48          2.06         1.95 o                         
   6   4   6          1.93         -0.60         2.09 o                         
   7   4   6          0.00          0.72         2.07 o                         
   8   4   6          0.04         -2.79         2.79 o                         
 -10   5   6          3.57          7.58         1.97 o                         
  -9   5   6          0.28         -1.86         2.90 o                         
  -8   5   6          0.52          3.56         2.90 o                         
  -7   5   6          4.03          1.79         1.49 o                         
  -6   5   6          0.45         -0.83         2.14 o                         
  -5   5   6        357.94        352.72         9.53 o                         
  -4   5   6          0.25         -0.54         1.32 o                         
  -3   5   6        119.52        111.23         3.36 o                         
  -2   5   6         10.11          8.84         1.33 o                         
  -1   5   6         31.26         28.59         1.91 o                         
   0   5   6         31.76         33.12         2.04 o                         
   1   5   6          4.83          4.09         1.19 o                         
   2   5   6          6.29          9.85         1.51 o                         
   3   5   6         91.33         82.66         4.65 o                         
   4   5   6          0.46         -0.47         2.06 o                         
   5   5   6          6.43          5.87         2.21 o                         
   6   5   6          0.00          0.50         2.12 o                         
   7   5   6          0.29          5.37         2.45 o                         
  -9   6   6          4.15          4.42         1.82 o                         
  -8   6   6          0.58          4.53         1.53 o                         
  -7   6   6         22.66         21.14         2.26 o                         
  -6   6   6         55.69         68.45         4.69 o                         
  -5   6   6         67.08         73.76         5.84 o                         
  -4   6   6        165.22        156.31         4.20 o                         
  -3   6   6         48.49         50.07         2.45 o                         
  -2   6   6          1.10          3.31         1.17 o                         
  -1   6   6          9.49         11.79         1.56 o                         
   0   6   6         38.28         33.37         2.77 o                         
   1   6   6         40.75         41.58         2.43 o                         
   2   6   6         45.67         45.14         2.64 o                         
   3   6   6         15.46         15.48         2.30 o                         
   4   6   6          7.38          1.70         1.71 o                         
   5   6   6          7.18         12.29         2.48 o                         
   6   6   6          0.85          0.00         2.12 o                         
   7   6   6          0.09         -2.02         2.02 o                         
  -8   7   6         21.71         27.39         7.16 o                         
  -7   7   6          1.83         -1.95         3.96 o                         
  -6   7   6         36.73         33.20         4.38 o                         
  -5   7   6         61.99         56.19         2.96 o                         
  -4   7   6          1.22          4.24         2.97 o                         
  -3   7   6          0.23          4.39         1.75 o                         
  -2   7   6         24.65         24.15         3.82 o                         
  -1   7   6          6.44          8.01         1.63 o                         
   0   7   6         15.38         15.90         1.75 o                         
   1   7   6          2.44         -1.54         2.80 o                         
   2   7   6         29.95         32.03         3.65 o                         
   3   7   6          2.13          3.13         2.64 o                         
   4   7   6          6.64          5.19         1.76 o                         
   5   7   6          1.02         -0.79         1.79 o                         
   6   7   6          0.02          1.71         2.46 o                         
  -7   8   6          8.90          9.06         1.94 o                         
  -6   8   6          4.60          2.93         1.64 o                         
  -5   8   6          0.22          1.80         6.62 o                         
  -4   8   6          0.03         -0.25         1.30 o                         
  -3   8   6          9.08         11.48         1.83 o                         
  -2   8   6          5.90          9.82         3.93 o                         
  -1   8   6         30.42         31.13         2.37 o                         
   0   8   6          0.22          1.95         1.31 o                         
   1   8   6          0.14         -1.37         1.37 o                         
   2   8   6          7.57          4.80         1.81 o                         
   3   8   6          0.00          0.34         4.46 o                         
   4   8   6          1.17         -2.26         2.26 o                         
   5   8   6          0.00         -0.29         2.17 o                         
  -6   9   6          0.84          1.53         1.81 o                         
  -5   9   6          0.29          3.00         1.63 o                         
  -4   9   6          0.04         -0.78         4.78 o                         
  -3   9   6          0.04          1.37         5.02 o                         
  -2   9   6          9.74          9.23         1.79 o                         
  -1   9   6          0.70          0.23         1.43 o                         
   0   9   6          2.73         -0.60         1.45 o                         
   1   9   6          1.85          2.68         2.29 o                         
   2   9   6          0.57          3.37         1.42 o                         
   3   9   6          0.90         -0.41         1.98 o                         
   4   9   6          0.10         -4.91         4.91 o                         
  -5  10   6          1.07         -0.46         2.22 o                         
  -4  10   6          0.02          4.15         1.71 o                         
  -3  10   6          0.58          1.50         1.62 o                         
  -2  10   6          1.94         -1.69         1.69 o                         
  -1  10   6          5.83          9.94         1.86 o                         
   0  10   6          0.57         -0.93         2.65 o                         
   1  10   6          0.54          5.19         2.12 o                         
   2  10   6          2.54          1.71         1.66 o                         
  -9   0   7          5.44          2.74         4.01 o                         
  -7   0   7         42.43         45.32         2.57 o                         
  -5   0   7        105.76         96.93         3.15 o                         
  -3   0   7        180.69        187.76         4.06 o                         
  -1   0   7        144.33        148.64         3.50 o                         
   1   0   7          6.49          4.14         2.13 o                         
   3   0   7         31.48         37.71         4.19 o                         
   5   0   7          0.00          0.65         1.88 o                         
   7   0   7          0.67          0.46         2.14 o                         
 -10   1   7          0.83          3.79         2.19 o                         
  -9   1   7          0.00         -1.65         1.65 o                         
  -8   1   7         18.82         17.98         2.04 o                         
  -7   1   7          2.05         -2.55         2.55 o                         
  -6   1   7         27.49         25.54         1.96 o                         
  -5   1   7          0.63          0.77         2.23 o                         
  -4   1   7         92.55         83.21         6.36 o                         
  -3   1   7          2.02          1.67         1.11 o                         
  -2   1   7         58.67         57.48         3.79 o                         
  -1   1   7         27.98         28.14         1.85 o                         
   0   1   7         39.91         37.38         5.82 o                         
   1   1   7         11.32          8.18         2.37 o                         
   2   1   7        100.15        101.78         3.24 o                         
   3   1   7         16.35         12.19         1.70 o                         
   4   1   7         20.89         24.41         5.70 o                         
   5   1   7         10.56         10.56         2.47 o                         
   6   1   7          6.23          9.73         2.29 o                         
   7   1   7          1.90          6.46         2.42 o                         
 -10   2   7          0.77          4.81         3.86 o                         
  -9   2   7          0.37         -0.05         1.46 o                         
  -8   2   7          9.72          7.61         1.65 o                         
  -7   2   7          9.36          8.00         2.98 o                         
  -6   2   7         46.41         44.05         2.65 o                         
  -5   2   7          6.16          8.32         2.58 o                         
  -4   2   7         27.80         31.72         2.72 o                         
  -3   2   7          1.40          1.38         2.63 o                         
  -2   2   7          4.25          5.06         3.67 o                         
  -1   2   7         53.35         51.33         2.30 o                         
   0   2   7         63.90         66.02         2.50 o                         
   1   2   7          1.15          2.68         1.70 o                         
   2   2   7          6.46         10.71         1.45 o                         
   3   2   7         24.25         23.58         1.98 o                         
   4   2   7         13.68         13.66         2.84 o                         
   5   2   7         21.10         22.22         2.74 o                         
   6   2   7          0.00          4.08         2.03 o                         
   7   2   7          0.45          6.02         2.05 o                         
 -10   3   7          0.75          1.95         5.51 o                         
  -9   3   7          0.96          1.56         1.50 o                         
  -8   3   7          1.22          7.36         1.60 o                         
  -7   3   7        104.98        109.03         4.88 o                         
  -6   3   7          4.32          4.19         2.39 o                         
  -5   3   7          1.94          1.67         1.39 o                         
  -4   3   7         96.62         85.66         3.04 o                         
  -3   3   7          2.60          0.13         1.90 o                         
  -2   3   7        108.05        110.36         3.31 o                         
  -1   3   7         22.49         23.88         1.80 o                         
   0   3   7          4.03          6.54         3.82 o                         
   1   3   7        147.64        148.13         5.48 o                         
   2   3   7         12.50         16.48         7.32 o                         
   3   3   7          1.12         -0.07         2.34 o                         
   4   3   7         31.65         34.26         2.40 o                         
   5   3   7          1.39         -1.92         1.92 o                         
   6   3   7          6.80          6.49         2.50 o                         
   7   3   7          0.46         -0.76         2.41 o                         
 -10   4   7          0.00         -2.37         3.39 o                         
  -9   4   7          3.90          2.80         1.56 o                         
  -8   4   7         14.73         13.43         1.97 o                         
  -7   4   7          0.41          4.08         2.09 o                         
  -6   4   7         26.36         30.41         2.22 o                         
  -5   4   7        141.62        136.23         4.06 o                         
  -4   4   7         75.35         59.08         2.77 o                         
  -3   4   7        264.98        252.47         5.04 o                         
  -2   4   7         28.06         20.05         4.30 o                         
  -1   4   7         28.31         26.92         1.91 o                         
   0   4   7        129.38        116.41         3.59 o                         
   1   4   7         23.64         21.41         1.94 o                         
   2   4   7          0.74         -0.94         1.87 o                         
   3   4   7         89.63         92.65         4.51 o                         
   4   4   7          1.06          2.26         3.55 o                         
   5   4   7         22.29         18.25         2.90 o                         
   6   4   7          1.61          3.97         2.43 o                         
   7   4   7          0.87          0.29         2.47 o                         
  -9   5   7          2.28          3.46         3.29 o                         
  -8   5   7          3.87          3.30         1.93 o                         
  -7   5   7          0.26          0.40         2.56 o                         
  -6   5   7         27.27         27.99         2.28 o                         
  -5   5   7         56.32         63.91         2.98 o                         
  -4   5   7        157.99        146.50         4.22 o                         
  -3   5   7         17.80         21.00         3.08 o                         
  -2   5   7        267.62        265.04         6.75 o                         
  -1   5   7          3.29          3.88         1.45 o                         
   0   5   7         11.18         14.28         1.54 o                         
   1   5   7          0.45         -0.83         1.19 o                         
   2   5   7         48.60         49.74         4.21 o                         
   3   5   7         27.28         31.21         4.98 o                         
   4   5   7         20.22         22.21         2.14 o                         
   5   5   7         13.74         11.45         2.88 o                         
   6   5   7          8.58         15.05         3.30 o                         
  -8   6   7         22.21         28.51         2.98 o                         
  -7   6   7          5.70          4.85         1.69 o                         
  -6   6   7         25.69         24.56         4.03 o                         
  -5   6   7         21.55         21.77         3.79 o                         
  -4   6   7          3.94          7.88         4.29 o                         
  -3   6   7        159.31        172.04         4.58 o                         
  -2   6   7         22.29         27.01         2.87 o                         
  -1   6   7         11.14         13.21         1.69 o                         
   0   6   7         80.88         79.93         3.32 o                         
   1   6   7          8.21          5.08         1.66 o                         
   2   6   7         26.13         22.51         2.15 o                         
   3   6   7          9.73          6.57         2.12 o                         
   4   6   7          1.97          5.77         3.34 o                         
   5   6   7         10.59         16.65         3.00 o                         
   6   6   7          0.93          0.67         2.37 o                         
  -8   7   7          5.61         -0.18         5.15 o                         
  -7   7   7         36.99         46.61         7.50 o                         
  -6   7   7          0.37         -1.40         1.40 o                         
  -5   7   7          2.09         -3.40         3.40 o                         
  -4   7   7          8.60         12.28         1.68 o                         
  -3   7   7          0.16          4.20         2.20 o                         
  -2   7   7         12.04         15.42         4.11 o                         
  -1   7   7         37.41         34.46         2.51 o                         
   0   7   7         12.95         19.06         1.98 o                         
   1   7   7         62.72         62.07         3.17 o                         
   2   7   7          3.64         -0.36         2.64 o                         
   3   7   7          1.43          3.64         1.78 o                         
   4   7   7          2.51          1.22         1.58 o                         
   5   7   7          0.10         -2.27         2.27 o                         
  -7   8   7          0.05          1.63         3.96 o                         
  -6   8   7          9.68         13.09         2.78 o                         
  -5   8   7          2.15         -1.99         4.34 o                         
  -4   8   7          0.29         -0.21         1.37 o                         
  -3   8   7          9.81         13.17         5.32 o                         
  -2   8   7          0.01         -3.04         3.15 o                         
  -1   8   7          0.62         -1.52         1.94 o                         
   0   8   7         22.34         19.12         2.62 o                         
   1   8   7          9.41         13.23         2.23 o                         
   2   8   7         13.59         13.73         5.72 o                         
   3   8   7          0.47         -0.40         2.83 o                         
   4   8   7          2.13         -1.24         2.07 o                         
  -5   9   7          1.10          2.71         4.67 o                         
  -4   9   7          0.66         -1.46         1.46 o                         
  -3   9   7          0.43         -1.83         1.83 o                         
  -2   9   7          0.54          2.50         1.50 o                         
  -1   9   7          1.15         -0.85         2.13 o                         
   0   9   7          0.84          0.18         2.42 o                         
   1   9   7         13.19         19.14         2.39 o                         
   2   9   7          1.71         -1.55         1.55 o                         
  -3  10   7          0.06         -2.07         2.07 o                         
  -2  10   7          0.32         -0.19         1.65 o                         
  -1  10   7          0.73          1.16         3.07 o                         
   0  10   7          7.62         11.28         3.53 o                         
 -10   0   8          1.59          0.05         2.42 o                         
  -8   0   8         11.81         12.64         1.82 o                         
  -6   0   8         87.97         77.79         3.13 o                         
  -4   0   8          5.40          5.31         1.92 o                         
  -2   0   8         24.82         29.14         2.76 o                         
   0   0   8          5.97          5.31         1.28 o                         
   2   0   8         28.95         30.08         2.18 o                         
   4   0   8         61.44         51.41         2.92 o                         
   6   0   8          0.00         -2.32         2.32 o                         
 -10   1   8          0.03         -1.61         1.61 o                         
  -9   1   8          2.01          1.07         1.61 o                         
  -8   1   8          2.06          1.42         3.96 o                         
  -7   1   8         17.31         12.55         1.95 o                         
  -6   1   8         53.33         52.93         2.75 o                         
  -5   1   8         15.88         15.92         2.53 o                         
  -4   1   8          2.86         -0.73         2.57 o                         
  -3   1   8         26.05         29.59         2.67 o                         
  -2   1   8          6.22          3.35         2.01 o                         
  -1   1   8          0.08         -0.98         0.98 o                         
   0   1   8          2.37          0.92         4.98 o                         
   1   1   8        115.05        114.73         3.64 o                         
   2   1   8        155.47        157.91         5.41 o                         
   3   1   8         14.38         16.09         2.83 o                         
   4   1   8          3.78          5.76         1.52 o                         
   5   1   8          8.88         10.53         2.50 o                         
   6   1   8          0.23         -0.19         2.36 o                         
 -10   2   8          1.20          5.02         1.91 o                         
  -9   2   8          1.51         -0.40         5.35 o                         
  -8   2   8          0.85          0.76         1.41 o                         
  -7   2   8          4.42          3.94         1.55 o                         
  -6   2   8         78.94         77.16         3.37 o                         
  -5   2   8         44.13         50.21         3.40 o                         
  -4   2   8          8.27          6.80         1.58 o                         
  -3   2   8         59.65         61.56         2.72 o                         
  -2   2   8          3.31          2.31         1.29 o                         
  -1   2   8          1.41          5.89         1.34 o                         
   0   2   8        132.76        123.22         3.77 o                         
   1   2   8        124.61        124.08         3.84 o                         
   2   2   8         51.54         54.57         2.83 o                         
   3   2   8          4.93          5.85         3.86 o                         
   4   2   8          0.02         -1.29         1.29 o                         
   5   2   8          0.38         -1.81         1.81 o                         
   6   2   8          0.09          6.14         2.12 o                         
  -9   3   8          4.64          9.73         5.11 o                         
  -8   3   8          2.85         -2.23         2.23 o                         
  -7   3   8         11.21          9.66         1.75 o                         
  -6   3   8         15.08         21.81         3.61 o                         
  -5   3   8         18.79         18.85         2.00 o                         
  -4   3   8          7.77          6.19         1.50 o                         
  -3   3   8          2.34          7.60         1.36 o                         
  -2   3   8         67.56         67.33         2.89 o                         
  -1   3   8        116.12        112.34         3.63 o                         
   0   3   8         37.50         31.62         2.21 o                         
   1   3   8        106.64        108.23        10.92 o                         
   2   3   8         13.83         11.79         1.90 o                         
   3   3   8         11.78         14.56         1.84 o                         
   4   3   8          3.74          1.86         1.58 o                         
   5   3   8          0.02         -2.28         2.28 o                         
   6   3   8          0.07          2.74         2.29 o                         
  -9   4   8          4.83          5.04         4.91 o                         
  -8   4   8          0.02          2.91         1.45 o                         
  -7   4   8          0.34          1.83         1.28 o                         
  -6   4   8         12.33         13.56         1.75 o                         
  -5   4   8          6.63         10.00         1.57 o                         
  -4   4   8          3.51         -1.68         1.79 o                         
  -3   4   8         79.87         81.19         3.20 o                         
  -2   4   8        139.29        145.49         4.16 o                         
  -1   4   8         13.31         13.11         4.35 o                         
   0   4   8         12.21         17.26         4.60 o                         
   1   4   8          3.09          3.90         1.55 o                         
   2   4   8          0.48          0.72         5.07 o                         
   3   4   8          1.43          2.25         2.27 o                         
   4   4   8          0.01          1.65         2.49 o                         
   5   4   8          0.83          1.54         2.40 o                         
   6   4   8         13.78         19.49         3.30 o                         
  -8   5   8          1.74          1.57         4.61 o                         
  -7   5   8         13.56         13.81         2.10 o                         
  -6   5   8          0.29          1.72         1.57 o                         
  -5   5   8         12.90         15.01         4.60 o                         
  -4   5   8          1.75          4.53         1.41 o                         
  -3   5   8         45.65         40.72         2.62 o                         
  -2   5   8          2.58          0.22         2.46 o                         
  -1   5   8         34.89         35.36         2.31 o                         
   0   5   8          2.11         -3.78         3.78 o                         
   1   5   8          0.01          1.15         1.60 o                         
   2   5   8          0.15          0.35         1.32 o                         
   3   5   8          0.92          4.73         2.50 o                         
   4   5   8          1.49         -1.62         2.17 o                         
   5   5   8         15.04         13.32         3.47 o                         
  -8   6   8          0.32         -0.14         1.88 o                         
  -7   6   8          2.64         -0.49         4.37 o                         
  -6   6   8          2.13         -0.38         2.44 o                         
  -5   6   8          0.13         -0.41         2.26 o                         
  -4   6   8          1.02         -0.71         1.38 o                         
  -3   6   8          0.03          0.74         1.29 o                         
  -2   6   8         71.49         68.94         3.32 o                         
  -1   6   8         17.09         16.36         1.94 o                         
   0   6   8          3.77          8.99         3.63 o                         
   1   6   8          4.24          5.06         1.73 o                         
   2   6   8          6.99         10.62         2.45 o                         
   3   6   8          3.15          0.66         1.43 o                         
   4   6   8          0.48          0.99         3.33 o                         
  -7   7   8          0.19          3.94         1.63 o                         
  -6   7   8          0.92          4.02         1.57 o                         
  -5   7   8          3.03          5.06         1.67 o                         
  -4   7   8          9.55          8.22         1.82 o                         
  -3   7   8          2.36          3.25         1.61 o                         
  -2   7   8         10.57          8.99         1.86 o                         
  -1   7   8         37.86         43.69         2.86 o                         
   0   7   8         10.66          5.85         1.97 o                         
   1   7   8          5.98          4.01         1.62 o                         
   2   7   8          9.71         12.41         4.66 o                         
   3   7   8          9.64          9.16         4.24 o                         
   4   7   8          8.44          7.96         6.28 o                         
  -6   8   8          1.87          3.36        10.12 o                         
  -5   8   8          7.31          4.33         5.58 o                         
  -4   8   8          2.55          6.95         1.73 o                         
  -3   8   8          1.77          8.54         1.64 o                         
  -2   8   8          3.78         -0.38         1.85 o                         
  -1   8   8          1.37          4.29         2.07 o                         
   0   8   8          1.89         -1.53         1.53 o                         
   1   8   8         15.48         12.92         2.41 o                         
   2   8   8         18.07         19.08         2.30 o                         
  -3   9   8          4.13          1.22         1.72 o                         
  -2   9   8          0.02         -1.47         1.47 o                         
  -1   9   8          0.87          3.00         3.46 o                         
   0   9   8          0.16          2.67         1.57 o                         
  -9   0   9          0.47          1.86         4.67 o                         
  -7   0   9          3.48          3.87         4.04 o                         
  -5   0   9         54.13         53.66         8.07 o                         
  -3   0   9         23.46         19.67         1.89 o                         
  -1   0   9         74.37         69.23         3.03 o                         
   1   0   9         78.11         82.11         3.41 o                         
   3   0   9         71.97         77.62         7.97 o                         
   5   0   9         38.28         44.30         4.29 o                         
  -9   1   9          1.04          0.64         3.88 o                         
  -8   1   9          1.28          0.88         1.73 o                         
  -7   1   9         10.81         13.24         4.29 o                         
  -6   1   9         16.86         15.25         4.66 o                         
  -5   1   9          0.66         -1.14         1.29 o                         
  -4   1   9          8.39          4.70         1.50 o                         
  -3   1   9         12.87         13.16         2.58 o                         
  -2   1   9         23.42         26.75         2.08 o                         
  -1   1   9         47.35         46.99         2.63 o                         
   0   1   9          4.35          3.46         1.39 o                         
   1   1   9         48.65         50.31         2.88 o                         
   2   1   9        121.71        125.23         7.15 o                         
   3   1   9          0.07          2.49         1.47 o                         
   4   1   9         25.20         24.46         2.40 o                         
   5   1   9          0.79         -0.83         2.25 o                         
  -9   2   9          5.95          8.09         2.01 o                         
  -8   2   9          7.08          7.53         4.91 o                         
  -7   2   9          2.59          7.39         1.74 o                         
  -6   2   9          0.27          1.92         1.36 o                         
  -5   2   9          7.92          6.90         1.55 o                         
  -4   2   9         15.44         15.37         2.90 o                         
  -3   2   9          3.40          1.30         4.01 o                         
  -2   2   9         34.27         28.88         2.18 o                         
  -1   2   9         10.62         10.69         1.77 o                         
   0   2   9         64.01         68.00         4.71 o                         
   1   2   9          4.52          7.85         2.67 o                         
   2   2   9         12.06         10.45         1.87 o                         
   3   2   9         15.11         16.19         2.05 o                         
   4   2   9          2.36          4.70         2.64 o                         
   5   2   9         13.47         18.36         3.25 o                         
  -8   3   9          0.16          6.63         1.61 o                         
  -7   3   9          0.74          5.04         1.56 o                         
  -6   3   9          0.04          0.02         1.64 o                         
  -5   3   9          1.44         -0.13         3.62 o                         
  -4   3   9          2.36          5.82         4.13 o                         
  -3   3   9         10.03         13.85         1.73 o                         
  -2   3   9          7.03          7.92         2.22 o                         
  -1   3   9         38.72         37.40         2.45 o                         
   0   3   9          1.91          2.17         4.43 o                         
   1   3   9          0.75          2.86         1.93 o                         
   2   3   9          3.04          1.94         2.14 o                         
   3   3   9         21.35         16.43         2.34 o                         
   4   3   9          5.15          4.57         4.47 o                         
   5   3   9          6.33          8.68         2.96 o                         
  -8   4   9          0.34          1.65         2.01 o                         
  -7   4   9          1.73          4.26         6.49 o                         
  -6   4   9          2.60          6.88         1.69 o                         
  -5   4   9          2.41          4.44         1.58 o                         
  -4   4   9          0.23         -3.03         4.44 o                         
  -3   4   9          1.52          2.78         1.39 o                         
  -2   4   9         19.62         17.46         2.55 o                         
  -1   4   9          0.36          2.17         1.24 o                         
   0   4   9          0.08          1.28         4.39 o                         
   1   4   9          3.66          0.09         3.01 o                         
   2   4   9          5.48          4.50         1.63 o                         
   3   4   9          0.42         -1.39         1.39 o                         
   4   4   9          0.01         -1.40         1.50 o                         
  -7   5   9          1.78         -1.00         2.99 o                         
  -6   5   9          0.25         -1.55         1.55 o                         
  -5   5   9          4.74          9.18         2.06 o                         
  -4   5   9         13.05         16.36         1.92 o                         
  -3   5   9          2.15          0.22         6.08 o                         
  -2   5   9          5.72          4.19         1.53 o                         
  -1   5   9          1.75          3.06         1.89 o                         
   0   5   9          3.87          2.45         2.06 o                         
   1   5   9          0.35         -1.68         4.85 o                         
   2   5   9          1.31          1.65         7.41 o                         
   3   5   9          4.24          6.08         1.85 o                         
   4   5   9          0.17          5.53         3.12 o                         
  -7   6   9          0.03         -1.86         1.88 o                         
  -6   6   9          0.27         -1.32         1.32 o                         
  -5   6   9          4.77          1.61         4.38 o                         
  -4   6   9          2.61         -1.88         1.88 o                         
  -3   6   9          0.70          1.33         4.00 o                         
  -2   6   9          0.20          2.05         1.47 o                         
  -1   6   9          5.63          8.38         1.74 o                         
   0   6   9          1.01          3.93         1.61 o                         
   1   6   9          0.77          2.58         2.42 o                         
   2   6   9          1.03          3.00         1.61 o                         
   3   6   9          0.14         -1.61         1.61 o                         
  -5   7   9          0.07          4.04         2.80 o                         
  -4   7   9          1.36          1.81         2.31 o                         
  -3   7   9          0.14         -1.19         1.43 o                         
  -2   7   9          0.14          4.28         1.98 o                         
  -1   7   9          4.59          6.51         1.74 o                         
   0   7   9          2.01          1.10         1.89 o                         
   1   7   9          0.27          0.35         2.07 o                         
   2   7   9          1.52          8.12         2.14 o                         
  -3   8   9          8.05         14.88         2.08 o                         
  -2   8   9          3.34          6.12         2.15 o                         
  -1   8   9          2.22         -1.31         5.92 o                         
   0   8   9          1.20          0.80         1.57 o                         
  -8   0  10          9.78          5.99         3.53 o                         
  -6   0  10          0.03          2.53         3.34 o                         
  -4   0  10         18.75         17.56         5.21 o                         
  -2   0  10         14.16         11.84         1.84 o                         
   0   0  10          4.88          9.34         1.92 o                         
   2   0  10          3.30          4.93         1.76 o                         
   4   0  10         38.30         39.13         3.58 o                         
  -8   1  10          0.35         -1.55         1.55 o                         
  -7   1  10          0.01          1.91         1.53 o                         
  -6   1  10          0.01          1.24         1.68 o                         
  -5   1  10          5.18          4.04         4.05 o                         
  -4   1  10          2.29          4.25         1.42 o                         
  -3   1  10          5.37          4.01         1.51 o                         
  -2   1  10         26.03         26.80         2.30 o                         
  -1   1  10          0.01          3.57         2.61 o                         
   0   1  10          8.04          7.50         1.79 o                         
   1   1  10          0.85          1.53         1.49 o                         
   2   1  10          0.00         -3.47         7.81 o                         
   3   1  10         17.97         18.53         2.91 o                         
   4   1  10          2.49          2.52         1.76 o                         
  -8   2  10          2.29          1.04         1.71 o                         
  -7   2  10          0.03          0.04         1.51 o                         
  -6   2  10          0.01         -0.15         1.83 o                         
  -5   2  10          0.35          0.05         4.38 o                         
  -4   2  10          2.30          4.50         1.87 o                         
  -3   2  10          3.84          1.60         2.26 o                         
  -2   2  10          0.00          0.08         3.12 o                         
  -1   2  10         16.29         15.29         2.00 o                         
   0   2  10         16.55         18.34         3.80 o                         
   1   2  10          7.02          4.66         2.21 o                         
   2   2  10          3.10          2.56         4.78 o                         
   3   2  10          3.45         -2.49         6.15 o                         
   4   2  10          1.39         -0.55         1.69 o                         
  -7   3  10          0.77          3.65         3.37 o                         
  -6   3  10          0.75          2.73         4.52 o                         
  -5   3  10          1.31          1.66         1.56 o                         
  -4   3  10          0.53          1.24         1.51 o                         
  -3   3  10         12.18         12.32         2.59 o                         
  -2   3  10          0.85          0.70         3.70 o                         
  -1   3  10          1.70         -2.46         3.72 o                         
   0   3  10         16.56         20.65         2.21 o                         
   1   3  10         12.04         15.12         2.21 o                         
   2   3  10          2.85          4.36         1.73 o                         
   3   3  10          0.61         -1.39         1.86 o                         
  -7   4  10          0.86          4.88         1.74 o                         
  -6   4  10          0.05          2.66         1.75 o                         
  -5   4  10          2.57         -1.31         3.44 o                         
  -4   4  10          0.94          5.32         5.81 o                         
  -3   4  10          2.98          8.39         3.64 o                         
  -2   4  10          0.01          1.40         1.38 o                         
  -1   4  10          0.31          1.01         1.46 o                         
   0   4  10          1.38          0.91         1.43 o                         
   1   4  10          2.29          4.76         1.72 o                         
   2   4  10          0.31         -2.94         2.94 o                         
   3   4  10          2.33         -1.73         1.73 o                         
  -6   5  10          2.61          0.12         1.83 o                         
  -5   5  10          0.77         -2.21         2.21 o                         
  -4   5  10          0.21          1.85         1.66 o                         
  -3   5  10          0.22         -0.04         3.91 o                         
  -2   5  10          0.00          0.38         1.59 o                         
  -1   5  10          0.00         -1.51         1.51 o                         
   0   5  10          0.10         -1.40         4.62 o                         
   1   5  10          0.17          1.58         2.58 o                         
   2   5  10          0.36          0.32         1.56 o                         
  -5   6  10          2.84          1.23         1.64 o                         
  -4   6  10          1.54          2.68         3.06 o                         
  -3   6  10          1.54          4.01         1.72 o                         
  -2   6  10          1.06         -4.10         8.70 o                         
  -1   6  10          0.12          0.87         1.47 o                         
   0   6  10          0.00          6.23         1.65 o                         
   1   6  10          0.28          3.67         1.72 o                         
  -5   0  11         16.81         22.62         2.44 o                         
  -3   0  11          1.01          3.51         2.89 o                         
  -1   0  11          2.85          3.56         1.75 o                         
   1   0  11          0.78          2.96         3.02 o                         
  -6   1  11          0.00          0.00         1.76 o                         
  -5   1  11          0.99         -3.15         3.15 o                         
  -4   1  11          8.83          4.25         2.37 o                         
  -3   1  11          5.10          9.54         5.18 o                         
  -2   1  11          0.21          1.15         3.69 o                         
  -1   1  11          0.26          0.58         1.42 o                         
   0   1  11          1.17          4.33         1.60 o                         
   1   1  11          1.11          1.45         3.82 o                         
   2   1  11          0.11         -0.34         4.39 o                         
  -6   2  11          0.06          0.76         2.48 o                         
  -5   2  11          0.14         -2.39         2.39 o                         
  -4   2  11          1.45          0.03         1.67 o                         
  -3   2  11          2.75          2.79         2.24 o                         
  -2   2  11          0.75         -2.77         2.77 o                         
  -1   2  11          0.06         -1.74         4.52 o                         
   0   2  11          0.93          0.98         4.09 o                         
   1   2  11          0.72          4.95         9.45 o                         
   2   2  11          1.07          4.54         3.06 o                         
  -5   3  11          0.74          1.31         1.70 o                         
  -4   3  11          0.64          0.91         1.75 o                         
  -3   3  11          2.15          1.22         2.01 o                         
  -2   3  11          1.92          3.17         1.70 o                         
  -1   3  11          2.72          9.18         1.86 o                         
   0   3  11          0.01         -1.63         2.97 o                         
   1   3  11          2.09          0.62         3.65 o                         
  -4   4  11          0.02          0.55         1.78 o                         
  -3   4  11          0.04         -1.75         1.75 o                         
  -2   4  11          0.77          2.31         1.57 o                         
  -1   4  11          0.22          0.09         1.53 o                         
   0   4  11          2.96          1.19         3.40 o                         
                                                                                
