# Supplementary material for: Crystal structures and Hirshfeld surface analyses of two new tetra­kis-substituted pyrazines and a degredation product
Source: Acta Crystallogr E Crystallogr Commun. 2020 Feb 18;76(Pt 3):404–9. doi: 10.1107/S2056989020002133 (PMC7057384; doi:10.1107/S2056989020002133)
Supplement: Supplementary file 3 [file e-76-00404-IIsup3.hkl]

data_II                                                                         
_shelx_title ' TMA  STADI4  RT'                                                 
_shelx_refln_list_code          4                                               
_shelx_F_calc_maximum       83.80                                               
_exptl_crystal_F_000       298.00                                               
_reflns_d_resolution_high  0.8261                                               
                                                                                
loop_                                                                           
 _space_group_symop_operation_xyz                                               
 'x, y, z'                                                                      
 '-x, -y, -z'                                                                   
                                                                                
_cell_length_a     8.6753                                                       
_cell_length_b     8.9160                                                       
_cell_length_c    10.0631                                                       
_cell_angle_alpha  85.774                                                       
_cell_angle_beta   73.468                                                       
_cell_angle_gamma  82.467                                                       
                                                                                
_shelx_F_squared_multiplier     1.000                                           
                                                                                
loop_                                                                           
 _refln_index_h                                                                 
 _refln_index_k                                                                 
 _refln_index_l                                                                 
 _refln_F_squared_calc                                                          
 _refln_F_squared_meas                                                          
 _refln_F_squared_sigma                                                         
 _refln_observed_status                                                         
   1   0   0        400.50        378.38         3.81 o                         
   2   0   0          0.73          2.31         0.59 o                         
   3   0   0          4.72          4.01         1.01 o                         
   4   0   0        337.42        347.80         3.71 o                         
   5   0   0          1.35          2.05         1.10 o                         
   6   0   0         84.64         90.63         2.45 o                         
   7   0   0        132.27        128.81         3.30 o                         
   8   0   0          0.39          2.13         1.06 o                         
   9   0   0          0.60          4.56         1.39 o                         
  10   0   0          0.19         -1.89         1.89 o                         
  -9   1   0          0.36         -1.04         1.04 o                         
  -8   1   0         10.87          9.72         1.44 o                         
  -7   1   0         65.53         70.23         3.92 o                         
  -6   1   0          3.81          4.83         0.94 o                         
  -5   1   0        290.36        298.55         3.97 o                         
  -4   1   0          1.64         -0.63         0.63 o                         
  -3   1   0        212.60        204.39         3.88 o                         
  -2   1   0        307.60        285.52         2.53 o                         
  -1   1   0        697.83        700.78         8.41 o                         
   0   1   0        688.71        662.23         7.96 o                         
   1   1   0       2118.05       2024.29         6.32 o                         
   2   1   0       2698.03       2722.50        76.08 o                         
   3   1   0        115.91        118.52         2.86 o                         
   4   1   0        186.83        184.54         4.53 o                         
   5   1   0         20.57         20.08         1.49 o                         
   6   1   0         23.81         20.94         1.88 o                         
   7   1   0         64.50         67.33         2.44 o                         
   8   1   0          5.21          5.01         1.14 o                         
   9   1   0          9.38         15.23         2.12 o                         
  10   1   0          0.38          3.59         1.85 o                         
  -9   2   0          0.05          0.72         1.12 o                         
  -8   2   0          1.44         -0.68         1.08 o                         
  -7   2   0          3.91          3.29         2.10 o                         
  -6   2   0        130.88        129.96         3.06 o                         
  -5   2   0         65.56         68.71         4.91 o                         
  -4   2   0        372.98        385.90         9.77 o                         
  -3   2   0        251.11        290.27        10.32 o                         
  -2   2   0        184.73        191.39         2.38 o                         
  -1   2   0       2047.45       1956.76        44.26 o                         
   0   2   0       1142.87       1145.34        13.30 o                         
   1   2   0         41.24         37.88         1.33 o                         
   2   2   0       1579.66       1553.84        20.52 o                         
   3   2   0        164.85        157.94         2.35 o                         
   4   2   0         89.77         83.63         1.96 o                         
   5   2   0        123.52        117.78         2.54 o                         
   6   2   0         24.27         25.33         2.90 o                         
   7   2   0        134.42        116.86         3.12 o                         
   8   2   0         19.68         22.81         3.30 o                         
   9   2   0          1.66         -1.44         1.44 o                         
  10   2   0          0.14          2.36         1.70 o                         
  -9   3   0          1.71         -1.36         1.36 o                         
  -8   3   0         16.06         22.11         3.09 o                         
  -7   3   0         55.50         53.65         2.39 o                         
  -6   3   0         41.58         39.04         1.96 o                         
  -5   3   0         57.47         60.53         2.15 o                         
  -4   3   0         68.96         64.29         1.90 o                         
  -3   3   0        410.74        436.65         8.62 o                         
  -2   3   0       1372.73       1440.89        24.48 o                         
  -1   3   0        517.94        506.50         3.87 o                         
   0   3   0        399.35        374.67         9.76 o                         
   1   3   0         71.76         75.95         1.68 o                         
   2   3   0        287.63        288.16         3.01 o                         
   3   3   0        187.26        193.52         5.79 o                         
   4   3   0        534.04        555.76         5.06 o                         
   5   3   0         90.14        110.47         2.54 o                         
   6   3   0          2.55          5.50         1.42 o                         
   7   3   0         21.36         24.29         2.14 o                         
   8   3   0          9.87         10.66         1.35 o                         
   9   3   0         21.72         22.60         2.79 o                         
  -8   4   0          8.81          3.57         1.58 o                         
  -7   4   0          1.95          2.99         1.12 o                         
  -6   4   0          0.08         -0.05         1.04 o                         
  -5   4   0         28.38         31.50         1.70 o                         
  -4   4   0          7.15          7.98         3.03 o                         
  -3   4   0         18.19         19.22         1.23 o                         
  -2   4   0        116.35        125.89         2.40 o                         
  -1   4   0          6.05         10.10         0.83 o                         
   0   4   0          0.00          1.60         0.58 o                         
   1   4   0         29.40         26.47         1.14 o                         
   2   4   0        251.54        252.10         3.18 o                         
   3   4   0         11.00         11.23         0.94 o                         
   4   4   0          0.42          2.16         0.67 o                         
   5   4   0          0.00          1.71         0.76 o                         
   6   4   0        250.20        240.70         4.48 o                         
   7   4   0         22.06         21.09         1.75 o                         
   8   4   0          2.11          0.79         1.15 o                         
   9   4   0          1.92          7.67         1.90 o                         
  -8   5   0         11.47         11.29         1.80 o                         
  -7   5   0          2.16          3.22         1.15 o                         
  -6   5   0          4.26          2.45         1.13 o                         
  -5   5   0         30.10         27.39         1.73 o                         
  -4   5   0          4.97          5.03         1.03 o                         
  -3   5   0         59.77         58.31         2.00 o                         
  -2   5   0         49.59         54.73         4.24 o                         
  -1   5   0          7.94          7.40         0.87 o                         
   0   5   0          0.79          2.87         2.44 o                         
   1   5   0        282.16        295.05         3.74 o                         
   2   5   0        366.39        375.52         4.31 o                         
   3   5   0         95.93         99.05         2.84 o                         
   4   5   0          9.61          9.03         1.00 o                         
   5   5   0          3.13          4.32         1.03 o                         
   6   5   0         23.93         22.76         1.66 o                         
   7   5   0          1.67          2.71         1.69 o                         
   8   5   0          0.15         -0.84         1.09 o                         
   9   5   0          2.17          3.13         1.66 o                         
  -7   6   0          0.06          0.13         1.27 o                         
  -6   6   0          0.04          2.06         1.02 o                         
  -5   6   0          9.00          8.82         2.36 o                         
  -4   6   0         96.43         95.86         2.91 o                         
  -3   6   0         10.56         11.96         2.40 o                         
  -2   6   0          0.62          0.50         0.76 o                         
  -1   6   0         12.32         12.61         2.48 o                         
   0   6   0          0.83          4.43         1.14 o                         
   1   6   0          0.11          0.25         2.26 o                         
   2   6   0          0.01         -0.25         0.75 o                         
   3   6   0         22.45         26.30         1.52 o                         
   4   6   0          0.18         -0.88         2.17 o                         
   5   6   0          9.30         13.16         1.42 o                         
   6   6   0         40.79         45.26         2.19 o                         
   7   6   0         44.77         42.37         2.43 o                         
   8   6   0          0.77          3.10         1.20 o                         
  -6   7   0          0.51          1.04         1.71 o                         
  -5   7   0          0.20         -0.48         1.12 o                         
  -4   7   0         10.50          9.31         1.38 o                         
  -3   7   0          5.26          5.70         1.46 o                         
  -2   7   0         13.73         16.76         1.42 o                         
  -1   7   0          7.96          8.03         1.16 o                         
   0   7   0          8.94          9.34         1.18 o                         
   1   7   0         25.95         27.88         1.61 o                         
   2   7   0          1.05          0.10         2.18 o                         
   3   7   0          0.05         -0.31         0.84 o                         
   4   7   0         17.69         16.56         2.70 o                         
   5   7   0          2.50          2.77         1.39 o                         
   6   7   0         15.72         16.84         1.68 o                         
   7   7   0          2.68          0.67         3.04 o                         
   8   7   0          0.24          3.71         1.21 o                         
  -5   8   0          5.51          7.36         3.17 o                         
  -4   8   0         65.94         68.36         2.87 o                         
  -3   8   0          3.76          4.62         1.27 o                         
  -2   8   0          0.68          2.47         1.04 o                         
  -1   8   0          0.53          0.47         1.79 o                         
   0   8   0         11.28         10.00         1.50 o                         
   1   8   0         62.46         59.60         2.39 o                         
   2   8   0          0.40          0.41         1.36 o                         
   3   8   0          0.34         -1.87         1.87 o                         
   4   8   0          5.61          4.25         1.14 o                         
   5   8   0          0.25         -1.05         1.05 o                         
   6   8   0          0.06         -1.12         1.12 o                         
   7   8   0          1.21          2.85         1.37 o                         
  -4   9   0          1.46          2.11         3.28 o                         
  -3   9   0          8.19          6.16         2.15 o                         
  -2   9   0          0.35          0.83         1.08 o                         
  -1   9   0          3.33          6.90         5.19 o                         
   0   9   0         24.80         27.42         2.03 o                         
   1   9   0          3.03          1.22         1.47 o                         
   2   9   0         36.36         37.95         2.18 o                         
   3   9   0          3.49         -0.14         1.13 o                         
   4   9   0          7.37          9.42         2.23 o                         
   5   9   0          0.33          1.29         1.90 o                         
   6   9   0          0.85          2.56         1.47 o                         
  -2  10   0          7.51          7.03         1.54 o                         
  -1  10   0          3.48          0.26         2.93 o                         
   0  10   0          0.21         -0.76         2.30 o                         
   1  10   0          3.25          7.11         1.45 o                         
   2  10   0         11.41         12.29         2.31 o                         
   3  10   0         36.59         37.77         2.53 o                         
   4  10   0          7.26         13.75         1.76 o                         
  -4 -10   1          4.45          8.07         6.49 o                         
  -3 -10   1         45.45         50.42         2.76 o                         
  -2 -10   1          0.22         -2.32         4.54 o                         
  -1 -10   1         13.92         18.37         4.23 o                         
   0 -10   1          2.27          2.86         1.37 o                         
   1 -10   1          0.01         -1.21         1.21 o                         
   2 -10   1          5.26          4.25         2.01 o                         
  -6  -9   1          1.23          3.57         2.08 o                         
  -5  -9   1          0.28          2.78         1.68 o                         
  -4  -9   1          0.59         -1.15         1.15 o                         
  -3  -9   1          7.92          8.93         2.69 o                         
  -2  -9   1         21.27         19.49         1.76 o                         
  -1  -9   1         36.09         42.42         2.34 o                         
   0  -9   1         81.72         78.36         3.64 o                         
   1  -9   1         17.92         20.90         3.12 o                         
   2  -9   1          1.97          2.84         1.28 o                         
   3  -9   1          1.30         -1.57         1.96 o                         
   4  -9   1         12.45         15.96         2.82 o                         
  -7  -8   1         28.82         32.74         2.46 o                         
  -6  -8   1          1.57          3.42         4.42 o                         
  -5  -8   1         10.20          7.21         2.58 o                         
  -4  -8   1          8.84         11.42         1.40 o                         
  -3  -8   1          0.01         -0.40         1.62 o                         
  -2  -8   1         12.61         14.74         2.19 o                         
  -1  -8   1        138.84        138.04         7.94 o                         
   0  -8   1        135.01        131.09         3.51 o                         
   1  -8   1         65.95         64.00         2.60 o                         
   2  -8   1         14.56         13.84         1.45 o                         
   3  -8   1          9.23          3.01         1.22 o                         
   4  -8   1          1.83         -0.65         1.41 o                         
   5  -8   1          4.13          5.72         1.44 o                         
  -8  -7   1         24.39         32.33         5.31 o                         
  -7  -7   1         10.46         13.47         3.29 o                         
  -6  -7   1         10.03         10.41         1.45 o                         
  -5  -7   1         21.90         24.80         2.20 o                         
  -4  -7   1          6.79          8.42         3.76 o                         
  -3  -7   1         37.60         38.31         1.94 o                         
  -2  -7   1         27.95         27.62         2.64 o                         
  -1  -7   1         58.33         64.01         2.98 o                         
   0  -7   1         29.62         28.38         1.68 o                         
   1  -7   1         80.16         79.82         2.57 o                         
   2  -7   1         47.45         47.69         3.73 o                         
   3  -7   1         42.75         46.19         2.14 o                         
   4  -7   1          6.17          6.21         1.22 o                         
   5  -7   1          1.69         -1.16         2.34 o                         
   6  -7   1          2.49          6.28         1.30 o                         
  -8  -6   1          0.78         -0.32         1.74 o                         
  -7  -6   1          6.31          7.47         1.35 o                         
  -6  -6   1          0.04         -0.15         1.64 o                         
  -5  -6   1         11.00         13.72         1.88 o                         
  -4  -6   1         24.41         23.67         2.09 o                         
  -3  -6   1         51.16         50.70         2.44 o                         
  -2  -6   1        174.56        170.63         3.32 o                         
  -1  -6   1         21.33         20.04         2.10 o                         
   0  -6   1         10.41         10.05         1.13 o                         
   1  -6   1         62.97         62.03         2.06 o                         
   2  -6   1          7.27          6.44         0.98 o                         
   3  -6   1        190.41        184.24         3.74 o                         
   4  -6   1         10.42         11.75         1.48 o                         
   5  -6   1          1.12          0.91         1.03 o                         
   6  -6   1          0.11         -0.96         0.96 o                         
   7  -6   1          5.46          7.30         1.42 o                         
  -9  -5   1          3.33          1.86         1.33 o                         
  -8  -5   1          1.57          3.15         1.17 o                         
  -7  -5   1         22.67         23.34         2.43 o                         
  -6  -5   1          5.95          6.91         2.62 o                         
  -5  -5   1          1.78          1.49         0.88 o                         
  -4  -5   1          1.03          1.34         0.84 o                         
  -3  -5   1        247.32        247.88         8.08 o                         
  -2  -5   1         53.23         42.31         1.58 o                         
  -1  -5   1         74.44         76.86         2.01 o                         
   0  -5   1         46.79         52.42         1.69 o                         
   1  -5   1        116.30        116.65         2.48 o                         
   2  -5   1        133.95        130.60         2.74 o                         
   3  -5   1          0.01         -1.35         1.35 o                         
   4  -5   1         90.05         86.72         2.59 o                         
   5  -5   1         37.10         42.01         2.01 o                         
   6  -5   1          6.66          5.76         3.07 o                         
   7  -5   1          4.58          5.12         2.22 o                         
   8  -5   1          5.08          0.80         2.12 o                         
  -9  -4   1          0.05          0.58         1.20 o                         
  -8  -4   1          0.42         -1.07         1.07 o                         
  -7  -4   1          0.00         -0.59         1.47 o                         
  -6  -4   1         53.11         54.78         2.18 o                         
  -5  -4   1         18.44         18.98         1.58 o                         
  -4  -4   1         33.07         34.59         1.67 o                         
  -3  -4   1        237.83        260.49         3.55 o                         
  -2  -4   1          0.04          0.84         0.65 o                         
  -1  -4   1         55.89         53.26         1.52 o                         
   0  -4   1          0.93         -0.63         0.63 o                         
   1  -4   1        254.00        281.45         5.52 o                         
   2  -4   1          2.01          4.46         0.82 o                         
   3  -4   1        135.56        134.59         2.68 o                         
   4  -4   1         10.38          8.19         1.23 o                         
   5  -4   1         24.60         20.67         1.46 o                         
   6  -4   1         88.63         85.61         2.75 o                         
   7  -4   1          0.44         -0.66         1.09 o                         
   8  -4   1          0.69         -1.00         1.84 o                         
   9  -4   1          0.05         -1.70         1.70 o                         
  -9  -3   1          6.17          4.82         1.41 o                         
  -8  -3   1          1.29          1.29         0.97 o                         
  -7  -3   1         48.27         44.92         2.18 o                         
  -6  -3   1         52.92         49.00         3.38 o                         
  -5  -3   1          0.78         -1.16         1.16 o                         
  -4  -3   1          3.23          3.26         0.91 o                         
  -3  -3   1        365.57        377.48         4.36 o                         
  -2  -3   1        372.65        408.01         3.73 o                         
  -1  -3   1         12.76         11.25         0.77 o                         
   0  -3   1        123.26        120.79         1.90 o                         
   1  -3   1        120.74        112.09         1.90 o                         
   2  -3   1         13.09         14.38         1.22 o                         
   3  -3   1         36.36         37.69         1.39 o                         
   4  -3   1        110.44        112.28         2.43 o                         
   5  -3   1          4.50          4.48         3.27 o                         
   6  -3   1         46.24         51.28         3.78 o                         
   7  -3   1         26.71         33.02         1.92 o                         
   8  -3   1          1.68          1.11         1.04 o                         
   9  -3   1          3.56          0.00         1.84 o                         
  -9  -2   1          6.34          6.14         1.49 o                         
  -8  -2   1         39.42         36.03         2.12 o                         
  -7  -2   1         98.16        100.27         3.59 o                         
  -6  -2   1         26.39         26.71         1.51 o                         
  -5  -2   1        149.09        153.49         2.99 o                         
  -4  -2   1         63.37         67.19         2.49 o                         
  -3  -2   1         30.73         34.59         1.26 o                         
  -2  -2   1        113.98        117.66         1.85 o                         
  -1  -2   1       1775.72       1758.77         6.59 o                         
   0  -2   1       2848.24       2823.72        25.60 o                         
   1  -2   1        162.20        145.85         1.85 o                         
   2  -2   1        133.64        122.51         1.90 o                         
   3  -2   1         65.31         60.99         1.58 o                         
   4  -2   1        169.13        175.25         4.73 o                         
   5  -2   1          7.45          9.26         1.09 o                         
   6  -2   1        461.65        445.35         5.53 o                         
   7  -2   1         74.58         75.13         3.48 o                         
   8  -2   1          2.16          2.80         1.02 o                         
   9  -2   1          6.20          5.02         1.81 o                         
  -9  -1   1          0.03         -0.49         1.21 o                         
  -8  -1   1         41.02         42.06         2.28 o                         
  -7  -1   1          2.86          0.36         0.99 o                         
  -6  -1   1          0.05          0.66         1.23 o                         
  -5  -1   1          0.92          0.93         1.14 o                         
  -4  -1   1         19.93         16.02         3.02 o                         
  -3  -1   1        122.74        120.03         3.44 o                         
  -2  -1   1         19.37         24.64         2.11 o                         
  -1  -1   1       7022.96       6486.91       637.22 o                         
   0  -1   1         41.81         44.24         0.82 o                         
   1  -1   1        464.25        433.62         2.56 o                         
   2  -1   1        286.07        262.36         2.42 o                         
   3  -1   1          2.56          5.24         0.94 o                         
   4  -1   1         75.44         76.09         2.15 o                         
   5  -1   1        292.64        316.76         4.04 o                         
   6  -1   1         49.16         47.44         1.85 o                         
   7  -1   1         61.77         63.04         3.99 o                         
   8  -1   1          5.56          5.61         1.49 o                         
   9  -1   1          5.56          7.88         1.87 o                         
  10  -1   1          8.59          4.06         2.06 o                         
  -9   0   1          1.39          0.13         1.22 o                         
  -8   0   1         33.26         37.45         2.18 o                         
  -7   0   1          4.96          5.62         1.15 o                         
  -6   0   1          8.07         10.37         1.04 o                         
  -5   0   1          0.62          1.84         0.72 o                         
  -4   0   1          0.52          0.35         0.61 o                         
  -3   0   1          5.70          7.08         0.90 o                         
  -2   0   1         43.86         43.43         2.83 o                         
  -1   0   1         34.04         31.65         0.81 o                         
   0   0   1        736.76        730.03         2.62 o                         
   1   0   1        366.21        367.19         2.22 o                         
   2   0   1        893.32        870.34         6.72 o                         
   3   0   1          8.56          7.28         0.72 o                         
   4   0   1         81.67         88.72         1.88 o                         
   5   0   1         50.52         59.14         1.81 o                         
   6   0   1         20.74         25.70         3.71 o                         
   7   0   1          0.00          0.74         1.10 o                         
   8   0   1          1.08          1.73         0.95 o                         
   9   0   1          4.19          3.84         1.69 o                         
  10   0   1          0.68         -1.57         1.57 o                         
  -9   1   1          3.80          1.16         1.33 o                         
  -8   1   1          2.81          2.55         2.31 o                         
  -7   1   1        181.60        183.86         4.05 o                         
  -6   1   1         50.92         53.21         4.06 o                         
  -5   1   1         33.85         31.29         1.46 o                         
  -4   1   1          1.15          2.63         0.66 o                         
  -3   1   1         33.11         42.39         1.31 o                         
  -2   1   1         11.22         11.53         0.78 o                         
  -1   1   1       3068.95       3035.61        21.43 o                         
   0   1   1        624.15        567.98         2.74 o                         
   1   1   1        241.26        243.17         1.80 o                         
   2   1   1       3586.41       3626.92        74.43 o                         
   3   1   1       1390.81       1379.00         8.53 o                         
   4   1   1        338.52        337.63         3.58 o                         
   5   1   1        175.93        191.49         3.08 o                         
   6   1   1         20.49         21.77         1.28 o                         
   7   1   1         68.95         67.40         2.37 o                         
   8   1   1          2.56          4.98         1.07 o                         
   9   1   1          2.07         -0.57         1.77 o                         
  10   1   1          1.85          3.17         1.88 o                         
  -9   2   1          1.56         -0.18         1.27 o                         
  -8   2   1          3.08          3.54         1.21 o                         
  -7   2   1          5.20          8.49         1.54 o                         
  -6   2   1          0.83          1.48         0.91 o                         
  -5   2   1         46.52         44.17         4.88 o                         
  -4   2   1          5.68          4.23         0.71 o                         
  -3   2   1        171.22        184.48         2.70 o                         
  -2   2   1        442.74        441.64         3.66 o                         
  -1   2   1       5476.91       5672.08        20.69 o                         
   0   2   1       2425.02       2394.76         7.81 o                         
   1   2   1        295.99        301.85         2.44 o                         
   2   2   1        167.08        168.14         7.56 o                         
   3   2   1        445.02        467.88         8.25 o                         
   4   2   1        640.74        616.90         4.95 o                         
   5   2   1         15.93         15.00         1.50 o                         
   6   2   1          5.65          4.48         1.87 o                         
   7   2   1         31.74         35.72         1.76 o                         
   8   2   1          4.11          3.71         1.89 o                         
   9   2   1          4.94         10.52         2.14 o                         
  10   2   1          4.00          2.38         1.93 o                         
  -9   3   1         14.22         12.27         6.85 o                         
  -8   3   1          3.94          0.57         1.25 o                         
  -7   3   1          6.87          5.37         1.16 o                         
  -6   3   1        200.41        202.95         4.06 o                         
  -5   3   1         10.52         11.24         1.10 o                         
  -4   3   1          0.01          0.83         1.71 o                         
  -3   3   1         63.76         61.16         1.75 o                         
  -2   3   1         31.19         35.65         1.41 o                         
  -1   3   1        219.51        222.42         3.18 o                         
   0   3   1         61.09         57.16         2.42 o                         
   1   3   1         88.50         77.40         3.15 o                         
   2   3   1        396.05        406.69         3.64 o                         
   3   3   1        629.41        624.37         4.77 o                         
   4   3   1        237.72        248.18         8.51 o                         
   5   3   1         67.61         64.59         1.98 o                         
   6   3   1         29.55         30.76         1.60 o                         
   7   3   1         15.83         18.76         3.09 o                         
   8   3   1          3.16          5.05         1.16 o                         
   9   3   1          3.05          5.57         2.01 o                         
  10   3   1          0.85         -1.43         1.65 o                         
  -8   4   1         11.04         10.34         3.97 o                         
  -7   4   1          9.51          9.25         1.42 o                         
  -6   4   1         63.06         60.27         4.19 o                         
  -5   4   1         21.22         20.42         1.50 o                         
  -4   4   1         46.96         46.41         1.86 o                         
  -3   4   1         20.15         14.79         1.11 o                         
  -2   4   1        312.24        300.01         3.72 o                         
  -1   4   1        580.79        583.81        10.13 o                         
   0   4   1        478.52        470.45         4.66 o                         
   1   4   1         34.56         38.08         1.30 o                         
   2   4   1        207.01        201.10         3.57 o                         
   3   4   1        232.06        236.53         3.25 o                         
   4   4   1        141.16        129.04         2.59 o                         
   5   4   1         45.54         47.33         1.89 o                         
   6   4   1        268.76        253.16         7.99 o                         
   7   4   1         75.17         75.69         4.66 o                         
   8   4   1          0.40          0.26         1.36 o                         
   9   4   1          8.77          5.47         1.86 o                         
  -8   5   1          0.01         -0.51         1.56 o                         
  -7   5   1          9.26          6.10         1.82 o                         
  -6   5   1          0.07         -1.03         1.31 o                         
  -5   5   1         32.36         29.79         1.92 o                         
  -4   5   1          4.69          6.12         1.00 o                         
  -3   5   1         49.38         51.97         3.44 o                         
  -2   5   1         59.46         63.65         2.01 o                         
  -1   5   1         13.14         14.93         1.06 o                         
   0   5   1         33.90         38.79         1.50 o                         
   1   5   1        183.13        187.35         2.98 o                         
   2   5   1        119.85        123.86         2.49 o                         
   3   5   1          0.01          0.25         0.63 o                         
   4   5   1          6.84          6.30         0.96 o                         
   5   5   1          8.90          8.33         1.11 o                         
   6   5   1          1.32          0.41         1.46 o                         
   7   5   1         54.21         53.02         2.42 o                         
   8   5   1         25.47         30.19         2.06 o                         
   9   5   1          0.16          2.91         1.78 o                         
  -7   6   1          1.00          3.10         1.26 o                         
  -6   6   1         26.36         28.25         1.94 o                         
  -5   6   1          1.10         -1.73         2.27 o                         
  -4   6   1         14.87         17.25         1.48 o                         
  -3   6   1          4.57          6.13         1.09 o                         
  -2   6   1         19.58         19.95         2.16 o                         
  -1   6   1         73.97         73.93         2.29 o                         
   0   6   1         67.76         65.49         2.07 o                         
   1   6   1        282.18        284.11         4.08 o                         
   2   6   1        104.74        102.41         2.52 o                         
   3   6   1         92.88         93.72         2.52 o                         
   4   6   1          4.16          5.77         0.95 o                         
   5   6   1         91.83         90.17         2.79 o                         
   6   6   1          8.56          9.86         1.30 o                         
   7   6   1         99.01        101.84         4.09 o                         
   8   6   1         18.78         17.76         1.75 o                         
   9   6   1          0.28          1.13         1.62 o                         
  -6   7   1          4.19          0.92         2.33 o                         
  -5   7   1          7.60          6.49         2.39 o                         
  -4   7   1          5.59          7.81         2.50 o                         
  -3   7   1          7.30         11.23         1.35 o                         
  -2   7   1          0.23          2.18         0.86 o                         
  -1   7   1          0.28          0.30         2.36 o                         
   0   7   1        287.78        284.67         5.41 o                         
   1   7   1          0.00         -0.82         0.82 o                         
   2   7   1         63.16         61.59         3.81 o                         
   3   7   1         32.57         36.37         1.85 o                         
   4   7   1          7.04          6.71         1.56 o                         
   5   7   1          7.20         11.16         1.29 o                         
   6   7   1         48.95         46.46         2.37 o                         
   7   7   1         24.57         26.12         2.52 o                         
   8   7   1          1.18          1.52         1.25 o                         
  -5   8   1          1.56          2.67         1.37 o                         
  -4   8   1          6.14          9.94         2.10 o                         
  -3   8   1         14.87         15.07         1.56 o                         
  -2   8   1          0.08          1.35         1.91 o                         
  -1   8   1          6.80          2.60         1.21 o                         
   0   8   1          4.10          4.96         1.17 o                         
   1   8   1          3.52          6.11         1.12 o                         
   2   8   1          1.19          3.67         1.06 o                         
   3   8   1          0.00         -0.90         0.90 o                         
   4   8   1          0.70          2.17         1.10 o                         
   5   8   1          7.31          4.49         1.34 o                         
   6   8   1          0.68         -0.30         1.02 o                         
   7   8   1          0.18          2.68         2.10 o                         
  -4   9   1          3.92          2.98         1.28 o                         
  -3   9   1          0.04         -1.14         1.54 o                         
  -2   9   1          0.00          1.72         1.05 o                         
  -1   9   1          0.00          0.71         1.06 o                         
   0   9   1         51.58         53.33         2.53 o                         
   1   9   1         35.49         33.40         2.11 o                         
   2   9   1          2.21          0.03         1.71 o                         
   3   9   1         10.31         12.95         1.52 o                         
   4   9   1          0.00          2.36         1.19 o                         
   5   9   1          3.26          6.26         1.30 o                         
   6   9   1          0.03          1.54         1.63 o                         
  -2  10   1          5.34         10.64         1.58 o                         
  -1  10   1          0.49          2.01         2.44 o                         
   0  10   1          0.83         -1.54         2.82 o                         
   1  10   1          0.25          0.13         3.07 o                         
   2  10   1          0.14         -2.16         3.14 o                         
   3  10   1          8.41          7.30         4.74 o                         
   4  10   1          0.12          2.98         1.20 o                         
   5  10   1          0.08          3.42         1.26 o                         
  -3 -10   2          3.55          0.60         1.38 o                         
  -2 -10   2          8.15          7.95         1.51 o                         
  -1 -10   2         44.10         45.32         2.63 o                         
   0 -10   2          6.17          8.34         1.56 o                         
   1 -10   2         21.02         23.35         3.97 o                         
   2 -10   2          0.33         -1.76         1.76 o                         
  -5  -9   2          0.01          0.54         1.33 o                         
  -4  -9   2          1.36         -0.11         1.60 o                         
  -3  -9   2         13.50         11.13         1.59 o                         
  -2  -9   2         67.38         72.43         2.98 o                         
  -1  -9   2         67.18         76.27        11.50 o                         
   0  -9   2         62.78         59.93         2.72 o                         
   1  -9   2         20.36         21.66         1.84 o                         
   2  -9   2         28.05         33.42         2.16 o                         
   3  -9   2          9.19         10.04         1.51 o                         
   4  -9   2          9.22         14.53         1.78 o                         
  -6  -8   2          0.41         -0.73         1.37 o                         
  -5  -8   2          6.08          4.39         1.31 o                         
  -4  -8   2          4.64          1.66         3.40 o                         
  -3  -8   2         14.18         15.48         1.53 o                         
  -2  -8   2          0.03         -1.13         1.13 o                         
  -1  -8   2         12.25         14.02         1.47 o                         
   0  -8   2         35.22         31.32         4.10 o                         
   1  -8   2        105.50        105.71         4.61 o                         
   2  -8   2          2.63         -0.50         2.44 o                         
   3  -8   2         16.78         15.68         1.62 o                         
   4  -8   2          6.70         11.05         3.82 o                         
   5  -8   2          0.29          2.07         1.16 o                         
  -7  -7   2          5.97          9.39         4.24 o                         
  -6  -7   2          1.03          0.24         2.78 o                         
  -5  -7   2          7.34          3.32         1.56 o                         
  -4  -7   2          6.15          7.62         1.68 o                         
  -3  -7   2         29.49         31.06         1.76 o                         
  -2  -7   2         10.73         11.32         1.20 o                         
  -1  -7   2          1.42          1.91         0.94 o                         
   0  -7   2          3.72          2.09         1.40 o                         
   1  -7   2        101.24        109.00         2.98 o                         
   2  -7   2         50.28         48.89         7.22 o                         
   3  -7   2         13.23         12.75         2.52 o                         
   4  -7   2         66.74         68.11         3.31 o                         
   5  -7   2          4.41          6.80         2.65 o                         
   6  -7   2          4.16          8.24         1.59 o                         
   7  -7   2          1.19          1.19         1.32 o                         
  -8  -6   2          0.03         -1.16         1.16 o                         
  -7  -6   2          3.65          4.60         1.23 o                         
  -6  -6   2          8.42          8.87         1.45 o                         
  -5  -6   2          4.77          2.61         1.40 o                         
  -4  -6   2         85.64         84.79         2.76 o                         
  -3  -6   2         87.46         90.00         2.64 o                         
  -2  -6   2         20.50         21.94         1.52 o                         
  -1  -6   2          1.26          2.25         0.84 o                         
   0  -6   2          9.26          7.54         1.05 o                         
   1  -6   2          4.98          5.06         0.88 o                         
   2  -6   2         72.93         72.49         2.35 o                         
   3  -6   2        163.78        154.57         3.49 o                         
   4  -6   2          0.63          0.32         1.78 o                         
   5  -6   2          7.43          5.92         1.63 o                         
   6  -6   2          2.98          1.61         3.05 o                         
   7  -6   2          8.14         10.44         1.62 o                         
  -8  -5   2          1.68         -0.08         1.13 o                         
  -7  -5   2          3.68          6.94         1.22 o                         
  -6  -5   2          1.21          0.03         3.17 o                         
  -5  -5   2          1.32         -0.82         0.82 o                         
  -4  -5   2          0.42          0.21         0.84 o                         
  -3  -5   2          3.60          3.59         0.85 o                         
  -2  -5   2          0.37          0.38         0.69 o                         
  -1  -5   2        145.62        150.00         2.84 o                         
   0  -5   2        135.31        133.20         2.68 o                         
   1  -5   2          0.67          3.06         1.33 o                         
   2  -5   2         30.99         27.81         1.47 o                         
   3  -5   2        166.99        168.88         3.26 o                         
   4  -5   2         66.74         71.05         2.76 o                         
   5  -5   2         33.44         30.00         1.71 o                         
   6  -5   2          0.73          0.44         1.79 o                         
   7  -5   2         32.85         31.48         2.57 o                         
   8  -5   2         17.43         21.44         2.73 o                         
  -9  -4   2         14.27         14.92         1.82 o                         
  -8  -4   2         10.81         11.84         1.83 o                         
  -7  -4   2          3.21          1.18         1.09 o                         
  -6  -4   2          1.15          2.64         0.93 o                         
  -5  -4   2         42.26         42.51         1.95 o                         
  -4  -4   2         20.55         22.79         1.31 o                         
  -3  -4   2         42.67         40.75         2.19 o                         
  -2  -4   2         99.83        106.86         2.32 o                         
  -1  -4   2         37.15         39.62         1.84 o                         
   0  -4   2          0.13         -0.46         1.12 o                         
   1  -4   2          0.01          1.09         0.62 o                         
   2  -4   2        558.89        576.07        13.70 o                         
   3  -4   2        115.67        124.01         2.59 o                         
   4  -4   2         60.57         59.91         2.02 o                         
   5  -4   2          0.09         -0.54         2.74 o                         
   6  -4   2         98.57         99.87         3.03 o                         
   7  -4   2          3.95          6.88         1.21 o                         
   8  -4   2          8.57          5.53         1.92 o                         
   9  -4   2          0.47         -1.88         1.90 o                         
  -9  -3   2          0.94          0.00         1.22 o                         
  -8  -3   2          0.47          2.15         3.02 o                         
  -7  -3   2         75.56         68.46         2.81 o                         
  -6  -3   2         14.06         14.39         2.13 o                         
  -5  -3   2          4.43          5.43         0.95 o                         
  -4  -3   2         22.05         15.97         1.15 o                         
  -3  -3   2          3.34          4.53         0.73 o                         
  -2  -3   2        393.53        417.21         8.66 o                         
  -1  -3   2        112.90        118.49         2.74 o                         
   0  -3   2        213.81        191.90         2.51 o                         
   1  -3   2         14.01         15.41         1.75 o                         
   2  -3   2          1.03          2.98         1.33 o                         
   3  -3   2         36.64         36.94         2.58 o                         
   4  -3   2         32.31         28.62         1.40 o                         
   5  -3   2         69.86         67.52         2.99 o                         
   6  -3   2         43.51         39.80         3.86 o                         
   7  -3   2         17.52         18.27         3.07 o                         
   8  -3   2          0.00          0.21         1.04 o                         
   9  -3   2          6.61          7.81         2.06 o                         
  -9  -2   2          0.18          0.58         2.75 o                         
  -8  -2   2          0.21          1.99         1.09 o                         
  -7  -2   2          4.63          3.00         1.10 o                         
  -6  -2   2         57.72         55.49         3.89 o                         
  -5  -2   2         24.73         23.26         1.34 o                         
  -4  -2   2         14.72         10.17         1.27 o                         
  -3  -2   2        152.94        171.32         2.66 o                         
  -2  -2   2        139.10        128.86         2.13 o                         
  -1  -2   2         29.75         26.82         1.01 o                         
   0  -2   2       3105.14       3137.48        11.15 o                         
   1  -2   2          4.91          6.44         0.79 o                         
   2  -2   2        345.22        336.20         4.51 o                         
   3  -2   2          9.40          7.48         0.80 o                         
   4  -2   2         21.23         19.81         1.60 o                         
   5  -2   2         12.35         16.90         2.24 o                         
   6  -2   2         27.15         27.77         1.57 o                         
   7  -2   2         61.76         62.48         2.43 o                         
   8  -2   2          1.39          0.46         2.43 o                         
   9  -2   2          2.58          2.62         1.71 o                         
  -9  -1   2          5.90          4.62         1.55 o                         
  -8  -1   2         15.04         14.30         4.09 o                         
  -7  -1   2         79.86         85.25         2.85 o                         
  -6  -1   2          0.09         -0.54         0.85 o                         
  -5  -1   2         43.24         40.81         1.83 o                         
  -4  -1   2         13.91         15.18         2.12 o                         
  -3  -1   2        441.98        452.20         4.16 o                         
  -2  -1   2        566.73        563.60         4.09 o                         
  -1  -1   2       2246.42       2260.64         7.82 o                         
   0  -1   2       5954.90       6251.96        51.23 o                         
   1  -1   2          1.91          1.15         0.62 o                         
   2  -1   2        115.59        106.14         2.30 o                         
   3  -1   2         71.78         77.79         1.67 o                         
   4  -1   2        181.26        195.23         3.74 o                         
   5  -1   2         75.90         79.46         2.08 o                         
   6  -1   2         18.77         18.24         1.36 o                         
   7  -1   2          2.17         -0.32         0.95 o                         
   8  -1   2          0.31         -0.93         0.93 o                         
   9  -1   2          0.97          0.48         1.57 o                         
  10  -1   2          0.12          0.07         1.82 o                         
  -9   0   2          0.03          0.08         1.20 o                         
  -8   0   2         88.71         93.99         3.63 o                         
  -7   0   2         31.38         28.57         2.94 o                         
  -6   0   2         22.73         23.80         2.41 o                         
  -5   0   2         32.77         29.47         1.69 o                         
  -4   0   2          9.67          8.92         1.12 o                         
  -3   0   2          0.90          1.44         0.58 o                         
  -2   0   2          7.99          6.93         0.73 o                         
  -1   0   2        164.29        164.63         1.93 o                         
   0   0   2        568.51        534.01         5.30 o                         
   1   0   2        216.05        233.20         3.68 o                         
   2   0   2       1096.67        978.06         4.73 o                         
   3   0   2          5.60          6.31         1.83 o                         
   4   0   2        499.36        509.09        12.70 o                         
   5   0   2         96.27         99.55         3.30 o                         
   6   0   2          0.74          1.76         1.16 o                         
   7   0   2          7.63         11.38         1.85 o                         
   8   0   2          0.36         -0.13         2.70 o                         
   9   0   2         22.53         23.38         2.64 o                         
  10   0   2          0.00         -1.91         1.91 o                         
  -9   1   2          0.12          3.11         4.56 o                         
  -8   1   2         19.51         17.71         5.06 o                         
  -7   1   2         29.70         34.34         2.99 o                         
  -6   1   2         75.54         72.56         4.88 o                         
  -5   1   2          0.40          1.72         2.44 o                         
  -4   1   2          4.59          4.65         0.80 o                         
  -3   1   2        250.64        263.72         3.23 o                         
  -2   1   2        629.07        625.82         7.06 o                         
  -1   1   2       2463.40       2472.28        32.43 o                         
   0   1   2       5183.36       5328.33        30.47 o                         
   1   1   2        428.77        381.30         6.82 o                         
   2   1   2        577.31        553.71         3.50 o                         
   3   1   2        392.87        408.72         8.45 o                         
   4   1   2        933.05        924.56         5.92 o                         
   5   1   2          1.38          0.45         1.40 o                         
   6   1   2          0.03          0.69         1.14 o                         
   7   1   2          1.35          2.36         0.91 o                         
   8   1   2         21.43         21.21         1.64 o                         
   9   1   2         11.68          9.51         2.09 o                         
  10   1   2          4.05         11.57         2.08 o                         
  -9   2   2          7.28         10.59         1.72 o                         
  -8   2   2         11.62         12.35         3.24 o                         
  -7   2   2         38.63         39.08         2.13 o                         
  -6   2   2          2.23          3.58         2.75 o                         
  -5   2   2         28.41         32.74         1.59 o                         
  -4   2   2          8.75          8.14         1.02 o                         
  -3   2   2        269.97        282.40         7.06 o                         
  -2   2   2         94.66         91.97         1.86 o                         
  -1   2   2       1382.16       1410.40         8.25 o                         
   0   2   2       2058.07       2060.34        22.42 o                         
   1   2   2         13.02          8.49         1.02 o                         
   2   2   2       1003.09        994.18         5.99 o                         
   3   2   2        641.95        621.27         4.46 o                         
   4   2   2         75.60         77.93         2.12 o                         
   5   2   2         19.68         14.62         1.05 o                         
   6   2   2         50.91         50.55         2.32 o                         
   7   2   2          3.20          5.40         1.01 o                         
   8   2   2         41.09         42.54         5.21 o                         
   9   2   2         47.58         44.63         3.45 o                         
  10   2   2          7.03          7.19         2.05 o                         
  -8   3   2          1.39         -2.87         3.78 o                         
  -7   3   2          7.89          7.67         1.37 o                         
  -6   3   2          0.72         -0.66         0.89 o                         
  -5   3   2          2.61          5.36         1.01 o                         
  -4   3   2          5.83          4.40         1.26 o                         
  -3   3   2          3.71          4.85         0.83 o                         
  -2   3   2        721.04        740.63         5.55 o                         
  -1   3   2        135.31        119.08         2.18 o                         
   0   3   2          1.66          1.43         0.61 o                         
   1   3   2        356.55        359.37         6.58 o                         
   2   3   2          9.27         14.99         0.92 o                         
   3   3   2          4.38          3.92         1.48 o                         
   4   3   2        638.89        666.96         5.47 o                         
   5   3   2        234.94        236.79         4.06 o                         
   6   3   2          7.57          4.87         0.98 o                         
   7   3   2        101.84        102.39         2.90 o                         
   8   3   2          0.07          0.21         1.73 o                         
   9   3   2          0.01          0.67         1.46 o                         
  10   3   2          0.29         -1.75         1.75 o                         
  -8   4   2          0.02         -0.48         1.26 o                         
  -7   4   2          0.29          2.67         1.15 o                         
  -6   4   2         22.29         25.32         2.10 o                         
  -5   4   2         14.28         15.34         1.35 o                         
  -4   4   2         10.51          8.89         1.13 o                         
  -3   4   2         32.90         32.08         2.26 o                         
  -2   4   2         15.61         10.31         1.59 o                         
  -1   4   2       1597.10       1674.21        26.05 o                         
   0   4   2          2.16          1.66         0.65 o                         
   1   4   2         16.81         11.73         0.86 o                         
   2   4   2        493.46        493.67         4.44 o                         
   3   4   2         75.65         80.96         2.32 o                         
   4   4   2        135.17        124.62         5.55 o                         
   5   4   2        107.00        114.67         5.04 o                         
   6   4   2        495.46        461.24         8.12 o                         
   7   4   2         56.94         57.77         5.80 o                         
   8   4   2          5.20          2.39         1.86 o                         
   9   4   2          5.08          4.76         2.11 o                         
  10   4   2          0.27          6.99         1.87 o                         
  -7   5   2         11.42          9.20         1.57 o                         
  -6   5   2          0.12          0.28         1.28 o                         
  -5   5   2          5.72          9.42         1.21 o                         
  -4   5   2          0.80          3.27         1.03 o                         
  -3   5   2          0.01          1.16         1.65 o                         
  -2   5   2          3.53          1.78         1.44 o                         
  -1   5   2          0.03          1.45         1.02 o                         
   0   5   2        195.84        196.23         3.16 o                         
   1   5   2        201.81        210.49         3.22 o                         
   2   5   2        207.70        230.94         4.67 o                         
   3   5   2         14.61         18.17         1.80 o                         
   4   5   2          2.23         -0.82         0.82 o                         
   5   5   2         30.73         29.73         2.82 o                         
   6   5   2        575.57        583.68        13.47 o                         
   7   5   2        150.01        159.14         3.81 o                         
   8   5   2         42.86         34.34         2.17 o                         
   9   5   2          9.79          7.29         2.33 o                         
  -7   6   2          3.52          1.96         3.84 o                         
  -6   6   2          0.67         -0.48         2.27 o                         
  -5   6   2          4.23          2.03         1.10 o                         
  -4   6   2         11.98         12.17         4.98 o                         
  -3   6   2          1.94          1.57         0.97 o                         
  -2   6   2         14.75         14.75         1.29 o                         
  -1   6   2         15.15         15.72         1.50 o                         
   0   6   2          9.70          9.38         1.01 o                         
   1   6   2        125.30        129.16         3.28 o                         
   2   6   2         32.03         28.38         3.66 o                         
   3   6   2          0.29          0.53         0.65 o                         
   4   6   2         16.28         18.59         1.33 o                         
   5   6   2         89.42         94.64         3.02 o                         
   6   6   2         22.28         24.56         4.59 o                         
   7   6   2          7.81          6.69         1.42 o                         
   8   6   2          8.73          6.52         1.57 o                         
   9   6   2         16.26         16.66         2.61 o                         
  -6   7   2          5.07          7.58         1.45 o                         
  -5   7   2          0.63          0.26         1.20 o                         
  -4   7   2         84.75         77.45         4.74 o                         
  -3   7   2         25.76         23.95         1.79 o                         
  -2   7   2          8.71         10.95         1.25 o                         
  -1   7   2          4.33          6.82         1.04 o                         
   0   7   2         86.64         80.65         2.55 o                         
   1   7   2        129.14        118.38         5.13 o                         
   2   7   2         53.48         52.51         5.55 o                         
   3   7   2         68.70         69.02         4.70 o                         
   4   7   2         49.14         51.62         3.04 o                         
   5   7   2          1.21         -1.58         2.40 o                         
   6   7   2          0.00         -1.64         1.64 o                         
   7   7   2          9.19         10.52         1.50 o                         
   8   7   2          1.31         -0.22         1.22 o                         
  -5   8   2          2.85          1.23         1.28 o                         
  -4   8   2          2.99          0.31         1.11 o                         
  -3   8   2          7.23          6.92         1.39 o                         
  -2   8   2         29.07         28.53         1.91 o                         
  -1   8   2          2.07          4.64         1.08 o                         
   0   8   2         14.73         16.51         2.07 o                         
   1   8   2          8.36          4.88         1.27 o                         
   2   8   2          5.27          2.81         1.71 o                         
   3   8   2          3.80          5.47         3.01 o                         
   4   8   2          8.71          8.36         1.73 o                         
   5   8   2         76.61         79.38         2.95 o                         
   6   8   2          1.06          0.26         3.14 o                         
   7   8   2          0.33          4.11         4.14 o                         
  -3   9   2          0.48         -2.03         3.00 o                         
  -2   9   2          0.54         -0.21         2.01 o                         
  -1   9   2          9.78         12.05         1.43 o                         
   0   9   2          0.27         -0.74         3.72 o                         
   1   9   2         70.31         59.05         3.08 o                         
   2   9   2          1.30          1.54         1.10 o                         
   3   9   2          1.55          1.76         1.76 o                         
   4   9   2          3.01          3.97         4.50 o                         
   5   9   2          0.54         -1.21         1.21 o                         
   6   9   2          0.13         -0.85         1.26 o                         
  -2  10   2          6.53          8.80         2.12 o                         
  -1  10   2          5.05          4.25         1.57 o                         
   0  10   2          7.42          9.90         1.46 o                         
   1  10   2          5.96          4.45         1.48 o                         
   2  10   2          0.15         -1.15         4.36 o                         
   3  10   2          0.49          3.87         3.24 o                         
   4  10   2          0.15          1.36         1.17 o                         
   5  10   2          0.38          0.55         3.28 o                         
  -2 -10   3          5.80          2.58         4.31 o                         
  -1 -10   3          4.30          4.68         1.55 o                         
   0 -10   3         14.54         16.04         2.29 o                         
   1 -10   3         27.93         25.50         2.35 o                         
  -4  -9   3          3.62          4.07         2.09 o                         
  -3  -9   3          0.83         -0.18         2.00 o                         
  -2  -9   3          0.00         -0.92         1.70 o                         
  -1  -9   3          5.68          6.37         1.37 o                         
   0  -9   3          0.21         -0.98         0.98 o                         
   1  -9   3         16.51         18.21         3.61 o                         
   2  -9   3         34.50         32.52         2.29 o                         
   3  -9   3         20.00         29.21         2.11 o                         
   4  -9   3          8.08          6.55         3.26 o                         
  -6  -8   3          1.17         -1.26         1.26 o                         
  -5  -8   3          0.02          1.17         1.21 o                         
  -4  -8   3          2.99          5.36         2.42 o                         
  -3  -8   3         12.64         13.46         2.80 o                         
  -2  -8   3          2.30          2.71         1.11 o                         
  -1  -8   3          0.09          0.72         1.05 o                         
   0  -8   3         91.38         86.69         3.11 o                         
   1  -8   3          0.16          1.24         1.06 o                         
   2  -8   3          3.00          4.55         1.14 o                         
   3  -8   3         15.38         13.79         1.66 o                         
   4  -8   3          3.84          3.22         1.80 o                         
   5  -8   3          1.76          0.28         1.23 o                         
  -7  -7   3          6.43          7.97         3.99 o                         
  -6  -7   3          0.00          1.68         2.69 o                         
  -5  -7   3          8.82          7.46         3.36 o                         
  -4  -7   3          5.98          8.67         1.26 o                         
  -3  -7   3         22.46         24.52         2.48 o                         
  -2  -7   3          0.00          0.14         0.90 o                         
  -1  -7   3          0.35          0.75         1.95 o                         
   0  -7   3        108.72        109.26         3.04 o                         
   1  -7   3        199.89        202.18         4.07 o                         
   2  -7   3         42.33         39.51         2.14 o                         
   3  -7   3          2.69          6.36         2.98 o                         
   4  -7   3          5.37          9.07         1.38 o                         
   5  -7   3          4.37          3.94         1.20 o                         
   6  -7   3          9.72         15.70         5.22 o                         
  -7  -6   3          1.34          4.56         2.98 o                         
  -6  -6   3          9.90          4.78         1.37 o                         
  -5  -6   3          1.12         -1.16         1.16 o                         
  -4  -6   3         10.89          8.03         1.25 o                         
  -3  -6   3         24.74         23.71         1.65 o                         
  -2  -6   3         15.58         16.60         1.79 o                         
  -1  -6   3          0.06         -0.63         0.85 o                         
   0  -6   3          0.07          1.96         0.80 o                         
   1  -6   3         17.39         19.05         1.38 o                         
   2  -6   3        181.89        191.40         3.74 o                         
   3  -6   3         67.49         70.69         2.48 o                         
   4  -6   3         16.03         14.47         2.05 o                         
   5  -6   3          6.95         12.25         4.09 o                         
   6  -6   3          6.80          6.86         1.31 o                         
   7  -6   3         33.78         40.99         2.48 o                         
  -8  -5   3          4.91          4.96         1.41 o                         
  -7  -5   3          5.02          6.25         1.34 o                         
  -6  -5   3         16.88         12.78         2.76 o                         
  -5  -5   3          0.25         -0.31         1.04 o                         
  -4  -5   3          1.48          0.89         0.96 o                         
  -3  -5   3          9.78         12.66         1.15 o                         
  -2  -5   3         36.76         38.87         1.73 o                         
  -1  -5   3         40.04         40.34         1.64 o                         
   0  -5   3         84.46         83.54         3.54 o                         
   1  -5   3         35.80         36.45         3.68 o                         
   2  -5   3         40.72         45.76         1.79 o                         
   3  -5   3        287.96        279.09         5.69 o                         
   4  -5   3        131.16        134.18         3.16 o                         
   5  -5   3          0.87         -1.00         1.00 o                         
   6  -5   3          8.09         12.60         2.06 o                         
   7  -5   3         35.53         43.00         3.10 o                         
   8  -5   3         19.78         19.39         2.71 o                         
  -8  -4   3          0.64          1.97         3.61 o                         
  -7  -4   3         31.95         33.93         2.15 o                         
  -6  -4   3         15.19         14.82         3.58 o                         
  -5  -4   3          5.39          4.16         2.28 o                         
  -4  -4   3          0.13         -0.16         0.73 o                         
  -3  -4   3         43.37         43.71         2.38 o                         
  -2  -4   3         10.61         11.67         1.04 o                         
  -1  -4   3        100.11        112.53         2.92 o                         
   0  -4   3         46.27         49.69         1.63 o                         
   1  -4   3         20.46         17.40         1.42 o                         
   2  -4   3         14.01         10.53         1.05 o                         
   3  -4   3         80.23         89.71         2.31 o                         
   4  -4   3         14.74         18.35         1.21 o                         
   5  -4   3        168.68        168.30         5.83 o                         
   6  -4   3        403.00        401.89         5.92 o                         
   7  -4   3         47.78         47.06         4.61 o                         
   8  -4   3         12.44          6.06         6.72 o                         
   9  -4   3          1.67          5.19         1.87 o                         
  -8  -3   3          0.74          1.03         2.90 o                         
  -7  -3   3         18.57         13.56         1.55 o                         
  -6  -3   3          3.14          2.93         1.78 o                         
  -5  -3   3          9.38          7.02         1.31 o                         
  -4  -3   3          9.26          9.53         1.26 o                         
  -3  -3   3         11.05         10.78         0.97 o                         
  -2  -3   3        109.90        115.73         2.37 o                         
  -1  -3   3       1371.47       1346.56         7.43 o                         
   0  -3   3        536.79        539.39         4.59 o                         
   1  -3   3        349.88        366.22         3.75 o                         
   2  -3   3         20.28         19.30         1.11 o                         
   3  -3   3          1.09          1.98         3.76 o                         
   4  -3   3          4.56          7.09         1.34 o                         
   5  -3   3         84.22         85.12         2.41 o                         
   6  -3   3        210.83        200.90         5.14 o                         
   7  -3   3        233.00        246.47         4.74 o                         
   8  -3   3          1.79         -1.23         1.66 o                         
   9  -3   3          2.58         -0.64         1.76 o                         
  -8  -2   3          6.77          6.01         1.37 o                         
  -7  -2   3          3.80          6.65         1.18 o                         
  -6  -2   3          5.03          2.73         1.08 o                         
  -5  -2   3         32.13         31.78         2.98 o                         
  -4  -2   3        186.24        185.47         3.31 o                         
  -3  -2   3        266.12        284.03         3.70 o                         
  -2  -2   3        302.81        303.12         3.48 o                         
  -1  -2   3        258.35        262.95         3.02 o                         
   0  -2   3         66.57         61.74         1.48 o                         
   1  -2   3         58.95         49.23         1.34 o                         
   2  -2   3       1841.73       1903.37        12.36 o                         
   3  -2   3         45.19         43.70         1.59 o                         
   4  -2   3          0.94          3.34         0.72 o                         
   5  -2   3         15.65         19.24         1.22 o                         
   6  -2   3         40.33         36.72         1.83 o                         
   7  -2   3          0.41         -0.76         0.96 o                         
   8  -2   3         58.37         60.59         2.56 o                         
   9  -2   3         12.02         14.56         2.31 o                         
  -9  -1   3         23.41         25.52         5.31 o                         
  -8  -1   3         15.88         12.85         1.68 o                         
  -7  -1   3          1.58          1.76         1.09 o                         
  -6  -1   3          4.03          4.61         1.04 o                         
  -5  -1   3         10.50         10.04         1.12 o                         
  -4  -1   3         49.13         57.83         1.87 o                         
  -3  -1   3        297.46        305.09         3.69 o                         
  -2  -1   3         16.01         16.12         0.94 o                         
  -1  -1   3        435.65        406.60         3.54 o                         
   0  -1   3       3639.47       3625.85        15.38 o                         
   1  -1   3         34.11         34.03         1.08 o                         
   2  -1   3        218.47        181.91         7.22 o                         
   3  -1   3        431.62        415.58         3.90 o                         
   4  -1   3        722.92        762.73         9.62 o                         
   5  -1   3         36.95         37.72         2.25 o                         
   6  -1   3          1.39          2.52         1.20 o                         
   7  -1   3          2.78          1.22         0.97 o                         
   8  -1   3          3.21          1.09         1.03 o                         
   9  -1   3         26.33         29.29         3.01 o                         
  10  -1   3          5.68          4.40         2.10 o                         
  -8   0   3          3.78          4.34         2.28 o                         
  -7   0   3         59.69         61.54         8.91 o                         
  -6   0   3         19.42         17.54         1.49 o                         
  -5   0   3          8.73          8.79         1.56 o                         
  -4   0   3         48.37         49.52         1.75 o                         
  -3   0   3          2.53          2.20         0.69 o                         
  -2   0   3         10.63         14.78         0.95 o                         
  -1   0   3        229.52        223.35         9.20 o                         
   0   0   3        524.86        498.85         3.54 o                         
   1   0   3         35.31         42.35         1.88 o                         
   2   0   3         35.68         29.38         1.05 o                         
   3   0   3        874.29        901.12        26.43 o                         
   4   0   3        156.28        164.54         2.62 o                         
   5   0   3        114.35        132.70         2.65 o                         
   6   0   3         14.67         10.94         1.14 o                         
   7   0   3         16.76         16.31         1.42 o                         
   8   0   3          9.76         10.31         2.45 o                         
   9   0   3         45.12         42.19         3.32 o                         
  10   0   3          8.44         10.73         2.24 o                         
  -8   1   3         43.52         45.20         2.62 o                         
  -7   1   3         14.91         14.17         2.32 o                         
  -6   1   3         44.75         50.43         2.20 o                         
  -5   1   3         27.20         22.91         2.39 o                         
  -4   1   3        152.41        141.76         2.89 o                         
  -3   1   3         74.18         68.59         2.75 o                         
  -2   1   3         15.57         18.41         1.01 o                         
  -1   1   3        386.12        390.10         7.07 o                         
   0   1   3        191.44        192.89         3.18 o                         
   1   1   3        240.83        231.34         2.64 o                         
   2   1   3        102.96         96.51         2.35 o                         
   3   1   3          0.19         -0.81         0.81 o                         
   4   1   3        153.07        158.40         3.49 o                         
   5   1   3         33.80         48.16         3.93 o                         
   6   1   3         11.47          9.95         1.67 o                         
   7   1   3          7.32          6.49         1.09 o                         
   8   1   3          0.52         -0.92         0.92 o                         
   9   1   3          1.70         -1.67         1.67 o                         
  10   1   3          4.64          6.88         2.19 o                         
  -8   2   3          4.20          7.05         2.97 o                         
  -7   2   3         77.15         78.14         6.69 o                         
  -6   2   3        161.14        164.18         3.83 o                         
  -5   2   3         11.77          9.72         1.17 o                         
  -4   2   3          3.54          2.17         0.79 o                         
  -3   2   3        285.49        295.15         3.82 o                         
  -2   2   3        211.96        219.54         3.08 o                         
  -1   2   3         38.01         35.49         1.42 o                         
   0   2   3         43.45         45.70         1.30 o                         
   1   2   3        343.86        310.20         4.43 o                         
   2   2   3        339.39        334.34         3.19 o                         
   3   2   3        439.71        448.50         4.71 o                         
   4   2   3         30.80         24.78         1.79 o                         
   5   2   3        100.26        106.13         2.39 o                         
   6   2   3          0.46         -0.75         0.75 o                         
   7   2   3          0.08          0.84         1.13 o                         
   8   2   3          2.36          3.96         1.59 o                         
   9   2   3         21.82         20.30         2.61 o                         
  10   2   3          4.17          4.38         1.90 o                         
  -8   3   3          2.44         -1.66         1.66 o                         
  -7   3   3          5.68          7.94         1.47 o                         
  -6   3   3         26.28         25.82         1.79 o                         
  -5   3   3         20.48         19.04         1.42 o                         
  -4   3   3         72.56         73.50         5.62 o                         
  -3   3   3          6.18          6.76         2.49 o                         
  -2   3   3       1273.06       1298.37        12.83 o                         
  -1   3   3        859.40        822.18         9.41 o                         
   0   3   3          0.99          2.75         0.73 o                         
   1   3   3          2.51          5.89         0.69 o                         
   2   3   3        367.06        405.43         3.85 o                         
   3   3   3        373.12        387.29         5.97 o                         
   4   3   3         72.03         84.24         3.09 o                         
   5   3   3         50.96         57.33         3.29 o                         
   6   3   3        133.07        131.23         3.02 o                         
   7   3   3         66.11         67.45         4.76 o                         
   8   3   3         29.74         27.72         2.94 o                         
   9   3   3          1.63         -1.52         1.52 o                         
  10   3   3          1.33         -0.07         1.73 o                         
  -7   4   3         11.75          8.99         1.60 o                         
  -6   4   3          1.26          2.21         1.08 o                         
  -5   4   3          3.35          3.29         2.37 o                         
  -4   4   3          8.31          8.27         1.45 o                         
  -3   4   3          7.57          7.29         1.44 o                         
  -2   4   3        344.86        368.10         4.48 o                         
  -1   4   3        516.75        503.53         5.68 o                         
   0   4   3         12.51          9.05         1.33 o                         
   1   4   3          0.02          2.64         1.77 o                         
   2   4   3         47.98         44.44         4.57 o                         
   3   4   3          8.70          8.09         1.01 o                         
   4   4   3         44.00         42.68         1.93 o                         
   5   4   3         84.32         77.66         2.26 o                         
   6   4   3         51.90         52.16         2.60 o                         
   7   4   3          0.28          0.32         3.95 o                         
   8   4   3          7.04         10.62         3.56 o                         
   9   4   3          6.43          9.55         1.97 o                         
  10   4   3          2.85          4.58         1.96 o                         
  -7   5   3          0.82          0.91         1.23 o                         
  -6   5   3          5.03          5.53         1.38 o                         
  -5   5   3         15.55         12.98         2.08 o                         
  -4   5   3         48.64         52.63         2.40 o                         
  -3   5   3         51.42         54.82         2.11 o                         
  -2   5   3        185.36        176.70         5.80 o                         
  -1   5   3         64.77         68.77         2.09 o                         
   0   5   3         85.42         75.74         2.44 o                         
   1   5   3          3.05          2.08         1.35 o                         
   2   5   3          6.56          5.23         0.89 o                         
   3   5   3         39.06         43.07         1.66 o                         
   4   5   3          1.96          1.59         1.27 o                         
   5   5   3         74.17         74.56         3.88 o                         
   6   5   3         13.01         14.07         1.37 o                         
   7   5   3         24.40         22.69         1.72 o                         
   8   5   3         47.23         39.54         2.97 o                         
   9   5   3         13.76          8.75         2.28 o                         
  -6   6   3          1.39          1.90         2.45 o                         
  -5   6   3         11.83          9.33         1.35 o                         
  -4   6   3         11.67          4.81         1.18 o                         
  -3   6   3          0.71          1.69         1.69 o                         
  -2   6   3        253.00        245.33         4.35 o                         
  -1   6   3        136.07        134.08         8.06 o                         
   0   6   3        236.52        240.18         7.27 o                         
   1   6   3          8.32         10.54         1.23 o                         
   2   6   3          0.10         -0.90         1.96 o                         
   3   6   3          3.64          4.98         0.90 o                         
   4   6   3          4.94          8.32         2.85 o                         
   5   6   3          3.12          3.77         3.09 o                         
   6   6   3        166.91        164.48         3.88 o                         
   7   6   3          0.01         -2.61         2.61 o                         
   8   6   3         40.84         42.00         2.45 o                         
   9   6   3         21.26         15.66         2.59 o                         
  -5   7   3          3.02          0.48         1.62 o                         
  -4   7   3          0.01         -0.50         1.03 o                         
  -3   7   3          0.25         -0.14         0.96 o                         
  -2   7   3          1.24          0.20         0.98 o                         
  -1   7   3         15.32         17.69         1.49 o                         
   0   7   3         43.72         40.90         3.38 o                         
   1   7   3         25.24         29.51         4.95 o                         
   2   7   3          0.00         -0.86         0.86 o                         
   3   7   3         16.07         17.90         1.54 o                         
   4   7   3         71.36         77.05         4.56 o                         
   5   7   3         35.22         39.96         2.10 o                         
   6   7   3          2.82          3.55         3.53 o                         
   7   7   3         15.27         16.35         2.64 o                         
   8   7   3          1.67          0.37         1.27 o                         
  -4   8   3          0.32          2.82         3.18 o                         
  -3   8   3         12.31         11.69         3.31 o                         
  -2   8   3          8.90          9.28         1.35 o                         
  -1   8   3         10.29         12.64         1.88 o                         
   0   8   3        292.14        281.05         8.54 o                         
   1   8   3         13.10         12.51         1.56 o                         
   2   8   3          3.22          1.97         1.28 o                         
   3   8   3          0.00          2.59         0.97 o                         
   4   8   3          9.38         11.94         1.66 o                         
   5   8   3         72.43         72.49         4.04 o                         
   6   8   3          0.28          0.53         2.38 o                         
   7   8   3          0.07          3.57         2.86 o                         
   8   8   3          0.04          1.80         1.36 o                         
  -3   9   3          2.82          9.70         2.84 o                         
  -2   9   3          5.05          8.13         2.33 o                         
  -1   9   3         12.00         10.15         1.49 o                         
   0   9   3          4.82          3.92         2.43 o                         
   1   9   3         20.38         24.56         1.91 o                         
   2   9   3          6.71         10.74         1.48 o                         
   3   9   3          1.38          1.04         1.03 o                         
   4   9   3          7.24         11.54         2.44 o                         
   5   9   3          0.81          1.99         1.33 o                         
   6   9   3         22.29         22.26         2.09 o                         
  -1  10   3          1.66         -2.54         2.54 o                         
   0  10   3          0.55         -1.14         1.14 o                         
   1  10   3          0.80          1.57         1.21 o                         
   2  10   3          0.37         -1.32         1.32 o                         
   3  10   3          0.18          4.68         1.25 o                         
   4  10   3         10.26          8.84         2.38 o                         
   5  10   3          3.23          1.57         1.27 o                         
  -3  -9   4          0.02          0.46         1.73 o                         
  -2  -9   4          1.74         -0.81         3.99 o                         
  -1  -9   4         11.90          7.09         1.69 o                         
   0  -9   4          1.81          6.07         2.44 o                         
   1  -9   4          3.96          5.98         1.57 o                         
   2  -9   4          0.05          1.32         1.86 o                         
   3  -9   4          3.33          1.39         1.36 o                         
  -5  -8   4          0.55         -2.93         2.93 o                         
  -4  -8   4          1.04          0.36         1.15 o                         
  -3  -8   4          7.86          5.94         3.14 o                         
  -2  -8   4          1.79          0.77         1.14 o                         
  -1  -8   4          0.15          0.27         1.00 o                         
   0  -8   4        109.18        105.30         3.38 o                         
   1  -8   4          6.00          3.98         1.22 o                         
   2  -8   4          0.00          0.50         3.71 o                         
   3  -8   4         16.43         20.50         4.05 o                         
   4  -8   4          7.25         10.27         1.66 o                         
   5  -8   4          5.05          3.08         1.46 o                         
  -6  -7   4          0.00         -0.99         1.18 o                         
  -5  -7   4          8.63          8.28         1.84 o                         
  -4  -7   4         12.33         10.37         1.51 o                         
  -3  -7   4          0.26          1.89         1.26 o                         
  -2  -7   4          5.22          6.18         1.78 o                         
  -1  -7   4          1.60         -1.05         1.05 o                         
   0  -7   4          3.11          3.16         1.14 o                         
   1  -7   4        144.89        141.61         8.70 o                         
   2  -7   4          1.98          0.08         0.97 o                         
   3  -7   4          5.77          4.69         3.41 o                         
   4  -7   4          1.84          2.26         1.17 o                         
   5  -7   4          2.86          4.91         3.64 o                         
   6  -7   4          0.97          3.84         1.60 o                         
  -7  -6   4          0.94         -1.88         1.88 o                         
  -6  -6   4          0.00          2.36         2.08 o                         
  -5  -6   4          0.24         -0.96         2.57 o                         
  -4  -6   4         13.92         12.60         2.72 o                         
  -3  -6   4         18.37         19.26         3.05 o                         
  -2  -6   4          0.91          3.30         0.87 o                         
  -1  -6   4        125.29        126.05         3.15 o                         
   0  -6   4          5.02          1.79         2.61 o                         
   1  -6   4         14.59         13.67         1.35 o                         
   2  -6   4          1.24          3.20         1.51 o                         
   3  -6   4         22.81         19.61         1.56 o                         
   4  -6   4         16.68         17.93         3.56 o                         
   5  -6   4         12.48         12.32         1.51 o                         
   6  -6   4         11.25         13.56         1.57 o                         
   7  -6   4         33.42         33.84         2.41 o                         
  -7  -5   4          2.59          3.64         1.40 o                         
  -6  -5   4          0.03          2.44         1.79 o                         
  -5  -5   4         26.78         23.25         2.71 o                         
  -4  -5   4          8.65          9.98         2.45 o                         
  -3  -5   4         42.78         45.45         2.06 o                         
  -2  -5   4         25.33         25.52         2.82 o                         
  -1  -5   4        162.80        162.91         3.53 o                         
   0  -5   4        115.88         94.62         3.01 o                         
   1  -5   4         89.35         95.60         2.52 o                         
   2  -5   4         38.54         41.19         1.76 o                         
   3  -5   4         20.64         20.96         1.42 o                         
   4  -5   4         37.47         37.68         3.68 o                         
   5  -5   4        246.61        250.25         5.50 o                         
   6  -5   4        118.64        114.30         3.39 o                         
   7  -5   4          0.06         -0.57         1.07 o                         
   8  -5   4         25.13         20.59         2.76 o                         
  -8  -4   4          0.67         -1.15         1.15 o                         
  -7  -4   4          0.94         -0.87         2.67 o                         
  -6  -4   4          6.41          8.68         1.26 o                         
  -5  -4   4         21.90         25.24         1.68 o                         
  -4  -4   4          1.58         -0.28         2.96 o                         
  -3  -4   4          4.85          8.75         2.07 o                         
  -2  -4   4         48.51         46.59         1.80 o                         
  -1  -4   4        111.87        118.19         2.60 o                         
   0  -4   4         54.91         58.61         2.08 o                         
   1  -4   4          7.68          9.02         0.97 o                         
   2  -4   4          1.26          9.28         2.71 o                         
   3  -4   4         23.52         23.73         1.42 o                         
   4  -4   4          5.55          3.88         0.99 o                         
   5  -4   4        215.97        225.05         4.14 o                         
   6  -4   4        234.87        237.68         5.99 o                         
   7  -4   4          5.51          3.91         1.65 o                         
   8  -4   4         34.70         33.93         2.24 o                         
   9  -4   4          0.07         -0.91         1.57 o                         
  -8  -3   4          0.22         -1.09         1.09 o                         
  -7  -3   4          1.76          1.18         1.04 o                         
  -6  -3   4          0.20         -0.52         1.47 o                         
  -5  -3   4         47.73         47.45         2.15 o                         
  -4  -3   4         28.04         26.46         1.55 o                         
  -3  -3   4         80.30         84.02         2.35 o                         
  -2  -3   4         85.06         77.63         2.10 o                         
  -1  -3   4        493.01        491.23         4.86 o                         
   0  -3   4        159.91        155.77         2.68 o                         
   1  -3   4        337.10        352.38         4.04 o                         
   2  -3   4        173.50        180.80         7.82 o                         
   3  -3   4         77.70         79.98         2.11 o                         
   4  -3   4         41.56         40.37         1.69 o                         
   5  -3   4          0.00         -0.64         1.77 o                         
   6  -3   4        158.88        161.15         3.59 o                         
   7  -3   4        194.00        201.95         4.35 o                         
   8  -3   4         24.99         22.72         3.01 o                         
   9  -3   4         12.53         13.74         2.48 o                         
  -8  -2   4          5.17          8.78         3.00 o                         
  -7  -2   4          3.15          0.99         1.18 o                         
  -6  -2   4         12.48         18.53         5.59 o                         
  -5  -2   4         35.24         35.10         2.27 o                         
  -4  -2   4         27.13         26.71         3.11 o                         
  -3  -2   4          0.28          0.26         0.70 o                         
  -2  -2   4         27.84         35.18         2.22 o                         
  -1  -2   4        902.82        864.85         6.07 o                         
   0  -2   4          9.25          7.82         0.82 o                         
   1  -2   4         11.49         11.65         0.88 o                         
   2  -2   4        523.95        564.86        13.71 o                         
   3  -2   4        221.18        227.39         3.25 o                         
   4  -2   4          4.06          5.95         1.00 o                         
   5  -2   4          1.84          1.58         0.88 o                         
   6  -2   4         38.58         35.42         2.02 o                         
   7  -2   4          2.27          3.27         1.46 o                         
   8  -2   4         30.17         25.48         3.09 o                         
   9  -2   4         22.23         19.94         2.67 o                         
  -8  -1   4          1.85          5.04         1.21 o                         
  -7  -1   4         29.69         29.39         2.31 o                         
  -6  -1   4          3.16          1.67         2.36 o                         
  -5  -1   4         23.99         20.80         2.81 o                         
  -4  -1   4         53.03         55.12         1.98 o                         
  -3  -1   4        182.56        190.94         3.20 o                         
  -2  -1   4         25.63         24.08         1.25 o                         
  -1  -1   4          9.58         10.74         0.88 o                         
   0  -1   4        466.52        455.74         4.02 o                         
   1  -1   4        355.75        330.53        10.62 o                         
   2  -1   4         52.45         55.13         1.51 o                         
   3  -1   4        506.34        537.08         4.77 o                         
   4  -1   4         87.65         81.48         2.45 o                         
   5  -1   4         11.75         12.48         1.05 o                         
   6  -1   4         18.86         17.62         1.32 o                         
   7  -1   4          6.54          6.77         1.04 o                         
   8  -1   4          0.16         -1.18         1.18 o                         
   9  -1   4         65.05         66.64         4.10 o                         
  10  -1   4          4.92          2.62         2.11 o                         
  -8   0   4         12.39          9.93         1.79 o                         
  -7   0   4        111.53        111.86         3.58 o                         
  -6   0   4         13.69         12.62         1.48 o                         
  -5   0   4          1.89          3.21         0.92 o                         
  -4   0   4         36.97         37.90         1.67 o                         
  -3   0   4        684.42        709.57         7.90 o                         
  -2   0   4        132.71        143.11         4.69 o                         
  -1   0   4        723.52        734.40         5.55 o                         
   0   0   4        320.65        299.00         3.16 o                         
   1   0   4        558.31        576.07         5.71 o                         
   2   0   4        106.12        102.16         1.96 o                         
   3   0   4         41.44         45.13         1.43 o                         
   4   0   4        146.50        155.25         2.69 o                         
   5   0   4         45.43         47.87         1.73 o                         
   6   0   4        125.05        127.75         2.92 o                         
   7   0   4          3.71          3.91         1.04 o                         
   8   0   4         23.08         24.25         1.66 o                         
   9   0   4          1.59          1.51         1.76 o                         
  10   0   4          4.55          0.87         2.14 o                         
  -8   1   4         85.98         85.31         5.56 o                         
  -7   1   4         82.55         89.21         3.32 o                         
  -6   1   4         36.33         36.83         2.04 o                         
  -5   1   4         25.53         25.96         1.60 o                         
  -4   1   4         51.62         53.56         3.60 o                         
  -3   1   4         73.58         71.84         2.04 o                         
  -2   1   4        113.32        124.06         3.78 o                         
  -1   1   4         48.45         62.31         1.62 o                         
   0   1   4         37.63         48.42         2.46 o                         
   1   1   4        204.72        222.43         2.73 o                         
   2   1   4        297.57        266.74         3.82 o                         
   3   1   4         58.66         59.62         1.64 o                         
   4   1   4          3.24          5.52         0.80 o                         
   5   1   4         14.91         13.53         1.13 o                         
   6   1   4          7.59          6.04         2.38 o                         
   7   1   4         11.26         12.09         1.26 o                         
   8   1   4         66.57         54.41         2.38 o                         
   9   1   4          0.13         -1.57         1.57 o                         
  10   1   4          0.40          8.13         1.92 o                         
  -8   2   4          0.75         -0.97         4.17 o                         
  -7   2   4         19.65         21.72         7.55 o                         
  -6   2   4         39.11         36.41         2.15 o                         
  -5   2   4        135.72        131.28         3.36 o                         
  -4   2   4          1.35          3.05         1.78 o                         
  -3   2   4          2.29          3.04         0.82 o                         
  -2   2   4         76.65         85.44         2.08 o                         
  -1   2   4        188.40        185.65         3.15 o                         
   0   2   4        325.35        331.17         9.22 o                         
   1   2   4        222.25        231.40         2.88 o                         
   2   2   4          5.49          4.64         0.79 o                         
   3   2   4        275.22        270.60         3.30 o                         
   4   2   4        338.32        347.83         9.03 o                         
   5   2   4          5.19          2.85         0.85 o                         
   6   2   4         56.03         56.97         5.08 o                         
   7   2   4          2.83          3.28         1.02 o                         
   8   2   4         30.93         28.03         2.09 o                         
   9   2   4          1.01          1.22         1.50 o                         
  10   2   4          1.82          1.45         2.08 o                         
  -7   3   4          2.92          1.54         1.89 o                         
  -6   3   4          7.62         10.23         1.37 o                         
  -5   3   4          2.13          4.13         1.05 o                         
  -4   3   4         94.10         80.44         4.54 o                         
  -3   3   4        150.42        146.04         3.06 o                         
  -2   3   4          3.24          2.12         0.83 o                         
  -1   3   4        318.24        325.30         3.93 o                         
   0   3   4         77.84         86.94         3.35 o                         
   1   3   4          0.73          0.67         0.84 o                         
   2   3   4        191.66        195.97         2.89 o                         
   3   3   4         42.65         46.10         1.50 o                         
   4   3   4         58.52         64.70         3.79 o                         
   5   3   4          1.80          3.65         0.81 o                         
   6   3   4        133.31        139.26         3.13 o                         
   7   3   4         18.77         20.85         3.60 o                         
   8   3   4          1.95          1.62         1.10 o                         
   9   3   4         14.49         11.95         2.64 o                         
  10   3   4          0.39         -1.51         1.51 o                         
  -7   4   4          2.66          7.67         2.10 o                         
  -6   4   4          0.09         -1.06         1.06 o                         
  -5   4   4          1.98          3.03         4.12 o                         
  -4   4   4         11.48         13.88         2.13 o                         
  -3   4   4         64.92         65.80         2.25 o                         
  -2   4   4         13.89         15.60         1.22 o                         
  -1   4   4         19.71         18.64         2.04 o                         
   0   4   4          1.68          1.59         0.68 o                         
   1   4   4        130.81        140.45         2.63 o                         
   2   4   4        317.50        322.83        13.24 o                         
   3   4   4         80.00         78.41         2.08 o                         
   4   4   4         19.22         14.89         2.10 o                         
   5   4   4         26.56         29.20         2.19 o                         
   6   4   4        162.19        160.81         3.50 o                         
   7   4   4          3.63          5.31         4.62 o                         
   8   4   4          5.47          5.38         1.58 o                         
   9   4   4          0.40         -0.79         1.53 o                         
  10   4   4          6.15          6.84         2.25 o                         
  -6   5   4          8.05          3.67         2.36 o                         
  -5   5   4          7.32          5.62         1.89 o                         
  -4   5   4         37.33         36.79         1.94 o                         
  -3   5   4         33.29         35.55         1.91 o                         
  -2   5   4        435.35        415.77         5.39 o                         
  -1   5   4         17.28         17.17         1.53 o                         
   0   5   4         19.83         18.57         1.66 o                         
   1   5   4         13.25         11.52         1.62 o                         
   2   5   4         28.36         28.87         1.42 o                         
   3   5   4         32.97         32.47         1.50 o                         
   4   5   4          2.12          2.76         2.00 o                         
   5   5   4         42.56         41.73         2.91 o                         
   6   5   4         44.95         40.88         2.06 o                         
   7   5   4         59.01         62.05         2.63 o                         
   8   5   4          0.01         -0.79         1.29 o                         
   9   5   4          0.07          3.18         1.72 o                         
  -6   6   4          0.40          1.33         1.29 o                         
  -5   6   4          3.52          5.10         1.29 o                         
  -4   6   4          9.09         11.15         3.36 o                         
  -3   6   4         29.75         28.94         1.79 o                         
  -2   6   4         32.71         33.86         1.90 o                         
  -1   6   4          4.29          5.12         1.02 o                         
   0   6   4         99.02         94.27         2.67 o                         
   1   6   4         11.44         10.48         2.14 o                         
   2   6   4          2.57          4.64         3.17 o                         
   3   6   4          0.20          1.06         1.14 o                         
   4   6   4         28.21         27.05         1.66 o                         
   5   6   4          2.32          4.49         1.01 o                         
   6   6   4         15.76         17.82         1.53 o                         
   7   6   4         11.34         18.37         4.31 o                         
   8   6   4          4.04          1.32         1.13 o                         
   9   6   4         16.36         18.67         2.87 o                         
  -5   7   4          0.50          1.31         2.47 o                         
  -4   7   4          1.46         -0.09         1.10 o                         
  -3   7   4         19.03         18.69         1.68 o                         
  -2   7   4          0.63         -1.39         1.39 o                         
  -1   7   4         58.47         63.37         4.12 o                         
   0   7   4         21.76         22.89         1.86 o                         
   1   7   4          0.70          1.47         0.97 o                         
   2   7   4          1.56          4.13         0.98 o                         
   3   7   4          0.07          3.20         0.94 o                         
   4   7   4         23.35         22.89         2.45 o                         
   5   7   4         74.06         70.26         2.73 o                         
   6   7   4         15.11         14.54         1.60 o                         
   7   7   4          0.28          1.01         1.26 o                         
   8   7   4          0.10          1.93         4.98 o                         
  -4   8   4          0.15          0.45         4.37 o                         
  -3   8   4         13.00         12.37         1.67 o                         
  -2   8   4          8.32          7.39         1.38 o                         
  -1   8   4          0.78          3.14         1.14 o                         
   0   8   4          0.25          0.08         2.79 o                         
   1   8   4         25.15         26.29         1.82 o                         
   2   8   4          0.26          1.42         0.99 o                         
   3   8   4          0.26          0.77         1.03 o                         
   4   8   4          2.18          1.92         1.96 o                         
   5   8   4         76.11         68.62         3.46 o                         
   6   8   4          0.81          3.00         1.14 o                         
   7   8   4          0.13          5.21         1.33 o                         
  -2   9   4          0.02         -1.42         1.42 o                         
  -1   9   4          0.16         -0.56         2.36 o                         
   0   9   4          0.03         -1.09         1.09 o                         
   1   9   4          1.52          3.53         1.06 o                         
   2   9   4          0.72         -0.32         1.00 o                         
   3   9   4          2.59          2.41         1.25 o                         
   4   9   4          7.42         11.20         3.86 o                         
   5   9   4         17.31         16.07         2.58 o                         
   6   9   4          0.65         -1.18         1.18 o                         
   0  10   4          0.13         -1.40         2.28 o                         
   1  10   4          2.76          5.83         1.28 o                         
   2  10   4          0.58         -1.45         2.08 o                         
   3  10   4          0.62          1.51         3.33 o                         
   4  10   4         18.83         24.95         2.08 o                         
  -2  -9   5          0.30          4.12         2.40 o                         
  -1  -9   5          0.26          6.35         1.22 o                         
   0  -9   5          1.00          1.45         1.26 o                         
   1  -9   5          0.63          1.42         1.30 o                         
   2  -9   5          1.03          0.53         1.23 o                         
   3  -9   5          6.16          4.08         1.75 o                         
  -4  -8   5          6.08          6.84         2.13 o                         
  -3  -8   5          9.48          8.81         1.66 o                         
  -2  -8   5         10.15         10.49         3.88 o                         
  -1  -8   5          0.11         -1.10         1.35 o                         
   0  -8   5         32.73         33.39         2.86 o                         
   1  -8   5         23.48         25.55         2.48 o                         
   2  -8   5          1.49          1.33         1.19 o                         
   3  -8   5          0.14          1.15         1.15 o                         
   4  -8   5          0.65         -1.16         1.16 o                         
   5  -8   5          0.01          3.11         3.26 o                         
  -5  -7   5          0.01          0.26         1.29 o                         
  -4  -7   5          7.78         13.03         1.54 o                         
  -3  -7   5         12.89         15.50         1.68 o                         
  -2  -7   5          6.36          7.92         1.44 o                         
  -1  -7   5         19.93         19.94         1.71 o                         
   0  -7   5          1.71          0.30         3.69 o                         
   1  -7   5          0.19         -1.22         1.31 o                         
   2  -7   5          3.86          3.15         2.65 o                         
   3  -7   5          0.00         -1.02         1.02 o                         
   4  -7   5          4.66          0.49         1.26 o                         
   5  -7   5         16.55         15.95         1.67 o                         
   6  -7   5          0.48          0.81         1.14 o                         
  -6  -6   5         23.03         18.19         7.91 o                         
  -5  -6   5          0.23          1.21         2.74 o                         
  -4  -6   5          0.01          3.72         1.15 o                         
  -3  -6   5          0.13         -3.35         3.35 o                         
  -2  -6   5         12.75         12.88         3.86 o                         
  -1  -6   5         31.93         33.08         4.86 o                         
   0  -6   5        300.67        284.67         4.91 o                         
   1  -6   5          0.53         -0.50         2.05 o                         
   2  -6   5          5.10          7.44         1.08 o                         
   3  -6   5          4.18          2.78         2.88 o                         
   4  -6   5         46.40         50.34         2.60 o                         
   5  -6   5          3.53          4.80         1.18 o                         
   6  -6   5          0.09          1.37         1.05 o                         
   7  -6   5          4.67          4.69         1.53 o                         
  -7  -5   5         10.25         12.84         2.73 o                         
  -6  -5   5          0.42          2.57         1.12 o                         
  -5  -5   5         13.78         10.39         1.44 o                         
  -4  -5   5          1.91          1.37         1.09 o                         
  -3  -5   5          8.26          8.86         1.26 o                         
  -2  -5   5          0.02         -0.91         0.91 o                         
  -1  -5   5          0.15         -0.45         1.16 o                         
   0  -5   5        105.60        104.06         2.78 o                         
   1  -5   5          0.01          0.35         0.79 o                         
   2  -5   5          0.51          1.15         1.02 o                         
   3  -5   5          0.07         -0.93         0.93 o                         
   4  -5   5         33.04         36.27         1.93 o                         
   5  -5   5          4.55          6.69         1.24 o                         
   6  -5   5        119.95        129.99         3.70 o                         
   7  -5   5          9.45          6.98         1.59 o                         
   8  -5   5          4.44          8.46         2.03 o                         
  -7  -4   5          0.00          2.06         1.37 o                         
  -6  -4   5          1.15          0.77         3.30 o                         
  -5  -4   5          0.08         -0.98         0.98 o                         
  -4  -4   5         30.23         25.85         1.84 o                         
  -3  -4   5          1.20          1.58         2.29 o                         
  -2  -4   5        163.47        147.85         7.28 o                         
  -1  -4   5          0.98          1.62         1.82 o                         
   0  -4   5          2.58          2.98         0.96 o                         
   1  -4   5         48.55         50.34         1.88 o                         
   2  -4   5          0.74          1.64         1.50 o                         
   3  -4   5          2.55          2.63         3.17 o                         
   4  -4   5          3.49          1.52         1.68 o                         
   5  -4   5         59.65         60.45         2.41 o                         
   6  -4   5         25.20         27.27         1.88 o                         
   7  -4   5         33.74         34.70         2.87 o                         
   8  -4   5          9.74         13.21         2.88 o                         
  -7  -3   5          2.29          6.50         1.35 o                         
  -6  -3   5          0.30          2.18         2.08 o                         
  -5  -3   5          0.49         -0.94         0.94 o                         
  -4  -3   5          0.01          0.68         1.37 o                         
  -3  -3   5          1.02         -0.58         1.23 o                         
  -2  -3   5         76.02         68.74         2.21 o                         
  -1  -3   5         80.39         74.37         2.14 o                         
   0  -3   5        244.19        238.24         5.37 o                         
   1  -3   5          5.89          8.71         0.92 o                         
   2  -3   5         48.09         50.99         2.20 o                         
   3  -3   5          4.05          4.04         1.54 o                         
   4  -3   5         15.10         12.79         1.19 o                         
   5  -3   5         20.62         20.77         1.52 o                         
   6  -3   5          1.88          0.05         0.99 o                         
   7  -3   5        114.27        114.17         3.42 o                         
   8  -3   5          0.76          0.66         2.84 o                         
   9  -3   5          6.07          6.91         2.24 o                         
  -7  -2   5          7.40          6.77         3.70 o                         
  -6  -2   5          1.96          0.00         1.06 o                         
  -5  -2   5          6.53          6.54         2.83 o                         
  -4  -2   5          3.80          2.90         2.09 o                         
  -3  -2   5          1.60          0.49         0.78 o                         
  -2  -2   5         25.25         22.06         1.31 o                         
  -1  -2   5        651.82        643.09         5.79 o                         
   0  -2   5        212.12        194.26         3.86 o                         
   1  -2   5          5.04          6.57         0.85 o                         
   2  -2   5         11.20         19.87         2.94 o                         
   3  -2   5        110.10         96.23         2.34 o                         
   4  -2   5        156.51        162.82         3.11 o                         
   5  -2   5         36.74         34.86         2.36 o                         
   6  -2   5        132.94        137.07         3.34 o                         
   7  -2   5         34.01         28.78         1.87 o                         
   8  -2   5         31.34         32.89         2.14 o                         
   9  -2   5         12.60         11.72         2.19 o                         
  -7  -1   5          7.34         10.92         1.50 o                         
  -6  -1   5          0.00         -1.01         1.01 o                         
  -5  -1   5          4.32          5.23         1.48 o                         
  -4  -1   5         79.14         86.32         4.20 o                         
  -3  -1   5         28.94         32.23         1.51 o                         
  -2  -1   5         36.77         32.92         3.08 o                         
  -1  -1   5        225.64        226.86         3.32 o                         
   0  -1   5        284.51        293.18         3.59 o                         
   1  -1   5         93.04        108.34         2.21 o                         
   2  -1   5        274.93        269.25        12.62 o                         
   3  -1   5         15.46         15.15         1.01 o                         
   4  -1   5         21.37         17.97         1.16 o                         
   5  -1   5         87.69         82.81         3.06 o                         
   6  -1   5        110.79        105.88         2.84 o                         
   7  -1   5          7.86         12.28         1.36 o                         
   8  -1   5         15.44          9.06         1.43 o                         
   9  -1   5         24.39         19.14         2.82 o                         
  10  -1   5          9.35         17.78         2.41 o                         
  -7   0   5          1.44         -1.08         1.63 o                         
  -6   0   5          0.04         -0.25         1.05 o                         
  -5   0   5          8.22          8.93         3.92 o                         
  -4   0   5         39.52         35.19         1.81 o                         
  -3   0   5         19.53         20.13         1.30 o                         
  -2   0   5          2.24          1.67         0.75 o                         
  -1   0   5        263.56        264.42         3.51 o                         
   0   0   5         62.68         63.10         1.73 o                         
   1   0   5        446.17        464.08         7.84 o                         
   2   0   5         38.56         43.49         1.45 o                         
   3   0   5          1.44          1.93         0.70 o                         
   4   0   5        215.84        216.50         7.94 o                         
   5   0   5        153.72        157.87         3.07 o                         
   6   0   5          5.36          7.11         1.06 o                         
   7   0   5         15.02         12.03         1.28 o                         
   8   0   5         12.61         12.69         1.46 o                         
   9   0   5          0.72         -1.60         1.60 o                         
  10   0   5         14.55         19.93         2.61 o                         
  -7   1   5          1.43          0.34         1.16 o                         
  -6   1   5          0.17         -0.93         0.93 o                         
  -5   1   5          0.01         -0.64         1.09 o                         
  -4   1   5         19.75         22.59         1.47 o                         
  -3   1   5        224.58        233.99         5.15 o                         
  -2   1   5         76.84         73.58         2.72 o                         
  -1   1   5        184.21        190.17         4.31 o                         
   0   1   5         81.93         89.90         2.02 o                         
   1   1   5        107.88        109.20         2.19 o                         
   2   1   5          1.39          0.14         0.74 o                         
   3   1   5        102.75         98.20         6.22 o                         
   4   1   5         22.34         19.05         1.44 o                         
   5   1   5         24.66         30.21         1.51 o                         
   6   1   5         69.71         75.70         2.34 o                         
   7   1   5         37.56         34.24         1.85 o                         
   8   1   5          2.56          4.47         2.01 o                         
   9   1   5         39.10         33.74         3.09 o                         
  10   1   5          0.05         -1.03         1.57 o                         
  -7   2   5          0.12          2.20         1.23 o                         
  -6   2   5         13.30         15.33         1.64 o                         
  -5   2   5         76.49         73.43         3.13 o                         
  -4   2   5          1.31          2.32         0.95 o                         
  -3   2   5         90.84         94.22         4.25 o                         
  -2   2   5          8.26          9.49         1.90 o                         
  -1   2   5          2.36          2.78         0.82 o                         
   0   2   5        140.05        148.06         4.19 o                         
   1   2   5        108.20        102.50         2.18 o                         
   2   2   5         29.05         28.65         1.26 o                         
   3   2   5          4.95          5.12         0.84 o                         
   4   2   5         15.01         17.61         1.11 o                         
   5   2   5        123.55        118.12         3.60 o                         
   6   2   5        143.82        143.32         7.89 o                         
   7   2   5         33.25         35.64         1.85 o                         
   8   2   5         76.02         68.23         7.28 o                         
   9   2   5          0.05         -1.51         1.51 o                         
  10   2   5          0.09          1.25         1.97 o                         
  -7   3   5          3.22          5.73         1.36 o                         
  -6   3   5          1.23         -0.48         2.98 o                         
  -5   3   5         27.57         25.75         3.60 o                         
  -4   3   5        165.30        170.24         3.81 o                         
  -3   3   5         19.60         17.22         4.84 o                         
  -2   3   5          0.71          2.54         1.47 o                         
  -1   3   5         16.43         17.46         1.20 o                         
   0   3   5          6.38          8.61         1.90 o                         
   1   3   5         31.32         38.74         2.43 o                         
   2   3   5        532.03        560.69        13.74 o                         
   3   3   5         19.81         22.98         1.26 o                         
   4   3   5          1.14         -0.65         1.28 o                         
   5   3   5          3.29         -1.55         1.55 o                         
   6   3   5          8.65          6.57         1.20 o                         
   7   3   5         28.80         27.52         3.32 o                         
   8   3   5         77.97         80.44         2.88 o                         
   9   3   5          7.54          6.82         2.05 o                         
  10   3   5          7.73          6.82         2.60 o                         
  -6   4   5          1.76          0.09         3.63 o                         
  -5   4   5          8.23          6.18         1.34 o                         
  -4   4   5         61.47         60.88         8.83 o                         
  -3   4   5        226.48        216.75         4.20 o                         
  -2   4   5          0.46          1.30         1.03 o                         
  -1   4   5         16.43         14.71         1.21 o                         
   0   4   5         76.78         74.00         4.22 o                         
   1   4   5         18.65         19.78         2.33 o                         
   2   4   5          0.13          1.16         0.73 o                         
   3   4   5        221.25        235.63         4.69 o                         
   4   4   5          3.05          1.44         1.09 o                         
   5   4   5          2.09          1.78         1.55 o                         
   6   4   5        229.51        224.78         7.64 o                         
   7   4   5          4.83          6.04         1.32 o                         
   8   4   5          1.78          1.66         1.64 o                         
   9   4   5          3.76          5.84         1.90 o                         
  10   4   5         10.76         12.72         2.49 o                         
  -6   5   5          0.13          1.52         2.83 o                         
  -5   5   5         18.04         19.39         3.07 o                         
  -4   5   5          6.77          6.14         1.29 o                         
  -3   5   5          4.62          3.29         1.14 o                         
  -2   5   5        340.46        324.65         5.43 o                         
  -1   5   5         24.65         27.01         2.41 o                         
   0   5   5          1.23          1.64         0.82 o                         
   1   5   5         15.13         14.26         2.73 o                         
   2   5   5         44.66         43.98         1.88 o                         
   3   5   5         28.56         29.78         1.82 o                         
   4   5   5          4.15          4.57         0.94 o                         
   5   5   5          3.09          3.23         0.94 o                         
   6   5   5         28.00         20.79         1.67 o                         
   7   5   5          4.75          3.63         2.08 o                         
   8   5   5          1.16          2.17         1.04 o                         
   9   5   5          0.51          3.38         2.11 o                         
  -5   6   5          0.10          2.15         2.22 o                         
  -4   6   5          0.68          1.14         1.09 o                         
  -3   6   5          0.58         -1.75         1.94 o                         
  -2   6   5          3.22         -0.09         2.48 o                         
  -1   6   5         97.22         97.70         2.99 o                         
   0   6   5        454.53        440.78         5.87 o                         
   1   6   5         93.58         92.34         7.00 o                         
   2   6   5         73.52         69.05         2.48 o                         
   3   6   5          6.06          4.44         0.95 o                         
   4   6   5          0.68          0.47         2.71 o                         
   5   6   5         19.90         13.95         1.46 o                         
   6   6   5          7.52          5.91         1.97 o                         
   7   6   5          6.18          7.76         4.12 o                         
   8   6   5          0.52         -1.21         1.31 o                         
   9   6   5          1.62          1.63         1.81 o                         
  -4   7   5         10.09          8.73         1.60 o                         
  -3   7   5         86.14         82.99         4.36 o                         
  -2   7   5         13.91          8.59         1.88 o                         
  -1   7   5         56.06         53.79         2.70 o                         
   0   7   5        172.25        171.24         4.05 o                         
   1   7   5         34.63         33.73         1.86 o                         
   2   7   5         31.68         33.23         1.96 o                         
   3   7   5          7.82          2.51         1.29 o                         
   4   7   5         67.26         62.68         3.33 o                         
   5   7   5          8.10         10.25         1.40 o                         
   6   7   5          3.69          3.32         1.20 o                         
   7   7   5          3.65          3.57         2.30 o                         
   8   7   5          7.14          8.00         3.49 o                         
  -3   8   5          7.69         10.07         3.58 o                         
  -2   8   5         15.28         20.03         2.53 o                         
  -1   8   5          6.01          3.98         1.33 o                         
   0   8   5          0.21          0.66         2.28 o                         
   1   8   5          0.41          2.34         1.78 o                         
   2   8   5         14.74         14.75         1.80 o                         
   3   8   5         11.47         14.08         1.49 o                         
   4   8   5         14.13         13.55         1.59 o                         
   5   8   5          0.85          1.32         1.15 o                         
   6   8   5          0.49         -1.05         1.05 o                         
   7   8   5          0.26          1.58         1.31 o                         
  -2   9   5         18.10         24.19         3.82 o                         
  -1   9   5          0.26          0.26         1.19 o                         
   0   9   5          0.92          0.11         1.30 o                         
   1   9   5          0.00          2.77         3.95 o                         
   2   9   5          1.01         -1.18         1.18 o                         
   3   9   5          4.91          6.88         2.39 o                         
   4   9   5         80.35         84.47         9.18 o                         
   5   9   5          1.66          1.67         1.34 o                         
   6   9   5          0.12         -0.53         1.25 o                         
   1  10   5          1.87          3.95         3.30 o                         
   2  10   5         11.23         11.54         1.80 o                         
   3  10   5          7.42         12.77         5.01 o                         
  -3  -8   6          0.09         -2.58         2.60 o                         
  -2  -8   6         15.37         21.06         2.72 o                         
  -1  -8   6         13.24         14.47         2.35 o                         
   0  -8   6         12.18         15.60         3.39 o                         
   1  -8   6          3.87          2.29         1.45 o                         
   2  -8   6          0.05          0.29         2.06 o                         
   3  -8   6          0.54         -1.11         1.11 o                         
   4  -8   6          1.75          0.61         1.30 o                         
  -4  -7   6          1.12         -1.57         1.57 o                         
  -3  -7   6          8.19          8.40         5.15 o                         
  -2  -7   6          1.80         -0.31         1.27 o                         
  -1  -7   6         65.56         63.89         4.00 o                         
   0  -7   6          0.27          0.61         1.87 o                         
   1  -7   6          3.46          6.53         1.15 o                         
   2  -7   6          1.49          2.48         2.32 o                         
   3  -7   6          1.18          4.30         1.95 o                         
   4  -7   6         15.39         20.83         1.78 o                         
   5  -7   6          8.89          9.00         1.63 o                         
   6  -7   6         22.12         19.61         2.27 o                         
  -5  -6   6         11.02         13.95         1.74 o                         
  -4  -6   6         21.57         24.68         2.78 o                         
  -3  -6   6          3.35          5.77         1.75 o                         
  -2  -6   6          7.47          2.25         1.26 o                         
  -1  -6   6         31.27         32.77         1.98 o                         
   0  -6   6         80.52         72.59         3.82 o                         
   1  -6   6          0.59         -1.06         1.85 o                         
   2  -6   6          2.59          4.17         0.99 o                         
   3  -6   6         13.32         15.40         1.52 o                         
   4  -6   6          0.93          0.33         1.39 o                         
   5  -6   6        107.17        109.90         3.57 o                         
   6  -6   6          9.34         16.18         3.71 o                         
   7  -6   6          8.00         12.67         1.76 o                         
  -6  -5   6          0.54          3.27         1.21 o                         
  -5  -5   6         44.72         48.27         2.54 o                         
  -4  -5   6         25.99         23.62         1.91 o                         
  -3  -5   6         20.57         20.90         2.01 o                         
  -2  -5   6          7.23          4.56         1.24 o                         
  -1  -5   6          7.54          7.42         2.11 o                         
   0  -5   6          7.25         10.81         1.21 o                         
   1  -5   6          2.56          1.67         0.92 o                         
   2  -5   6         42.97         36.67         1.96 o                         
   3  -5   6         20.44         18.47         5.48 o                         
   4  -5   6          0.74          3.24         2.07 o                         
   5  -5   6          0.41          2.36         2.04 o                         
   6  -5   6          1.72          0.61         1.26 o                         
   7  -5   6          0.50         -0.73         4.46 o                         
   8  -5   6          4.01          2.93         1.80 o                         
  -6  -4   6          0.04         -3.63         3.63 o                         
  -5  -4   6         28.68         26.75         3.74 o                         
  -4  -4   6         38.65         37.73         4.58 o                         
  -3  -4   6         67.22         65.63         2.62 o                         
  -2  -4   6         60.47         57.71         2.30 o                         
  -1  -4   6        721.67        707.24         7.26 o                         
   0  -4   6          2.85          4.99         0.96 o                         
   1  -4   6          0.01          0.91         0.79 o                         
   2  -4   6          4.07          4.70         0.99 o                         
   3  -4   6         10.70         12.44         2.56 o                         
   4  -4   6          7.45          8.41         1.23 o                         
   5  -4   6         41.78         40.56         2.44 o                         
   6  -4   6        106.58         96.24         4.83 o                         
   7  -4   6          7.73          7.28         1.37 o                         
   8  -4   6          1.14         -1.89         2.46 o                         
  -7  -3   6          5.71          5.14         1.44 o                         
  -6  -3   6          8.34          9.84         5.08 o                         
  -5  -3   6          0.97          3.80         2.26 o                         
  -4  -3   6          0.73         -1.76         3.61 o                         
  -3  -3   6         48.86         58.15         5.86 o                         
  -2  -3   6          6.47          8.51         2.19 o                         
  -1  -3   6          4.14          8.13         2.50 o                         
   0  -3   6         18.47         20.15         1.68 o                         
   1  -3   6         55.58         61.51         2.65 o                         
   2  -3   6          8.89          7.65         1.24 o                         
   3  -3   6        115.57        119.02         2.88 o                         
   4  -3   6          2.36          1.92         0.92 o                         
   5  -3   6         11.30         11.00         1.43 o                         
   6  -3   6         71.28         67.20         3.17 o                         
   7  -3   6         13.40         13.73         1.51 o                         
   8  -3   6         14.33         14.40         1.73 o                         
   9  -3   6          2.07          3.82         1.98 o                         
  -7  -2   6         17.43         17.84         1.94 o                         
  -6  -2   6          0.35         -1.56         2.43 o                         
  -5  -2   6          0.74          1.33         1.92 o                         
  -4  -2   6          0.15         -0.89         0.93 o                         
  -3  -2   6         16.01         15.80         1.40 o                         
  -2  -2   6         75.26         76.23         2.34 o                         
  -1  -2   6        170.95        167.45         4.83 o                         
   0  -2   6        232.56        226.57         3.64 o                         
   1  -2   6         76.07         79.13         2.21 o                         
   2  -2   6          0.13          0.20         1.66 o                         
   3  -2   6          5.89          8.89         1.79 o                         
   4  -2   6         22.76         24.76         2.96 o                         
   5  -2   6         80.33         76.57         3.96 o                         
   6  -2   6        168.64        170.61         3.82 o                         
   7  -2   6         44.66         48.99         5.92 o                         
   8  -2   6          0.28         -1.03         1.03 o                         
   9  -2   6          5.65          5.61         2.13 o                         
  -7  -1   6         15.76         16.93         1.99 o                         
  -6  -1   6         19.43         22.47         1.96 o                         
  -5  -1   6          6.23          6.31         1.27 o                         
  -4  -1   6          7.43          7.60         1.20 o                         
  -3  -1   6         60.16         55.07         2.84 o                         
  -2  -1   6         47.99         44.53         1.89 o                         
  -1  -1   6         14.42         16.80         1.62 o                         
   0  -1   6          8.63         10.38         2.10 o                         
   1  -1   6        224.37        232.40         3.51 o                         
   2  -1   6         35.29         39.67         1.56 o                         
   3  -1   6        345.35        327.37         4.35 o                         
   4  -1   6        120.24        134.68         2.93 o                         
   5  -1   6          2.77          3.23         0.94 o                         
   6  -1   6        123.96        115.09         3.11 o                         
   7  -1   6         36.03         36.50         1.96 o                         
   8  -1   6         40.86         38.97         2.28 o                         
   9  -1   6          0.08         -0.82         1.50 o                         
  -7   0   6          2.01         -0.69         1.34 o                         
  -6   0   6          0.65          0.26         1.86 o                         
  -5   0   6         15.57         15.69         1.50 o                         
  -4   0   6          7.21          7.25         1.25 o                         
  -3   0   6          0.53          0.58         2.49 o                         
  -2   0   6          1.16          1.78         0.76 o                         
  -1   0   6          0.95          0.18         1.85 o                         
   0   0   6          0.70         -0.10         0.71 o                         
   1   0   6         79.78         77.52         2.04 o                         
   2   0   6         27.18         25.88         1.32 o                         
   3   0   6          0.09          1.57         0.67 o                         
   4   0   6          9.45          8.69         1.06 o                         
   5   0   6        357.93        344.82         4.83 o                         
   6   0   6          5.82          1.26         1.08 o                         
   7   0   6         10.59          8.22         1.20 o                         
   8   0   6         19.23         17.03         3.97 o                         
   9   0   6          0.45         -1.47         1.47 o                         
  10   0   6          1.25          6.51         1.79 o                         
  -7   1   6          1.63         -1.02         1.41 o                         
  -6   1   6          3.42          2.46         3.07 o                         
  -5   1   6          9.21          9.54         2.25 o                         
  -4   1   6          1.55         -0.37         2.53 o                         
  -3   1   6         34.58         29.62         3.93 o                         
  -2   1   6          2.48          1.49         1.83 o                         
  -1   1   6          3.18          7.32         0.93 o                         
   0   1   6        269.90        276.00         4.55 o                         
   1   1   6        367.29        383.42         4.38 o                         
   2   1   6        198.01        199.71         3.73 o                         
   3   1   6         13.07         14.53         1.13 o                         
   4   1   6          0.64         -0.52         1.74 o                         
   5   1   6         40.25         39.71         1.77 o                         
   6   1   6         71.49         76.60         2.48 o                         
   7   1   6         24.75         27.07         1.72 o                         
   8   1   6          3.66          4.77         1.15 o                         
   9   1   6          1.64          0.10         1.60 o                         
  10   1   6          7.47         10.60         2.31 o                         
  -6   2   6          7.17          4.14         1.27 o                         
  -5   2   6         48.13         51.35         5.28 o                         
  -4   2   6          9.58          6.92         2.28 o                         
  -3   2   6         10.28         13.94         1.29 o                         
  -2   2   6         62.03         62.15         2.20 o                         
  -1   2   6          0.16         -0.74         1.53 o                         
   0   2   6          4.82          3.29         0.94 o                         
   1   2   6         35.35         41.81         1.60 o                         
   2   2   6        237.96        251.84         9.48 o                         
   3   2   6        139.74        133.85         2.76 o                         
   4   2   6        105.13        108.60         2.57 o                         
   5   2   6         61.98         60.28         2.11 o                         
   6   2   6        171.66        166.77         3.62 o                         
   7   2   6         10.96          8.72         1.30 o                         
   8   2   6          0.08         -0.04         0.98 o                         
   9   2   6          1.08          6.12         1.66 o                         
  10   2   6          1.32         -1.73         1.73 o                         
  -6   3   6          1.49          1.53         1.15 o                         
  -5   3   6         11.68         13.21         1.60 o                         
  -4   3   6         35.58         30.26         2.43 o                         
  -3   3   6         35.77         35.51         3.68 o                         
  -2   3   6          0.84          4.24         0.94 o                         
  -1   3   6          0.89          0.42         0.81 o                         
   0   3   6         56.02         56.86         2.34 o                         
   1   3   6         90.70         90.32         2.34 o                         
   2   3   6         97.39        107.11         2.51 o                         
   3   3   6          6.69          6.66         1.79 o                         
   4   3   6         71.47         67.11         3.36 o                         
   5   3   6         57.88         54.13         2.09 o                         
   6   3   6          6.38          8.92         1.16 o                         
   7   3   6          2.52          3.37         0.99 o                         
   8   3   6         27.49         24.71         1.85 o                         
   9   3   6          9.22         15.48         2.45 o                         
  10   3   6          5.28          4.62         2.05 o                         
  -6   4   6         12.14          7.57         3.44 o                         
  -5   4   6         21.92         22.64         5.08 o                         
  -4   4   6          1.50          4.34         1.10 o                         
  -3   4   6         44.68         46.41         3.66 o                         
  -2   4   6         17.90         16.18         1.52 o                         
  -1   4   6        153.01        146.48         7.34 o                         
   0   4   6        174.15        171.09         4.73 o                         
   1   4   6          2.83          5.70         1.51 o                         
   2   4   6          6.13          4.62         1.19 o                         
   3   4   6        150.36        159.12         4.29 o                         
   4   4   6         32.88         32.92         1.73 o                         
   5   4   6         26.28         22.68         1.53 o                         
   6   4   6        104.55        109.44         3.36 o                         
   7   4   6         36.30         37.80         3.53 o                         
   8   4   6         21.81         22.23         2.58 o                         
   9   4   6          0.83         -0.42         1.72 o                         
  -5   5   6          0.30          4.05         1.66 o                         
  -4   5   6          1.76          1.90         2.37 o                         
  -3   5   6          0.17         -1.27         1.79 o                         
  -2   5   6         86.63         85.12         2.83 o                         
  -1   5   6        403.12        390.77         5.62 o                         
   0   5   6        256.28        248.54         4.36 o                         
   1   5   6          6.97          5.20         1.73 o                         
   2   5   6         12.55         11.90         1.28 o                         
   3   5   6         26.20         25.75         1.59 o                         
   4   5   6         17.41         17.90         1.46 o                         
   5   5   6         78.81         76.78         6.00 o                         
   6   5   6         73.99         67.46         2.67 o                         
   7   5   6         53.22         48.51         5.38 o                         
   8   5   6          0.09         -2.07         2.16 o                         
   9   5   6          0.71          2.45         1.89 o                         
  -4   6   6         12.50         11.48         1.70 o                         
  -3   6   6         16.72         14.73         1.67 o                         
  -2   6   6         46.73         38.92         2.14 o                         
  -1   6   6         99.24        100.03         3.09 o                         
   0   6   6         94.66         96.32         4.86 o                         
   1   6   6        120.39        125.07         3.26 o                         
   2   6   6          0.93          2.00         1.58 o                         
   3   6   6          0.87         -0.97         0.97 o                         
   4   6   6         10.58          6.75         2.20 o                         
   5   6   6          3.05          2.37         2.64 o                         
   6   6   6          6.95          7.20         1.21 o                         
   7   6   6          0.31          1.00         1.11 o                         
   8   6   6         12.32         10.94         4.13 o                         
   9   6   6          0.27         -1.59         1.59 o                         
  -3   7   6         11.54          8.58         1.60 o                         
  -2   7   6         15.64         14.37         1.70 o                         
  -1   7   6          0.00         -1.97         1.97 o                         
   0   7   6          2.81          3.45         1.98 o                         
   1   7   6         30.21         29.95         2.01 o                         
   2   7   6        127.44        115.67         3.49 o                         
   3   7   6         18.29         19.73         1.63 o                         
   4   7   6         14.30         14.53         1.46 o                         
   5   7   6          4.31         -0.27         1.26 o                         
   6   7   6          7.01          8.97         1.40 o                         
   7   7   6          9.66         10.37         1.56 o                         
   8   7   6          0.60         -1.40         1.40 o                         
  -2   8   6          0.57          2.75         1.22 o                         
  -1   8   6          1.20          3.20         1.45 o                         
   0   8   6          0.14          0.14         1.06 o                         
   1   8   6          1.36         -0.75         1.20 o                         
   2   8   6         12.91         13.24         1.52 o                         
   3   8   6         64.29         59.21         2.75 o                         
   4   8   6          7.63          6.22         1.41 o                         
   5   8   6          8.03          7.58         1.44 o                         
   6   8   6          2.74          3.84         4.28 o                         
   7   8   6          0.02          0.13         4.58 o                         
  -1   9   6          0.30         -1.33         1.33 o                         
   0   9   6          0.10         -1.81         2.13 o                         
   1   9   6          3.33          4.42         1.32 o                         
   2   9   6          0.43         -0.44         2.74 o                         
   3   9   6          2.94          4.83         5.23 o                         
   4   9   6         34.34         34.60         4.10 o                         
   5   9   6          1.80          0.14         1.29 o                         
  -1  -8   7          1.47          3.71         1.44 o                         
   0  -8   7          0.22         -2.33         2.33 o                         
   1  -8   7          3.90          1.96         1.36 o                         
   2  -8   7          0.01          0.22         1.08 o                         
   3  -8   7          0.66          2.36         1.74 o                         
  -3  -7   7         11.03         14.69         1.77 o                         
  -2  -7   7          0.04         -0.32         2.72 o                         
  -1  -7   7          0.01          0.06         1.12 o                         
   0  -7   7          0.41         -0.23         1.30 o                         
   1  -7   7          9.45          6.74         1.74 o                         
   2  -7   7         21.72         27.24         4.10 o                         
   3  -7   7          3.05          5.12         1.30 o                         
   4  -7   7         31.16         32.74         2.23 o                         
   5  -7   7          0.04          0.69         1.56 o                         
  -4  -6   7          4.75          5.94         2.22 o                         
  -3  -6   7          2.03          0.85         1.20 o                         
  -2  -6   7          0.07          0.44         1.98 o                         
  -1  -6   7          2.99          3.01         1.67 o                         
   0  -6   7         26.71         22.54         1.87 o                         
   1  -6   7         27.81         25.63         1.80 o                         
   2  -6   7          9.38          2.71         1.26 o                         
   3  -6   7          1.62         -0.67         2.17 o                         
   4  -6   7          3.14          2.63         2.28 o                         
   5  -6   7         41.18         46.42         2.52 o                         
   6  -6   7          3.98         -2.08         2.98 o                         
  -5  -5   7          1.93          3.38         1.32 o                         
  -4  -5   7         25.44         26.70         5.25 o                         
  -3  -5   7          9.09         10.83         3.38 o                         
  -2  -5   7         50.44         38.89         4.44 o                         
  -1  -5   7         24.18         22.93         1.81 o                         
   0  -5   7          4.80          5.77         1.19 o                         
   1  -5   7         13.43         14.52         3.95 o                         
   2  -5   7         12.41         10.82         2.21 o                         
   3  -5   7         38.42         37.61         5.60 o                         
   4  -5   7         29.00         23.61         1.87 o                         
   5  -5   7         15.49         17.67         4.03 o                         
   6  -5   7          6.06          8.70         2.89 o                         
   7  -5   7          0.04          6.14         2.88 o                         
  -5  -4   7          0.52         -1.25         4.41 o                         
  -4  -4   7         11.32          6.46         1.40 o                         
  -3  -4   7          5.25          9.11         1.34 o                         
  -2  -4   7         45.48         48.49         3.16 o                         
  -1  -4   7          0.59          2.76         1.29 o                         
   0  -4   7         87.67         88.77         6.62 o                         
   1  -4   7          0.95          4.40         2.47 o                         
   2  -4   7          2.20          5.08         1.03 o                         
   3  -4   7         25.78         17.19         1.67 o                         
   4  -4   7         30.32         23.25         1.74 o                         
   5  -4   7          0.01         -0.64         0.97 o                         
   6  -4   7         11.56         14.50         2.49 o                         
   7  -4   7          0.22         -2.36         3.61 o                         
   8  -4   7          0.12          1.51         1.29 o                         
  -6  -3   7          0.15         -0.40         4.09 o                         
  -5  -3   7          2.16          2.90         1.22 o                         
  -4  -3   7          6.92          7.45         1.30 o                         
  -3  -3   7          5.98          7.34         1.26 o                         
  -2  -3   7        290.72        287.86         4.97 o                         
  -1  -3   7        413.33        408.88        10.92 o                         
   0  -3   7         40.29         41.04         1.88 o                         
   1  -3   7          0.76          2.17         0.86 o                         
   2  -3   7         24.40         22.20         1.86 o                         
   3  -3   7         52.19         56.80         2.16 o                         
   4  -3   7         37.55         30.89         1.85 o                         
   5  -3   7         35.83         35.15         1.88 o                         
   6  -3   7         12.54         12.38         1.88 o                         
   7  -3   7         10.01          8.13         1.52 o                         
   8  -3   7          1.73          4.46         1.25 o                         
  -6  -2   7          1.77          0.64         3.34 o                         
  -5  -2   7          0.88         -1.13         1.13 o                         
  -4  -2   7          1.22          2.62         1.05 o                         
  -3  -2   7         22.72         23.16         1.73 o                         
  -2  -2   7          7.63          8.76         1.27 o                         
  -1  -2   7        424.09        422.50        12.32 o                         
   0  -2   7        153.02        153.95         3.40 o                         
   1  -2   7        114.59        114.41         2.81 o                         
   2  -2   7          0.68          0.43         1.83 o                         
   3  -2   7         88.13         83.76         4.14 o                         
   4  -2   7          1.05          2.92         2.39 o                         
   5  -2   7          4.58          3.89         1.08 o                         
   6  -2   7        115.58        114.27         3.33 o                         
   7  -2   7          4.51          2.24         1.92 o                         
   8  -2   7          0.20          5.20         1.46 o                         
   9  -2   7          2.23          3.27         1.96 o                         
  -6  -1   7         12.94         12.25         1.81 o                         
  -5  -1   7          9.12          8.71         1.44 o                         
  -4  -1   7          4.94          6.20         1.20 o                         
  -3  -1   7         12.56         12.95         1.88 o                         
  -2  -1   7         17.88         16.58         2.98 o                         
  -1  -1   7          0.01         -1.06         1.06 o                         
   0  -1   7         57.72         58.27         2.08 o                         
   1  -1   7        142.66        138.55         3.00 o                         
   2  -1   7         49.43         43.37         2.40 o                         
   3  -1   7         16.55         14.60         1.22 o                         
   4  -1   7          0.01          0.02         1.52 o                         
   5  -1   7         51.33         46.14         2.00 o                         
   6  -1   7         44.31         45.69         3.82 o                         
   7  -1   7          7.92          5.99         2.78 o                         
   8  -1   7          0.00          0.29         1.17 o                         
   9  -1   7          0.37          5.63         1.74 o                         
  -6   0   7          0.12          1.92         1.37 o                         
  -5   0   7          4.44          5.16         1.37 o                         
  -4   0   7         56.85         56.04         9.57 o                         
  -3   0   7        205.01        208.37         6.32 o                         
  -2   0   7          0.36          0.40         1.41 o                         
  -1   0   7         37.65         30.24         1.67 o                         
   0   0   7          6.50          9.84         1.00 o                         
   1   0   7          3.32          4.01         1.25 o                         
   2   0   7         16.78         20.12         2.74 o                         
   3   0   7         51.87         53.68         2.04 o                         
   4   0   7         94.57         88.20         2.55 o                         
   5   0   7        143.64        146.10         3.31 o                         
   6   0   7        113.77        111.05         3.14 o                         
   7   0   7          1.18          1.05         0.99 o                         
   8   0   7         12.62         12.35         1.35 o                         
   9   0   7          0.02          1.25         1.65 o                         
  -6   1   7          2.34          2.55         3.56 o                         
  -5   1   7          0.82          1.46         1.41 o                         
  -4   1   7          3.53          5.12         1.19 o                         
  -3   1   7         24.58         22.22         1.64 o                         
  -2   1   7         38.10         39.68         3.15 o                         
  -1   1   7         45.17         40.86         1.81 o                         
   0   1   7          0.00         -0.76         0.76 o                         
   1   1   7        147.68        151.24         3.07 o                         
   2   1   7          2.88          2.52         1.04 o                         
   3   1   7         10.45          8.25         1.29 o                         
   4   1   7         50.84         46.32         1.93 o                         
   5   1   7        197.40        186.75         4.92 o                         
   6   1   7         23.88         24.93         4.25 o                         
   7   1   7          0.00         -1.25         2.73 o                         
   8   1   7          3.34          6.80         1.35 o                         
   9   1   7          0.42          7.06         1.67 o                         
  -6   2   7          0.18         -0.44         1.31 o                         
  -5   2   7          0.01          1.09         1.02 o                         
  -4   2   7          6.65          9.20         1.63 o                         
  -3   2   7          0.02          2.27         0.98 o                         
  -2   2   7          0.17          0.84         2.41 o                         
  -1   2   7         14.11         15.51         1.66 o                         
   0   2   7          9.30          6.92         1.04 o                         
   1   2   7          7.19         11.51         1.16 o                         
   2   2   7         36.33         36.93         1.68 o                         
   3   2   7         18.43         17.24         1.54 o                         
   4   2   7         32.61         27.78         2.08 o                         
   5   2   7         41.24         42.20         1.90 o                         
   6   2   7         63.39         69.04         4.08 o                         
   7   2   7         15.21         17.12         2.53 o                         
   8   2   7          2.95          4.75         1.16 o                         
   9   2   7          2.35          2.27         1.59 o                         
  -5   3   7          2.24          2.44         1.21 o                         
  -4   3   7          0.21         -1.08         1.12 o                         
  -3   3   7          0.50         -0.39         3.48 o                         
  -2   3   7          3.42          2.60         1.08 o                         
  -1   3   7        142.52        145.01         6.16 o                         
   0   3   7         34.05         37.68         1.80 o                         
   1   3   7         22.60         21.08         2.31 o                         
   2   3   7          4.69          4.71         2.17 o                         
   3   3   7          1.25          0.10         2.61 o                         
   4   3   7          0.54         -0.47         0.87 o                         
   5   3   7        303.70        295.14         8.57 o                         
   6   3   7        165.75        156.06         3.74 o                         
   7   3   7          2.86          1.87         1.11 o                         
   8   3   7         12.05         13.36         3.24 o                         
   9   3   7          0.49          0.69         1.74 o                         
  -5   4   7          7.52          6.64         1.59 o                         
  -4   4   7          5.69          8.75         1.42 o                         
  -3   4   7          1.61          1.11         1.75 o                         
  -2   4   7         40.59         40.84         2.97 o                         
  -1   4   7         27.12         29.85         1.86 o                         
   0   4   7         10.32          9.96         1.25 o                         
   1   4   7          6.33         10.71         2.62 o                         
   2   4   7          1.76          3.74         2.99 o                         
   3   4   7         17.32         16.73         3.80 o                         
   4   4   7         11.19         10.72         2.72 o                         
   5   4   7         56.55         55.56         2.26 o                         
   6   4   7         32.11         24.40         4.25 o                         
   7   4   7          6.00          8.94         1.51 o                         
   8   4   7          4.10          7.85         1.32 o                         
   9   4   7          0.03          0.15         1.84 o                         
  -4   5   7          0.12          2.01         1.24 o                         
  -3   5   7          1.10          0.02         0.99 o                         
  -2   5   7         12.49         13.09         1.46 o                         
  -1   5   7         24.32         24.49         2.94 o                         
   0   5   7         22.82         22.59         3.15 o                         
   1   5   7          1.51          0.92         1.14 o                         
   2   5   7         90.96         92.15         2.80 o                         
   3   5   7          3.95          5.02         1.34 o                         
   4   5   7          7.48          7.95         1.31 o                         
   5   5   7         15.35         17.82         1.57 o                         
   6   5   7          2.91          1.25         1.59 o                         
   7   5   7         44.29         42.95         2.32 o                         
   8   5   7          0.29          2.53         1.14 o                         
   9   5   7          0.44          1.58         1.74 o                         
  -4   6   7          0.76          2.93         1.39 o                         
  -3   6   7         12.86         11.82         5.21 o                         
  -2   6   7          2.60         -0.84         1.25 o                         
  -1   6   7         11.76         14.49         3.29 o                         
   0   6   7          1.83          3.79         1.03 o                         
   1   6   7         36.47         33.36         5.72 o                         
   2   6   7          0.16          1.53         1.00 o                         
   3   6   7         68.63         60.40         2.61 o                         
   4   6   7         20.97         16.16         1.58 o                         
   5   6   7          0.06          3.57         1.11 o                         
   6   6   7          6.66          7.78         4.61 o                         
   7   6   7          0.03          0.52         1.45 o                         
   8   6   7          0.45         -1.37         2.11 o                         
  -3   7   7          1.80          1.52         1.39 o                         
  -2   7   7          1.59          4.53         1.30 o                         
  -1   7   7          1.54          2.56         1.46 o                         
   0   7   7          5.67          3.97         1.29 o                         
   1   7   7         53.18         51.31         2.50 o                         
   2   7   7         26.24         26.51         3.42 o                         
   3   7   7         33.05         33.20         2.03 o                         
   4   7   7          1.01          1.50         2.12 o                         
   5   7   7          1.21          1.52         1.86 o                         
   6   7   7          7.84         11.40         1.53 o                         
   7   7   7          0.86          2.25         2.43 o                         
  -1   8   7          0.01         -2.05         3.26 o                         
   0   8   7          1.04          2.09         1.26 o                         
   1   8   7          0.16          1.60         1.84 o                         
   2   8   7         57.20         58.81         2.94 o                         
   3   8   7         34.75         37.27         2.27 o                         
   4   8   7          1.23          2.68         1.21 o                         
   5   8   7          3.93          4.78         1.38 o                         
   6   8   7          4.48          8.30         1.49 o                         
   1   9   7         12.64         11.45         2.06 o                         
   2   9   7          6.84         10.32         1.68 o                         
   3   9   7         16.76         21.07         2.00 o                         
   4   9   7         21.16         23.37         2.19 o                         
  -1  -7   8          0.87          2.48         1.81 o                         
   0  -7   8          5.98          4.83         1.49 o                         
   1  -7   8          0.20          1.53         2.47 o                         
   2  -7   8          4.80          0.57         1.89 o                         
   3  -7   8          0.01          2.49         1.62 o                         
  -3  -6   8          5.15          6.14         1.51 o                         
  -2  -6   8          0.09          0.51         2.86 o                         
  -1  -6   8          2.66          2.51         2.78 o                         
   0  -6   8          3.54          4.23         5.19 o                         
   1  -6   8          1.06          2.46         1.19 o                         
   2  -6   8          1.30         -0.15         1.09 o                         
   3  -6   8          1.22          1.33         1.13 o                         
   4  -6   8          1.46          0.55         1.88 o                         
   5  -6   8          2.59          4.89         2.52 o                         
  -4  -5   8         11.67         14.54         1.78 o                         
  -3  -5   8          0.00         -1.54         2.53 o                         
  -2  -5   8         25.29         29.07         3.95 o                         
  -1  -5   8         90.50         83.40         3.17 o                         
   0  -5   8          0.42          3.78         1.06 o                         
   1  -5   8          0.55          1.31         1.91 o                         
   2  -5   8         19.29         15.45         2.28 o                         
   3  -5   8         44.80         44.69         2.31 o                         
   4  -5   8          2.67          3.10         1.58 o                         
   5  -5   8         54.25         48.56         4.60 o                         
   6  -5   8          4.92          7.97         1.40 o                         
  -4  -4   8          2.17          4.65         1.10 o                         
  -3  -4   8         27.70         24.14         4.57 o                         
  -2  -4   8         88.53         77.44         5.20 o                         
  -1  -4   8          1.74          2.89         1.09 o                         
   0  -4   8         18.49         22.79         1.88 o                         
   1  -4   8         26.59         23.43         1.78 o                         
   2  -4   8          1.98          4.01         1.07 o                         
   3  -4   8         71.62         62.47         2.59 o                         
   4  -4   8         26.23         20.15         1.85 o                         
   5  -4   8         38.43         36.08         2.25 o                         
   6  -4   8         10.99         12.29         3.93 o                         
   7  -4   8         11.70         12.96         2.50 o                         
  -5  -3   8          1.93          1.70         1.28 o                         
  -4  -3   8          0.52         -2.31         2.31 o                         
  -3  -3   8          0.09          0.62         1.08 o                         
  -2  -3   8        152.21        145.86         3.88 o                         
  -1  -3   8          8.58         11.92         1.95 o                         
   0  -3   8         17.85         18.61         2.73 o                         
   1  -3   8          8.86          9.67         1.28 o                         
   2  -3   8          3.08          5.59         1.11 o                         
   3  -3   8         94.01         85.68         2.80 o                         
   4  -3   8          2.67          2.46         2.51 o                         
   5  -3   8         28.65         24.39         1.80 o                         
   6  -3   8         26.05         28.69         2.31 o                         
   7  -3   8          2.94          6.32         1.27 o                         
   8  -3   8          2.71         -0.95         1.35 o                         
  -5  -2   8          0.21          3.50         1.32 o                         
  -4  -2   8         21.14         25.02         2.05 o                         
  -3  -2   8          0.86          0.82         1.49 o                         
  -2  -2   8         53.04         54.08         3.81 o                         
  -1  -2   8         91.41         88.91         2.86 o                         
   0  -2   8         48.48         43.57         2.50 o                         
   1  -2   8         40.99         40.02         1.95 o                         
   2  -2   8         37.41         41.30         1.96 o                         
   3  -2   8         76.18         78.13         3.01 o                         
   4  -2   8         37.24         35.26         5.56 o                         
   5  -2   8         25.34         25.07         1.84 o                         
   6  -2   8         21.74         20.59         2.52 o                         
   7  -2   8          0.18          0.53         1.20 o                         
   8  -2   8          4.79          6.21         1.47 o                         
  -5  -1   8          0.94          2.99         4.11 o                         
  -4  -1   8         11.08         14.31         3.29 o                         
  -3  -1   8          6.70         12.13         1.90 o                         
  -2  -1   8         10.96         14.20         1.44 o                         
  -1  -1   8         15.37         14.17         1.48 o                         
   0  -1   8          0.00         -0.69         0.85 o                         
   1  -1   8         60.11         57.88         2.24 o                         
   2  -1   8        197.86        191.23         3.79 o                         
   3  -1   8         36.43         37.00         5.31 o                         
   4  -1   8          0.02          1.08         0.93 o                         
   5  -1   8        132.69        139.64         3.53 o                         
   6  -1   8         10.13          8.46         1.44 o                         
   7  -1   8          1.79          2.94         2.10 o                         
   8  -1   8         10.74         14.94         3.51 o                         
   9  -1   8          4.57          2.33         2.14 o                         
  -5   0   8          5.24          5.87         5.18 o                         
  -4   0   8          0.00          2.79         4.40 o                         
  -3   0   8         11.98         10.41         1.48 o                         
  -2   0   8         39.42         44.19         4.11 o                         
  -1   0   8         22.07         27.55         1.72 o                         
   0   0   8         34.55         33.92         1.74 o                         
   1   0   8        110.07        118.07         3.00 o                         
   2   0   8        130.09        119.58         8.03 o                         
   3   0   8         70.83         71.52         2.65 o                         
   4   0   8         67.61         72.13         2.59 o                         
   5   0   8         71.23         66.64         2.54 o                         
   6   0   8         28.69         29.22         2.33 o                         
   7   0   8          3.78          6.00         1.17 o                         
   8   0   8          9.46          7.28         1.49 o                         
   9   0   8          5.12          2.57         1.89 o                         
  -5   1   8          0.37         -1.19         1.19 o                         
  -4   1   8          0.17         -0.44         1.03 o                         
  -3   1   8          0.23          0.66         1.06 o                         
  -2   1   8          6.89          9.81         1.26 o                         
  -1   1   8          3.00          3.08         3.03 o                         
   0   1   8          1.42         -0.69         0.89 o                         
   1   1   8         30.59         30.76         4.70 o                         
   2   1   8         21.56         24.56         1.47 o                         
   3   1   8         92.83         98.46         3.41 o                         
   4   1   8        241.78        257.32         4.46 o                         
   5   1   8        144.59        151.10         7.56 o                         
   6   1   8         39.80         44.10         2.73 o                         
   7   1   8          7.48          7.49         2.05 o                         
   8   1   8          1.82          1.17         2.49 o                         
   9   1   8          5.55         16.01         2.34 o                         
  -5   2   8          0.06         -0.39         2.90 o                         
  -4   2   8          1.03         -0.54         4.06 o                         
  -3   2   8          0.74         -1.77         1.77 o                         
  -2   2   8          0.69          3.56         1.64 o                         
  -1   2   8         39.76         30.24         2.61 o                         
   0   2   8         24.69         24.05         1.63 o                         
   1   2   8          0.03         -0.85         0.89 o                         
   2   2   8         12.07         13.29         1.30 o                         
   3   2   8         22.78         24.41         1.62 o                         
   4   2   8         85.02         94.90         3.36 o                         
   5   2   8         91.87         88.24         2.82 o                         
   6   2   8         16.13         12.02         1.60 o                         
   7   2   8          0.03         -0.95         0.95 o                         
   8   2   8          5.01          8.37         1.32 o                         
   9   2   8          0.13         -1.57         1.57 o                         
  -4   3   8          0.48          0.37         2.61 o                         
  -3   3   8          2.53          2.11         2.56 o                         
  -2   3   8         18.41         16.19         1.59 o                         
  -1   3   8         73.60         69.96         2.59 o                         
   0   3   8        147.77        137.55         3.45 o                         
   1   3   8          0.87         -0.81         0.81 o                         
   2   3   8          1.82          2.42         1.45 o                         
   3   3   8         11.91          9.68         1.21 o                         
   4   3   8          0.17         -2.04         3.38 o                         
   5   3   8          0.01          0.10         0.98 o                         
   6   3   8        163.19        165.32         3.99 o                         
   7   3   8         16.52         19.55         1.68 o                         
   8   3   8          1.16          3.32         4.51 o                         
   9   3   8          3.72          2.36         1.99 o                         
  -4   4   8          0.03          1.98         1.26 o                         
  -3   4   8          7.29         13.65         5.46 o                         
  -2   4   8         15.53         15.04         1.63 o                         
  -1   4   8         67.76         67.11         3.36 o                         
   0   4   8         52.11         45.49         2.23 o                         
   1   4   8         30.36         30.72         1.81 o                         
   2   4   8         13.16         15.61         1.45 o                         
   3   4   8          0.88          1.03         1.28 o                         
   4   4   8         51.82         51.21         2.30 o                         
   5   4   8         19.53         18.63         1.61 o                         
   6   4   8          2.12          6.28         1.19 o                         
   7   4   8         12.95         13.45         1.54 o                         
   8   4   8          1.14          0.97         4.71 o                         
   9   4   8          1.53          3.02         1.86 o                         
  -3   5   8          0.87          1.05         2.09 o                         
  -2   5   8          0.77          0.55         1.15 o                         
  -1   5   8          5.63          0.82         1.32 o                         
   0   5   8         37.28         32.05         3.13 o                         
   1   5   8          8.00          9.77         3.02 o                         
   2   5   8          2.48          3.99         1.07 o                         
   3   5   8          1.77          0.88         2.41 o                         
   4   5   8          9.76          7.68         1.53 o                         
   5   5   8          0.07          0.41         2.40 o                         
   6   5   8          0.50         -2.60         2.60 o                         
   7   5   8          9.08          9.37         1.45 o                         
   8   5   8          1.01         -1.24         3.93 o                         
  -3   6   8          1.88          6.94         1.53 o                         
  -2   6   8          0.24          1.22         2.98 o                         
  -1   6   8         15.14         20.33         4.72 o                         
   0   6   8         29.29         33.10         2.45 o                         
   1   6   8          3.26          1.49         1.59 o                         
   2   6   8          0.56         -0.56         2.10 o                         
   3   6   8          9.49          8.86         3.41 o                         
   4   6   8         14.27         12.74         1.48 o                         
   5   6   8          3.08          5.55         3.83 o                         
   6   6   8         10.85         12.44         1.57 o                         
   7   6   8          2.62          1.31         1.44 o                         
   8   6   8         17.57         17.32         3.49 o                         
  -1   7   8          1.60         -0.49         2.40 o                         
   0   7   8          0.70          1.46         2.11 o                         
   1   7   8         43.10         49.73         2.66 o                         
   2   7   8          4.95          7.90         1.38 o                         
   3   7   8          1.08         -0.20         2.30 o                         
   4   7   8          3.17          2.42         2.73 o                         
   5   7   8          4.66          5.09         2.22 o                         
   6   7   8          5.02          1.58         2.05 o                         
   7   7   8          0.12          2.96         1.25 o                         
   0   8   8          3.92          2.07         2.07 o                         
   1   8   8          1.61          6.19         1.38 o                         
   2   8   8          7.61          2.30         2.07 o                         
   3   8   8         12.98         15.90         2.87 o                         
   4   8   8         23.65         29.45         5.02 o                         
   5   8   8         11.29          5.53         1.75 o                         
  -1  -6   9          0.01          1.20         4.56 o                         
   0  -6   9          2.51         -2.17         4.87 o                         
   1  -6   9          3.35          2.59         1.37 o                         
   2  -6   9          7.47          3.97         2.13 o                         
   3  -6   9          1.07         -1.20         1.20 o                         
   4  -6   9         16.89         16.03         4.17 o                         
  -2  -5   9          2.30          3.69         1.40 o                         
  -1  -5   9         21.46         22.11         6.65 o                         
   0  -5   9          2.61          6.59         2.32 o                         
   1  -5   9          5.13          5.89         1.29 o                         
   2  -5   9          0.09         -0.99         0.99 o                         
   3  -5   9          2.14          2.56         1.36 o                         
   4  -5   9          0.89          1.30         1.10 o                         
   5  -5   9          0.04         -0.47         1.26 o                         
  -3  -4   9          2.95          5.92         3.57 o                         
  -2  -4   9         12.20          8.90         1.55 o                         
  -1  -4   9         12.36         13.07         3.06 o                         
   0  -4   9          0.01          1.74         2.26 o                         
   1  -4   9          0.46          0.43         3.10 o                         
   2  -4   9         33.19         27.59         2.05 o                         
   3  -4   9          1.13          2.07         1.13 o                         
   4  -4   9          3.56          3.66         2.67 o                         
   5  -4   9         13.44         15.72         1.73 o                         
   6  -4   9          0.14          4.15         1.34 o                         
  -4  -3   9          1.43          3.74         1.28 o                         
  -3  -3   9          1.99          4.32         4.38 o                         
  -2  -3   9          9.25         12.40         2.84 o                         
  -1  -3   9          2.17         -1.35         1.35 o                         
   0  -3   9          0.38         -0.13         2.44 o                         
   1  -3   9          0.23         -1.01         1.01 o                         
   2  -3   9         13.79         15.00         3.74 o                         
   3  -3   9         36.68         29.59         2.17 o                         
   4  -3   9          3.47          3.20         1.03 o                         
   5  -3   9          0.60         -1.65         1.65 o                         
   6  -3   9          0.15         -0.24         1.10 o                         
   7  -3   9          0.80         -0.57         1.50 o                         
  -4  -2   9          8.75         10.03         1.63 o                         
  -3  -2   9          3.38          4.25         4.00 o                         
  -2  -2   9          2.82         -1.13         1.13 o                         
  -1  -2   9         15.64         15.66         2.00 o                         
   0  -2   9         23.35         21.89         1.82 o                         
   1  -2   9         37.44         37.56         2.99 o                         
   2  -2   9          1.08          1.99         1.10 o                         
   3  -2   9          0.27          3.86         1.70 o                         
   4  -2   9          0.04          1.12         2.64 o                         
   5  -2   9          2.55          3.05         3.24 o                         
   6  -2   9          3.35          7.25         1.24 o                         
   7  -2   9          2.25          0.47         2.84 o                         
   8  -2   9         33.70         35.86         2.38 o                         
  -4  -1   9          1.89          0.34         5.95 o                         
  -3  -1   9         75.59         82.07         4.06 o                         
  -2  -1   9         19.57         15.56         1.73 o                         
  -1  -1   9          0.06         -0.82         1.06 o                         
   0  -1   9         12.23         15.66         2.25 o                         
   1  -1   9         88.56         91.50         2.98 o                         
   2  -1   9        101.39        101.19         3.08 o                         
   3  -1   9          5.35          7.72         2.19 o                         
   4  -1   9          0.47          0.23         1.79 o                         
   5  -1   9          0.08         -0.33         0.99 o                         
   6  -1   9          6.04          7.61         1.77 o                         
   7  -1   9         29.53         29.16         2.11 o                         
   8  -1   9          7.94          7.89         1.55 o                         
  -4   0   9          0.00          1.03         4.72 o                         
  -3   0   9         13.71         12.63         1.61 o                         
  -2   0   9         47.20         55.22         4.58 o                         
  -1   0   9          5.81         10.48         1.50 o                         
   0   0   9         15.44         14.62         1.43 o                         
   1   0   9          0.01         -0.53         3.06 o                         
   2   0   9         12.99         14.10         3.28 o                         
   3   0   9        120.72        122.25         3.65 o                         
   4   0   9          0.02         -1.29         1.29 o                         
   5   0   9          0.56          1.45         1.25 o                         
   6   0   9          7.92          9.02         1.33 o                         
   7   0   9          0.01          1.06         1.13 o                         
   8   0   9          0.78          1.07         1.91 o                         
  -4   1   9          1.14          2.96         1.41 o                         
  -3   1   9         26.97         28.78         2.16 o                         
  -2   1   9         33.47         33.60         6.45 o                         
  -1   1   9          0.11          3.55         1.23 o                         
   0   1   9          5.34          6.45         1.17 o                         
   1   1   9          2.78          2.93         3.68 o                         
   2   1   9          3.66          2.03         1.90 o                         
   3   1   9          1.65          1.61         1.37 o                         
   4   1   9        210.69        214.41         4.36 o                         
   5   1   9         47.47         51.56         2.48 o                         
   6   1   9        148.51        147.93         3.93 o                         
   7   1   9          0.20         -1.30         2.26 o                         
   8   1   9          0.01          0.04         1.05 o                         
  -4   2   9          2.35          4.15         1.39 o                         
  -3   2   9          5.55          7.70         1.54 o                         
  -2   2   9         62.72         67.17         2.82 o                         
  -1   2   9        102.51        100.53         3.64 o                         
   0   2   9          4.55          5.01         2.69 o                         
   1   2   9         25.03         20.85         1.74 o                         
   2   2   9          0.08          1.73         2.44 o                         
   3   2   9          1.10          1.98         0.96 o                         
   4   2   9          1.48          4.50         1.14 o                         
   5   2   9        646.78        670.93        13.11 o                         
   6   2   9        131.71        140.56         3.83 o                         
   7   2   9          8.64          7.16         3.36 o                         
   8   2   9          0.30          0.34         2.92 o                         
  -3   3   9          7.93          5.96         1.64 o                         
  -2   3   9          5.67          4.82         1.35 o                         
  -1   3   9          0.07         -1.63         1.63 o                         
   0   3   9         16.27          9.44         1.51 o                         
   1   3   9         34.98         34.61         2.04 o                         
   2   3   9          1.74          0.44         0.98 o                         
   3   3   9         14.97         16.02         2.57 o                         
   4   3   9         10.64         11.91         2.40 o                         
   5   3   9         22.18         20.09         2.09 o                         
   6   3   9          6.60          3.65         1.22 o                         
   7   3   9         44.65         42.99         2.72 o                         
   8   3   9         39.29         42.97         2.56 o                         
  -3   4   9          3.12          5.14         3.06 o                         
  -2   4   9          1.15          4.10         1.35 o                         
  -1   4   9        116.76        132.63         9.83 o                         
   0   4   9          0.76          4.34         1.09 o                         
   1   4   9         30.38         34.64         3.69 o                         
   2   4   9         48.06         42.72         2.15 o                         
   3   4   9        125.25        126.72         3.64 o                         
   4   4   9         27.39         27.44         2.08 o                         
   5   4   9          9.21          9.33         2.60 o                         
   6   4   9          4.49          5.77         2.21 o                         
   7   4   9         10.28         10.08         1.56 o                         
   8   4   9          4.80          3.57         1.38 o                         
  -2   5   9          4.15          0.03         1.39 o                         
  -1   5   9          7.16         10.06         2.75 o                         
   0   5   9         20.70         28.12         1.99 o                         
   1   5   9          0.82          2.03         1.77 o                         
   2   5   9         14.53         10.61         3.41 o                         
   3   5   9         96.51         93.52         3.51 o                         
   4   5   9         56.89         56.86         2.55 o                         
   5   5   9          2.18          1.99         3.15 o                         
   6   5   9          0.24         -2.32         2.32 o                         
   7   5   9          2.91          0.70         3.43 o                         
   8   5   9          0.46          0.16         2.19 o                         
  -1   6   9          0.67          1.78         1.32 o                         
   0   6   9          0.43         -0.29         1.15 o                         
   1   6   9          0.01          2.43         1.51 o                         
   2   6   9          0.21         -1.28         1.34 o                         
   3   6   9          0.90         -0.15         2.90 o                         
   4   6   9          0.74          1.05         1.16 o                         
   5   6   9         10.39         12.78         5.11 o                         
   6   6   9          0.01         -1.56         1.82 o                         
   7   6   9         10.17          9.01         2.58 o                         
   0   7   9          2.27         -1.22         1.22 o                         
   1   7   9          0.03          0.26         3.15 o                         
   2   7   9          3.10          1.48         1.45 o                         
   3   7   9          2.15          0.48         1.64 o                         
   4   7   9          5.33          1.87         3.68 o                         
   5   7   9          0.02         -0.48         1.17 o                         
   6   7   9         10.29         11.85         6.99 o                         
   0  -5  10         12.39         21.50         4.51 o                         
   1  -5  10          2.83          1.37         3.35 o                         
   2  -5  10          1.56          4.36         2.73 o                         
   3  -5  10          1.83          1.05         1.27 o                         
   4  -5  10          1.90          6.08         1.57 o                         
  -1  -4  10          2.52          7.35         1.39 o                         
   0  -4  10          0.65         -0.38         3.38 o                         
   1  -4  10         10.26         15.34         1.71 o                         
   2  -4  10         11.72         16.99         1.78 o                         
   3  -4  10         43.66         44.63         5.06 o                         
   4  -4  10          0.20         -0.50         2.28 o                         
   5  -4  10          3.90          9.76         4.32 o                         
  -2  -3  10         10.03         11.89         1.67 o                         
  -1  -3  10          2.84          1.87         1.28 o                         
   0  -3  10          2.65          1.33         2.33 o                         
   1  -3  10          0.03          1.07         1.11 o                         
   2  -3  10         11.24         11.97         1.61 o                         
   3  -3  10         25.71         28.94         2.01 o                         
   4  -3  10          4.91          3.49         1.37 o                         
   5  -3  10          0.55          0.55         1.19 o                         
   6  -3  10          0.10         -1.28         1.41 o                         
  -2  -2  10          4.22          4.66         1.43 o                         
  -1  -2  10         17.67         17.04         4.00 o                         
   0  -2  10         19.41         16.46         3.15 o                         
   1  -2  10          1.62          5.20         1.14 o                         
   2  -2  10         23.20         23.23         1.79 o                         
   3  -2  10          2.20         -0.36         1.14 o                         
   4  -2  10         14.21         16.22         1.71 o                         
   5  -2  10          0.10         -1.15         1.15 o                         
   6  -2  10         19.03         23.11         2.53 o                         
   7  -2  10          1.14         -0.97         1.32 o                         
  -3  -1  10          0.61          3.06         5.05 o                         
  -2  -1  10         14.19          6.63         1.91 o                         
  -1  -1  10         14.95         14.95         1.69 o                         
   0  -1  10          1.76          2.03         1.09 o                         
   1  -1  10          0.44          2.82         1.09 o                         
   2  -1  10         18.15         22.78         1.84 o                         
   3  -1  10          2.17         -0.36         2.07 o                         
   4  -1  10          4.32          3.34         1.28 o                         
   5  -1  10         10.68         11.14         1.50 o                         
   6  -1  10          0.00         -1.39         4.47 o                         
   7  -1  10          0.57          3.36         1.24 o                         
  -3   0  10         13.58         12.74         2.32 o                         
  -2   0  10          0.00          1.14         2.16 o                         
  -1   0  10          0.07         -0.23         1.07 o                         
   0   0  10          9.97         12.71         1.41 o                         
   1   0  10         15.29         18.15         1.59 o                         
   2   0  10         14.46         15.06         2.67 o                         
   3   0  10         10.83          9.93         1.64 o                         
   4   0  10         53.62         57.81         2.75 o                         
   5   0  10        152.95        156.94         4.20 o                         
   6   0  10         18.69         21.77         1.82 o                         
   7   0  10          1.60          3.55         1.66 o                         
   8   0  10          0.30          1.89         1.47 o                         
  -3   1  10         50.46         50.79         2.97 o                         
  -2   1  10          1.50          0.56         1.45 o                         
  -1   1  10          0.12         -0.45         1.17 o                         
   0   1  10          1.50         -0.79         1.30 o                         
   1   1  10          5.20          6.17         4.31 o                         
   2   1  10          0.13          0.61         0.97 o                         
   3   1  10          2.40         -0.69         1.49 o                         
   4   1  10        162.05        160.63         6.09 o                         
   5   1  10          4.93          3.36         1.32 o                         
   6   1  10          0.84          1.63         4.34 o                         
   7   1  10         23.15         25.99         2.15 o                         
   8   1  10          4.81          3.94         1.39 o                         
  -2   2  10          0.31          0.82         1.26 o                         
  -1   2  10          4.20          1.21         1.24 o                         
   0   2  10          0.28         -0.70         1.07 o                         
   1   2  10          0.23         -0.31         3.46 o                         
   2   2  10          0.00          3.42         2.42 o                         
   3   2  10          8.93          8.24         1.57 o                         
   4   2  10          9.58         10.14         2.88 o                         
   5   2  10          0.42         -0.98         2.68 o                         
   6   2  10          1.44          1.66         1.97 o                         
   7   2  10         16.54         18.44         2.18 o                         
   8   2  10          2.60          2.81         1.98 o                         
  -2   3  10         28.35         25.55         2.24 o                         
  -1   3  10          6.69         11.36         1.65 o                         
   0   3  10          0.00         -1.05         1.05 o                         
   1   3  10          1.57          1.71         1.32 o                         
   2   3  10         16.57         16.55         1.89 o                         
   3   3  10          3.82          9.98         1.39 o                         
   4   3  10        112.59        118.46         5.90 o                         
   5   3  10          0.18          4.12         2.97 o                         
   6   3  10          2.70          1.97         2.37 o                         
   7   3  10         26.32         21.07         2.05 o                         
  -1   4  10          0.17          2.04         2.16 o                         
   0   4  10         16.90         16.89         1.82 o                         
   1   4  10          0.38          0.79         1.16 o                         
   2   4  10          2.00         -1.18         1.18 o                         
   3   4  10          6.36          3.55         1.34 o                         
   4   4  10         29.29         28.17         4.17 o                         
   5   4  10         11.89         13.73         3.56 o                         
   6   4  10          3.12          3.34         1.31 o                         
   7   4  10          0.80          1.92         2.42 o                         
  -1   5  10         21.72         29.61         2.33 o                         
   0   5  10          5.82          8.94         1.50 o                         
   1   5  10          0.52          0.02         2.96 o                         
   2   5  10          1.80          0.89         1.20 o                         
   3   5  10          5.50          6.20         1.49 o                         
   4   5  10          1.13          2.31         1.19 o                         
   5   5  10          1.91          3.02         1.68 o                         
   6   5  10          2.43          1.15         1.37 o                         
   1   6  10          2.93          5.80         1.47 o                         
   2   6  10          0.43          1.92         2.23 o                         
   3   6  10         18.13         16.71         1.94 o                         
   4   6  10         16.83         14.10         1.94 o                         
   5   6  10         16.09         14.46         1.75 o                         
   0  -3  11          0.04          1.01         3.04 o                         
   1  -3  11          1.18          2.23         2.03 o                         
   2  -3  11          0.34          2.00         1.14 o                         
   3  -3  11          3.02          5.88         2.12 o                         
   4  -3  11          3.71          6.19         3.84 o                         
  -1  -2  11          2.19          4.34         1.40 o                         
   0  -2  11          7.83         11.26         3.12 o                         
   1  -2  11          0.59          0.74         1.39 o                         
   2  -2  11          1.84         -1.21         4.95 o                         
   3  -2  11          2.78         -0.19         1.10 o                         
   4  -2  11          0.24          1.09         1.72 o                         
   5  -2  11          0.49         -1.27         1.27 o                         
  -1  -1  11         13.23         15.14         1.84 o                         
   0  -1  11          6.30          3.67         3.76 o                         
   1  -1  11         13.69         16.09         1.81 o                         
   2  -1  11          3.63          3.75         1.33 o                         
   3  -1  11          3.04          3.27         1.52 o                         
   4  -1  11          2.80          3.04         5.03 o                         
   5  -1  11          1.80         -0.58         1.27 o                         
   6  -1  11          9.02         11.37         1.73 o                         
  -1   0  11          0.86          2.04         1.94 o                         
   0   0  11          1.55          0.13         2.75 o                         
   1   0  11          1.52          0.35         1.69 o                         
   2   0  11         18.33         24.14         2.49 o                         
   3   0  11         12.45         16.25         5.16 o                         
   4   0  11          0.80         -1.21         1.21 o                         
   5   0  11         57.69         61.91         2.99 o                         
   6   0  11          1.78         -1.83         2.87 o                         
  -1   1  11          0.30          1.76         2.20 o                         
   0   1  11          6.34          3.23         1.43 o                         
   1   1  11          1.53          2.42         4.08 o                         
   2   1  11         14.40         16.95         1.77 o                         
   3   1  11          0.68          0.23         2.75 o                         
   4   1  11          8.17          9.72         3.21 o                         
   5   1  11         18.27         21.04         4.34 o                         
   6   1  11          0.27          0.44         4.14 o                         
   7   1  11          0.75         -0.68         3.69 o                         
  -1   2  11         22.21         21.89         2.19 o                         
   0   2  11          4.24          3.17         2.52 o                         
   1   2  11          6.51          9.79         2.55 o                         
   2   2  11          2.72          4.35         4.05 o                         
   3   2  11          3.71          4.07         3.60 o                         
   4   2  11          0.19         -0.83         1.14 o                         
   5   2  11          1.74          4.11         1.28 o                         
   6   2  11         17.58         17.12         1.89 o                         
   0   3  11          7.46          6.67         5.15 o                         
   1   3  11          6.84          7.52         3.18 o                         
   2   3  11          5.82          4.44         3.32 o                         
   3   3  11         52.34         54.20         2.70 o                         
   4   3  11          8.22         11.73         1.59 o                         
   5   3  11          6.57          5.79         1.39 o                         
   6   3  11          9.05         12.39         1.66 o                         
   1   4  11          3.64          7.26         1.62 o                         
   2   4  11          3.01          9.71         3.29 o                         
   3   4  11         12.79         17.95         1.92 o                         
   4   4  11          2.36          3.68         1.30 o                         
   5   4  11          0.02          3.03         1.27 o                         
   6   4  11          0.02         -1.09         1.25 o                         
   2   5  11          0.83          1.49         1.24 o                         
   3   5  11         78.31         87.25         3.58 o                         
   4   5  11          0.12         -0.02         2.51 o                         
   3  -1  12          0.28         -0.30         1.22 o                         
   2   0  12          0.04          2.37         1.29 o                         
   3   0  12          8.47         11.82         3.25 o                         
   4   0  12          2.03         -1.36         1.40 o                         
   2   1  12          0.95          4.71         1.41 o                         
   3   1  12          1.21          4.48         1.34 o                         
   4   1  12          5.97          8.88         1.82 o                         
   2   2  12          0.57          3.95         2.86 o                         
   3   2  12          0.05         -1.26         1.26 o                         
   4   2  12          3.40          1.79         5.13 o                         
                                                                                
