# Supplementary material for: Crystal structures and Hirshfeld surface analyses of two new tetra­kis-substituted pyrazines and a degredation product
Source: Acta Crystallogr E Crystallogr Commun. 2020 Feb 18;76(Pt 3):404–9. doi: 10.1107/S2056989020002133 (PMC7057384; doi:10.1107/S2056989020002133)
Supplement: Supplementary file 4 [file e-76-00404-IIIsup4.hkl]

data_III                                                                        
_shelx_title ' TMA2'                                                            
_shelx_refln_list_code          4                                               
_shelx_F_calc_maximum      118.90                                               
_exptl_crystal_F_000       464.00                                               
_reflns_d_resolution_high  0.8332                                               
                                                                                
loop_                                                                           
 _space_group_symop_operation_xyz                                               
 'x, y, z'                                                                      
 '-x, -y, -z'                                                                   
                                                                                
_cell_length_a     8.6860                                                       
_cell_length_b     9.7731                                                       
_cell_length_c    14.3948                                                       
_cell_angle_alpha  85.915                                                       
_cell_angle_beta   75.349                                                       
_cell_angle_gamma  78.891                                                       
                                                                                
_shelx_F_squared_multiplier     1.000                                           
                                                                                
loop_                                                                           
 _refln_index_h                                                                 
 _refln_index_k                                                                 
 _refln_index_l                                                                 
 _refln_F_squared_calc                                                          
 _refln_F_squared_meas                                                          
 _refln_F_squared_sigma                                                         
 _refln_observed_status                                                         
   1   0   0        118.48         90.55        11.29 o                         
   2   0   0        309.31        290.75        11.50 o                         
   3   0   0        479.74        453.49        19.02 o                         
   4   0   0        241.10        248.73         8.85 o                         
   5   0   0         20.83         17.45         5.72 o                         
   6   0   0        182.20        196.25         7.63 o                         
   7   0   0          0.57          1.62         9.21 o                         
   8   0   0          0.23          0.42        11.20 o                         
   9   0   0         21.39         14.81         9.50 o                         
  -9   1   0         16.54         13.45        11.29 o                         
  -8   1   0        171.08        182.47        10.19 o                         
  -7   1   0         32.90         28.72         7.82 o                         
  -6   1   0         47.93         43.69         7.94 o                         
  -5   1   0          2.10          0.00         7.62 o                         
  -4   1   0        198.89        201.55        14.00 o                         
  -3   1   0        247.48        244.58         8.54 o                         
  -2   1   0         93.47         80.72         9.73 o                         
  -1   1   0        495.17        437.15        14.79 o                         
   0   1   0       1124.13        875.35        30.50 o                         
   1   1   0       2911.73       2613.75        52.09 o                         
   2   1   0          0.23          0.38         7.79 o                         
   3   1   0        449.37        446.56        14.37 o                         
   4   1   0         66.44         62.06         7.46 o                         
   5   1   0         57.81         49.75         6.11 o                         
   6   1   0        181.05        190.66         7.71 o                         
   7   1   0          3.37          8.73         6.51 o                         
   8   1   0          0.01          0.00         7.83 o                         
   9   1   0          0.63          0.00         9.43 o                         
  10   1   0         13.70          8.96        10.09 o                         
  -9   2   0          2.22          0.09        11.36 o                         
  -8   2   0          2.76          1.02        11.34 o                         
  -7   2   0          9.71         12.02         9.30 o                         
  -6   2   0          8.88          6.52         9.32 o                         
  -5   2   0         33.24         33.34         7.67 o                         
  -4   2   0        611.36        655.25        11.64 o                         
  -3   2   0         67.82         72.62         7.63 o                         
  -2   2   0         77.69         74.32         7.17 o                         
  -1   2   0        407.19        378.36        13.24 o                         
   0   2   0        164.55        152.47        12.95 o                         
   3   2   0       1291.49       1244.26        19.36 o                         
   4   2   0        973.59       1040.93        29.50 o                         
   5   2   0          1.15          0.02         6.34 o                         
   6   2   0         15.29         17.61         6.18 o                         
   7   2   0         63.67         65.34         8.11 o                         
   8   2   0          2.53          3.37         9.75 o                         
   9   2   0          3.58          7.40         9.31 o                         
  10   2   0          0.17          0.00        14.06 o                         
  -9   3   0          0.00          0.00        10.00 o                         
  -8   3   0          0.95          0.00        11.31 o                         
  -7   3   0        270.44        277.86        12.10 o                         
  -6   3   0          3.82          5.70         9.22 o                         
  -5   3   0          9.34          8.87         7.48 o                         
  -4   3   0        142.43        147.97        10.43 o                         
  -3   3   0        562.57        548.96        12.34 o                         
  -2   3   0        366.66        393.04        11.30 o                         
  -1   3   0         74.70         61.91         6.39 o                         
   0   3   0          4.31          4.87         8.41 o                         
   1   3   0       1167.25       1128.28        25.39 o                         
   2   3   0         35.67         40.81        12.82 o                         
   3   3   0        338.91        336.77        14.21 o                         
   4   3   0          0.26          3.77         8.95 o                         
   5   3   0         14.07         20.83         7.81 o                         
   6   3   0          8.43         12.55         7.46 o                         
   7   3   0         90.26         96.81         8.26 o                         
   8   3   0         79.35         79.77        11.67 o                         
   9   3   0          0.69          2.82        11.46 o                         
  10   3   0          1.16          6.48        11.69 o                         
  -8   4   0          2.10          0.00        13.88 o                         
  -7   4   0          0.07          0.00        11.36 o                         
  -6   4   0         51.69         42.90         7.94 o                         
  -5   4   0         73.70         81.26         7.03 o                         
  -4   4   0          1.74          0.00         6.04 o                         
  -3   4   0          2.35          0.00         7.58 o                         
  -2   4   0       1629.45       1787.32        36.67 o                         
  -1   4   0         52.89         54.89         8.86 o                         
   0   4   0          2.93          3.23         9.59 o                         
   1   4   0        278.09        281.02        15.37 o                         
   3   4   0        449.09        447.12        20.01 o                         
   4   4   0       1889.31       1872.42        57.50 o                         
   5   4   0         48.90         49.96         8.27 o                         
   6   4   0          0.65          4.16         9.26 o                         
   7   4   0          0.04          1.46         9.10 o                         
   8   4   0          0.65          0.00         9.20 o                         
   9   4   0          2.52          2.11         9.42 o                         
  -8   5   0          4.26          1.64        11.33 o                         
  -7   5   0          0.00          0.00        11.29 o                         
  -6   5   0          9.55          4.77         9.29 o                         
  -5   5   0        213.58        200.01         7.78 o                         
  -4   5   0         57.96         57.49         8.01 o                         
  -3   5   0          6.61          5.98         6.21 o                         
  -2   5   0        143.12        156.56         8.89 o                         
  -1   5   0          0.31          2.38         6.44 o                         
   0   5   0          2.49          0.00         8.05 o                         
   1   5   0         90.66         93.20        10.52 o                         
   4   5   0          0.73          1.38        10.75 o                         
   5   5   0        159.82        148.21        10.69 o                         
   6   5   0         37.83         31.65         9.68 o                         
   7   5   0          0.95          0.00         9.26 o                         
   8   5   0          0.06          0.00        11.25 o                         
   9   5   0         11.99         17.08        13.91 o                         
  -7   6   0          0.20          0.00        11.35 o                         
  -6   6   0          0.17          0.00         9.27 o                         
  -5   6   0          0.00          0.98         9.28 o                         
  -4   6   0          1.71          7.56         7.54 o                         
  -3   6   0         12.39          7.92         7.60 o                         
  -2   6   0         52.31         45.91         7.83 o                         
  -1   6   0          0.02          0.00         7.57 o                         
   0   6   0        121.65        110.57         9.77 o                         
   1   6   0         36.20         44.49        10.13 o                         
   2   6   0         58.90         52.05        15.30 o                         
   5   6   0         62.56         50.36        16.50 o                         
   6   6   0        240.29        223.55        14.48 o                         
   7   6   0         40.27         31.82        12.74 o                         
   8   6   0          3.77          4.63        11.49 o                         
   9   6   0          2.53          1.93        13.93 o                         
  -6   7   0          0.04          9.28        13.75 o                         
  -5   7   0         33.54         25.82         9.47 o                         
  -4   7   0         12.08          6.17         9.29 o                         
  -3   7   0        244.43        240.87        10.77 o                         
  -2   7   0         66.89         68.12         8.06 o                         
  -1   7   0          3.92          3.37         9.37 o                         
   0   7   0         28.72         29.87         7.84 o                         
   1   7   0         72.11         65.74         8.56 o                         
   2   7   0          9.71          7.10        12.08 o                         
   7   7   0         53.83         48.55        16.77 o                         
   8   7   0          0.00          0.67        16.70 o                         
   9   7   0          0.11          0.00        15.39 o                         
  -5   8   0          1.48          0.00        11.27 o                         
  -4   8   0         24.16         14.29        11.52 o                         
  -3   8   0          0.81          4.27         9.13 o                         
  -2   8   0         14.21          9.98         9.39 o                         
  -1   8   0        132.71        139.93        10.36 o                         
   0   8   0          7.90          5.45         9.31 o                         
   1   8   0          3.07          3.91         8.11 o                         
   2   8   0          2.42          1.74        14.64 o                         
  -4   9   0          1.59          6.21        11.26 o                         
  -3   9   0          0.31          3.65         9.18 o                         
  -2   9   0          1.47          0.00        11.38 o                         
  -1   9   0        202.89        200.07        12.84 o                         
   0   9   0          7.79          6.56        10.26 o                         
   1   9   0         99.06         96.37         9.61 o                         
   2   9   0         60.55         53.74        15.78 o                         
  -3  10   0          0.04          0.00        14.11 o                         
  -2  10   0          3.06          0.00        11.36 o                         
  -1  10   0          8.15         10.66        11.42 o                         
   0  10   0          4.38          6.28        12.67 o                         
   1  10   0         10.00          9.92         9.98 o                         
   2  10   0          3.78          4.33        23.31 o                         
  -1  11   0          8.32          9.89        13.99 o                         
   0  11   0         14.54         13.71        12.22 o                         
   1  11   0          3.17          1.18        12.96 o                         
  -1 -11   1         27.68         26.94        17.35 o                         
   0 -11   1          0.77          0.00        12.97 o                         
   1 -11   1          0.24          9.86        14.05 o                         
  -2 -10   1          4.00          6.62        17.93 o                         
  -1 -10   1         26.75         20.28        14.42 o                         
   0 -10   1          0.67          0.00         9.92 o                         
   1 -10   1          1.35          3.77        11.47 o                         
   2 -10   1          5.87          0.00        11.54 o                         
   3 -10   1          2.57          0.00        14.08 o                         
  -2  -9   1        118.74        114.04        15.10 o                         
  -1  -9   1          0.45          0.00         8.64 o                         
   0  -9   1          0.01          2.06         9.26 o                         
   1  -9   1         27.34         23.55        11.61 o                         
   2  -9   1          5.37          3.78         9.35 o                         
   3  -9   1          0.61          6.31         9.34 o                         
   4  -9   1          0.02          3.72         9.76 o                         
   5  -9   1          5.90          3.21        13.14 o                         
  -8  -8   1         38.23         34.77        23.80 o                         
  -2  -8   1         48.20         44.37        13.74 o                         
  -1  -8   1          9.37         13.94         8.72 o                         
   0  -8   1          8.37         13.03        10.23 o                         
   1  -8   1        177.13        168.98        10.58 o                         
   2  -8   1         21.13         18.11         9.45 o                         
   3  -8   1         49.83         50.23         9.46 o                         
   4  -8   1          5.17          3.11        11.61 o                         
   5  -8   1          4.12          9.81        11.23 o                         
   6  -8   1          4.16          8.60        11.64 o                         
  -8  -7   1          5.06          9.22        16.91 o                         
  -7  -7   1          1.34          4.22        13.76 o                         
  -6  -7   1        100.78         86.31        15.50 o                         
  -2  -7   1          2.64          1.13        10.50 o                         
  -1  -7   1          0.41          0.00         6.10 o                         
   0  -7   1         60.86         62.62         8.20 o                         
   1  -7   1        130.91        142.51        10.42 o                         
   2  -7   1          0.03          0.00         7.62 o                         
   3  -7   1        264.32        264.06        10.16 o                         
   4  -7   1         26.39         12.36         9.40 o                         
   5  -7   1         18.10         22.85         8.01 o                         
   6  -7   1          2.48          9.72        11.12 o                         
  -9  -6   1          0.00          0.00        14.07 o                         
  -8  -6   1          5.39          7.72        11.45 o                         
  -7  -6   1          4.95          9.38        13.75 o                         
  -6  -6   1        165.15        174.00        13.46 o                         
  -5  -6   1        334.36        331.68        16.80 o                         
  -4  -6   1         15.36         16.97        12.18 o                         
  -3  -6   1          3.71          5.04        14.20 o                         
  -2  -6   1         13.22         14.09        10.96 o                         
  -1  -6   1          6.00         12.20         7.22 o                         
   0  -6   1        204.40        219.36        10.05 o                         
   1  -6   1         36.83         46.94         5.94 o                         
   2  -6   1         30.19         36.08         6.52 o                         
   3  -6   1        165.99        163.70         8.83 o                         
   4  -6   1          3.00          6.67         7.53 o                         
   5  -6   1         71.02         62.91         7.98 o                         
   6  -6   1         21.41         16.54        11.35 o                         
   7  -6   1          1.22          5.33        13.82 o                         
  -9  -5   1         23.74         12.08        14.06 o                         
  -8  -5   1          2.62          1.95        12.35 o                         
  -7  -5   1         19.25         12.91         9.35 o                         
  -6  -5   1          0.87          3.41         9.24 o                         
  -5  -5   1         14.69          9.70         9.33 o                         
  -4  -5   1         49.71         54.20        10.27 o                         
  -3  -5   1         50.43         42.21         9.70 o                         
  -2  -5   1         15.15         12.64        10.75 o                         
  -1  -5   1         49.23         57.06         8.14 o                         
   0  -5   1        716.22        751.31        14.60 o                         
   1  -5   1         29.58         28.03         6.81 o                         
   2  -5   1          0.97          2.62         7.63 o                         
   3  -5   1         30.07         39.35         7.69 o                         
   4  -5   1          3.26          4.77         9.25 o                         
   5  -5   1        268.51        278.23         9.30 o                         
   6  -5   1         67.77         55.13         8.33 o                         
   7  -5   1          2.51          9.78        11.29 o                         
   8  -5   1          0.02          0.00        13.98 o                         
  -9  -4   1          2.54          6.15        13.73 o                         
  -8  -4   1          9.44          4.88        11.35 o                         
  -7  -4   1         12.23          8.74         9.29 o                         
  -6  -4   1          0.07          1.28         9.23 o                         
  -5  -4   1        144.96        144.17         9.22 o                         
  -4  -4   1       2074.55       2113.68        62.22 o                         
  -3  -4   1       1508.12       1545.40        31.09 o                         
  -2  -4   1        186.06        193.94        11.32 o                         
  -1  -4   1         27.73         27.28         8.46 o                         
   0  -4   1         86.93         87.29         9.65 o                         
   1  -4   1        144.09        136.96         9.62 o                         
   2  -4   1        649.84        684.44        12.48 o                         
   3  -4   1          2.16          3.16         5.47 o                         
   4  -4   1          5.23          8.17         5.28 o                         
   5  -4   1         46.41         35.97         7.81 o                         
   6  -4   1         24.65         19.41         6.78 o                         
   7  -4   1          6.34          1.27        11.31 o                         
   8  -4   1          0.26          2.94        14.83 o                         
  -9  -3   1          0.88          5.61         9.57 o                         
  -8  -3   1         13.24         11.24         9.33 o                         
  -7  -3   1          2.41          3.37         9.17 o                         
  -6  -3   1          5.88          9.63         9.29 o                         
  -5  -3   1         42.77         48.71         6.86 o                         
  -4  -3   1          0.84          2.27         7.95 o                         
  -3  -3   1         77.34         77.19         9.67 o                         
  -2  -3   1         23.42         19.39         9.39 o                         
  -1  -3   1        353.42        365.19        14.77 o                         
   0  -3   1         25.43         23.59         8.51 o                         
   1  -3   1         28.76         27.79         7.81 o                         
   2  -3   1        649.05        666.83        15.94 o                         
   3  -3   1        112.41        129.13         9.03 o                         
   4  -3   1        443.70        445.90        10.34 o                         
   5  -3   1        157.80        162.88         7.35 o                         
   6  -3   1         52.14         51.10         9.29 o                         
   7  -3   1        207.05        206.31        14.07 o                         
   8  -3   1          5.68          3.33         9.31 o                         
   9  -3   1          0.02         10.57        13.88 o                         
  -9  -2   1          1.67          0.00        11.53 o                         
  -8  -2   1         12.77          7.03        11.42 o                         
  -7  -2   1          0.98          0.28         9.24 o                         
  -6  -2   1         44.06         47.13         7.75 o                         
  -5  -2   1         90.26         97.48         8.49 o                         
  -4  -2   1        354.57        370.84        10.23 o                         
  -3  -2   1       1028.35        967.86        48.96 o                         
  -2  -2   1       8725.42       9493.71       258.04 o                         
   0  -2   1         32.51         35.55        10.41 o                         
   1  -2   1        888.20        836.56        16.68 o                         
   2  -2   1        147.86        150.34         8.09 o                         
   3  -2   1         21.35         24.15         6.22 o                         
   4  -2   1        112.38        125.57         7.49 o                         
   5  -2   1        600.38        633.39        10.27 o                         
   6  -2   1         32.77         39.91         7.77 o                         
   7  -2   1        136.90        138.13         8.47 o                         
   8  -2   1          0.03          8.08         8.01 o                         
   9  -2   1          6.41         14.32        11.24 o                         
  -9  -1   1          0.77          8.11        12.56 o                         
  -8  -1   1          8.40          3.68        11.29 o                         
  -7  -1   1         21.46         22.38         7.61 o                         
  -6  -1   1          4.71          9.51         5.83 o                         
  -5  -1   1         22.52         20.19         6.41 o                         
  -4  -1   1         61.55         86.92         8.81 o                         
  -3  -1   1        289.35        284.46        13.76 o                         
  -2  -1   1         18.51         21.08         7.80 o                         
  -1  -1   1        303.33        269.76        15.31 o                         
   0  -1   1          2.87          2.19         8.01 o                         
   1  -1   1        851.25        751.93        17.66 o                         
   2  -1   1         81.38         75.05         9.74 o                         
   3  -1   1         47.32         44.84         9.01 o                         
   4  -1   1       1013.13       1065.70        22.40 o                         
   5  -1   1        472.13        481.80        26.58 o                         
   6  -1   1         16.15         19.74         6.10 o                         
   7  -1   1          6.53          2.93         6.48 o                         
   8  -1   1         26.90         17.63         9.42 o                         
   9  -1   1         27.25         15.34        11.17 o                         
  -9   0   1         15.70         16.61        13.90 o                         
  -8   0   1         73.14         72.92        11.62 o                         
  -7   0   1         97.30         95.97         7.19 o                         
  -6   0   1         50.17         59.84         7.39 o                         
  -5   0   1         52.66         51.50         8.02 o                         
  -4   0   1          0.20          0.00         6.64 o                         
  -3   0   1        189.78        190.57         9.26 o                         
  -2   0   1        329.45        313.95        12.15 o                         
  -1   0   1        404.76        339.63        14.27 o                         
   1   0   1       6153.43       5784.96        56.07 o                         
   2   0   1          0.10          0.29         7.90 o                         
   3   0   1        439.36        421.58        10.64 o                         
   4   0   1         31.75         24.99         6.24 o                         
   5   0   1         88.24         87.50         7.15 o                         
   6   0   1        122.74        124.68        12.04 o                         
   7   0   1         74.37         77.98         7.95 o                         
   8   0   1          7.29          6.25         9.81 o                         
   9   0   1          1.01          3.42         8.01 o                         
  10   0   1          1.09          4.62        14.09 o                         
  -9   1   1         42.49         41.34        14.00 o                         
  -8   1   1         78.61         77.52        11.68 o                         
  -7   1   1         31.55         29.49         7.71 o                         
  -6   1   1         34.51         33.41         6.87 o                         
  -5   1   1         75.67         77.78         6.70 o                         
  -4   1   1         74.38         71.06         7.12 o                         
  -3   1   1        103.91        120.97         8.17 o                         
  -2   1   1        402.86        377.65        11.40 o                         
  -1   1   1        583.60        505.03        13.79 o                         
   0   1   1       1214.98        951.42        26.27 o                         
   1   1   1       2618.36       2348.59        38.35 o                         
   2   1   1       6360.77       6286.27       204.61 o                         
   3   1   1         81.86         76.00         7.52 o                         
   4   1   1        453.50        482.13        15.13 o                         
   5   1   1        124.76        127.75        10.85 o                         
   6   1   1        226.08        226.06         9.25 o                         
   7   1   1        289.56        271.10        13.56 o                         
   8   1   1         11.11          2.95         9.31 o                         
   9   1   1          0.40          1.07         9.24 o                         
  10   1   1          1.35          0.00        11.36 o                         
  -9   2   1          1.22          0.00        13.96 o                         
  -8   2   1         36.91         40.88        11.56 o                         
  -7   2   1         24.36         30.74         7.71 o                         
  -6   2   1        362.34        359.05         8.83 o                         
  -5   2   1         18.82         18.81         6.18 o                         
  -4   2   1          2.49          2.19         5.56 o                         
  -3   2   1        869.79        984.89        27.72 o                         
  -2   2   1         73.65         70.13         8.09 o                         
  -1   2   1       2149.94       1971.53        22.26 o                         
   0   2   1       1079.94       1030.04        38.81 o                         
   2   2   1       3653.78       3603.02        63.05 o                         
   3   2   1       1323.06       1253.52        20.01 o                         
   4   2   1          2.42          7.98         8.34 o                         
   5   2   1         64.90         63.97         8.40 o                         
   6   2   1         21.04         17.63         5.50 o                         
   7   2   1        257.32        257.23         8.48 o                         
   8   2   1        114.06        104.57         9.93 o                         
   9   2   1          0.15          0.00        11.41 o                         
  10   2   1          0.62          0.00        16.74 o                         
  -8   3   1          5.15          0.00        11.41 o                         
  -7   3   1         51.93         46.60         9.54 o                         
  -6   3   1         57.40         51.19         7.91 o                         
  -5   3   1         16.17         14.91         8.26 o                         
  -4   3   1         12.71         20.10         6.31 o                         
  -3   3   1        207.30        234.08        10.10 o                         
  -2   3   1        213.27        216.32         8.83 o                         
  -1   3   1        134.39        116.88         7.66 o                         
   0   3   1         59.92         60.37         9.18 o                         
   1   3   1        283.81        287.74        17.67 o                         
   3   3   1       1119.63       1100.59        23.60 o                         
   4   3   1        491.32        489.89        13.43 o                         
   5   3   1          0.76          0.20         7.68 o                         
   6   3   1         19.58         20.28         7.75 o                         
   7   3   1          5.98          3.44         9.24 o                         
   8   3   1        125.03        110.62         8.61 o                         
   9   3   1          3.11          5.01        11.43 o                         
  10   3   1          0.44          3.66        14.08 o                         
  -8   4   1          1.62          2.66        30.54 o                         
  -7   4   1         11.83          6.41         8.16 o                         
  -6   4   1         65.06         58.70         9.64 o                         
  -5   4   1         91.88         87.54         9.65 o                         
  -4   4   1         65.10         63.13         7.86 o                         
  -3   4   1         62.28         65.46         5.89 o                         
  -2   4   1         25.75         28.82         6.86 o                         
  -1   4   1         31.03         18.07         7.12 o                         
   0   4   1        156.16        157.95        10.46 o                         
   1   4   1         35.82         34.33        11.46 o                         
   4   4   1        624.13        646.11        26.26 o                         
   5   4   1        280.37        289.25        11.76 o                         
   6   4   1         45.17         43.93         9.75 o                         
   7   4   1          5.06          2.65         9.29 o                         
   8   4   1          1.97          4.34        11.30 o                         
   9   4   1         11.80         14.20        11.58 o                         
  10   4   1          5.32          0.00        11.52 o                         
  -8   5   1          0.17          0.00        11.53 o                         
  -7   5   1          0.03          0.00        12.23 o                         
  -6   5   1          5.82          0.00         9.20 o                         
  -5   5   1         39.44         36.54         7.76 o                         
  -4   5   1        350.13        328.29        12.73 o                         
  -3   5   1         16.00         19.43         6.28 o                         
  -2   5   1          0.02          5.22         7.48 o                         
  -1   5   1        573.71        574.34        17.66 o                         
   0   5   1          2.00          4.71         8.67 o                         
   1   5   1          2.00          2.41         9.86 o                         
   5   5   1        487.85        472.03        15.93 o                         
   6   5   1          1.57          3.40         9.33 o                         
   7   5   1          0.98          0.00         9.22 o                         
   8   5   1          4.62          4.47        11.29 o                         
   9   5   1          0.10          0.00        13.79 o                         
  -7   6   1          2.12         17.28        11.21 o                         
  -6   6   1          3.30          0.00         8.00 o                         
  -5   6   1         30.70         16.06        10.92 o                         
  -4   6   1          4.66          0.00         9.27 o                         
  -3   6   1         32.09         31.60         7.77 o                         
  -2   6   1         50.12         44.41         7.87 o                         
  -1   6   1          1.20          2.91         7.54 o                         
   0   6   1         20.24         20.70         7.98 o                         
   1   6   1          4.61          1.54         9.42 o                         
   6   6   1        273.25        246.55        15.97 o                         
   7   6   1          0.88          0.00        11.30 o                         
   8   6   1          0.12          0.00        12.46 o                         
   9   6   1          0.77          4.78        15.11 o                         
  -6   7   1          4.94          0.00        11.53 o                         
  -5   7   1          5.54          9.96         9.35 o                         
  -4   7   1          1.81          2.10         8.90 o                         
  -3   7   1         15.26         11.95         7.64 o                         
  -2   7   1        397.60        385.74        12.26 o                         
  -1   7   1          0.27          0.00         7.56 o                         
   0   7   1         29.86         24.86         7.81 o                         
   1   7   1         70.75         72.43        10.21 o                         
   2   7   1          7.62          5.87        14.13 o                         
   7   7   1          4.02          2.07        16.01 o                         
   8   7   1         12.67          7.32        14.15 o                         
   9   7   1          2.42          6.74        15.45 o                         
  -5   8   1          0.12          0.00        13.95 o                         
  -4   8   1          0.46          0.00         9.32 o                         
  -3   8   1         28.57         35.08        11.36 o                         
  -2   8   1         13.32         10.90         7.70 o                         
  -1   8   1         40.27         38.58         9.64 o                         
   0   8   1          0.59          1.38         9.28 o                         
   1   8   1          0.82          0.18        11.38 o                         
   2   8   1          0.57          0.92        15.97 o                         
  -4   9   1          0.40          9.57        11.33 o                         
  -3   9   1          0.70          0.62         9.35 o                         
  -2   9   1          0.00          0.00        11.40 o                         
  -1   9   1         50.05         57.48        11.78 o                         
   0   9   1          8.91          8.46        10.19 o                         
   1   9   1         13.54         11.18        10.38 o                         
   2   9   1         41.74         44.26        17.15 o                         
  -3  10   1          0.35          0.00        14.00 o                         
  -2  10   1          0.37          3.86        13.72 o                         
  -1  10   1          7.43          8.99        11.54 o                         
   0  10   1          0.18          1.66        12.51 o                         
   1  10   1          0.30          2.39        11.37 o                         
  -1  11   1          0.19          4.28        14.02 o                         
   0  11   1          7.62          8.09        14.05 o                         
   1  11   1         22.26         25.33        14.16 o                         
  -2 -11   2          7.88          6.32        23.02 o                         
  -1 -11   2          2.47          5.74        17.08 o                         
   0 -11   2         11.12          8.18        11.60 o                         
   1 -11   2          0.64          1.25        11.56 o                         
  -2 -10   2          6.40          2.60        13.96 o                         
  -1 -10   2          5.87         10.02        12.40 o                         
   0 -10   2         32.43         30.36        10.15 o                         
   1 -10   2          2.97          1.74         9.42 o                         
   2 -10   2          3.71          6.14        13.88 o                         
   3 -10   2          0.20          0.00        13.98 o                         
  -2  -9   2          1.87          2.46        12.18 o                         
  -1  -9   2         44.93         49.81        11.89 o                         
   0  -9   2          0.10          0.44         8.13 o                         
   1  -9   2          0.36          0.36        11.36 o                         
   2  -9   2         55.66         58.15        11.77 o                         
   3  -9   2          6.56          0.00        11.49 o                         
   4  -9   2          1.71          0.57        13.94 o                         
   5  -9   2          3.36          0.00        10.00 o                         
  -8  -8   2          4.27          1.86        20.05 o                         
  -7  -8   2         76.32         70.20        19.56 o                         
  -3  -8   2         47.32         47.88        17.09 o                         
  -2  -8   2         40.46         33.92        12.67 o                         
  -1  -8   2         31.93         36.36        10.56 o                         
   0  -8   2          2.68          1.59         7.54 o                         
   1  -8   2          6.54          3.34         9.30 o                         
   2  -8   2          0.06          0.00         9.33 o                         
   3  -8   2          3.19          2.84        11.25 o                         
   4  -8   2          0.21          4.39        11.28 o                         
   5  -8   2          8.32         12.72         9.73 o                         
   6  -8   2          9.55          7.89        11.44 o                         
  -8  -7   2          2.57          7.82        15.15 o                         
  -7  -7   2         10.48          7.30        13.93 o                         
  -6  -7   2         51.93         35.67        14.33 o                         
  -5  -7   2         18.55         18.23        10.94 o                         
  -4  -7   2        144.92        137.82        17.27 o                         
  -3  -7   2        130.48        130.39        15.38 o                         
  -2  -7   2        157.27        165.95        13.54 o                         
  -1  -7   2         37.88         43.67         8.20 o                         
   0  -7   2          1.43          2.73         7.31 o                         
   1  -7   2          0.03          0.00         7.56 o                         
   2  -7   2          5.29          6.88         7.58 o                         
   3  -7   2         89.42         86.25         9.70 o                         
   4  -7   2         15.03          7.46         9.31 o                         
   5  -7   2          2.43         12.64        11.28 o                         
   6  -7   2         11.87         13.06        11.42 o                         
   7  -7   2         23.32         16.02        15.48 o                         
  -9  -6   2          0.02          0.00        14.23 o                         
  -8  -6   2          5.58          4.84        13.69 o                         
  -7  -6   2         27.13         24.68        12.49 o                         
  -6  -6   2          9.04          5.09        10.19 o                         
  -5  -6   2        930.95        866.43        38.37 o                         
  -4  -6   2         13.39         11.07         9.53 o                         
  -3  -6   2         25.95         20.63        10.94 o                         
  -2  -6   2         19.70         23.00         9.56 o                         
  -1  -6   2          7.29          8.21         8.42 o                         
   0  -6   2         48.72         47.56         8.21 o                         
   1  -6   2        306.01        311.35        10.27 o                         
   2  -6   2          1.76          0.00         6.15 o                         
   3  -6   2        135.45        143.71         7.66 o                         
   4  -6   2         29.81         22.53         9.40 o                         
   5  -6   2          9.95          1.27         7.68 o                         
   6  -6   2          0.09          0.00        11.25 o                         
   7  -6   2          4.37          8.97        11.45 o                         
  -9  -5   2          2.17         11.12        13.72 o                         
  -8  -5   2         11.08          0.00        11.51 o                         
  -7  -5   2          5.07          3.89        10.33 o                         
  -6  -5   2         10.61          8.61         9.32 o                         
  -5  -5   2         13.33         12.47         9.53 o                         
  -4  -5   2         11.18         11.57         7.75 o                         
  -3  -5   2          7.51          7.92         7.89 o                         
  -2  -5   2         36.06         36.52         8.53 o                         
  -1  -5   2         23.85         18.74         8.21 o                         
   0  -5   2          9.07         10.10         8.14 o                         
   1  -5   2        697.36        688.33        12.00 o                         
   2  -5   2         28.62         33.51         6.63 o                         
   3  -5   2         97.94         90.40         6.92 o                         
   4  -5   2          4.72          2.73         7.65 o                         
   5  -5   2         45.68         36.80         7.79 o                         
   6  -5   2         11.47          1.69         9.79 o                         
   7  -5   2          6.35         13.63         9.25 o                         
   8  -5   2          2.33          0.24        11.44 o                         
  -9  -4   2          0.72          0.00         9.97 o                         
  -8  -4   2          4.02          2.02        11.38 o                         
  -7  -4   2          0.20          3.88         9.14 o                         
  -6  -4   2          2.66          1.59         9.19 o                         
  -5  -4   2         99.81         88.43         8.39 o                         
  -4  -4   2         80.20         92.47         8.95 o                         
  -3  -4   2       2344.12       2357.67        25.82 o                         
  -2  -4   2         22.06         22.90         7.18 o                         
  -1  -4   2        108.55         98.83         9.94 o                         
   0  -4   2          5.31          2.38         6.04 o                         
   1  -4   2         86.20         79.26         9.04 o                         
   2  -4   2          3.30          5.89         6.61 o                         
   3  -4   2        130.50        129.79         7.49 o                         
   4  -4   2         76.25         92.32         6.12 o                         
   5  -4   2         56.99         50.69         9.55 o                         
   6  -4   2         29.57         29.04         9.34 o                         
   7  -4   2          3.27          5.62         7.86 o                         
   8  -4   2          3.61          0.00        13.17 o                         
  -9  -3   2          4.51          0.44         9.88 o                         
  -8  -3   2         18.10          8.49        11.40 o                         
  -7  -3   2         39.25         38.97         9.37 o                         
  -6  -3   2          0.48          0.00         9.23 o                         
  -5  -3   2          4.28          6.39         7.48 o                         
  -4  -3   2         55.02         58.82         8.42 o                         
  -3  -3   2        457.39        477.71        17.94 o                         
  -2  -3   2        165.13        179.71        11.12 o                         
  -1  -3   2         50.15         50.18         6.87 o                         
   0  -3   2        925.80        914.34        13.50 o                         
   1  -3   2         45.52         45.67         6.62 o                         
   2  -3   2         16.19         22.87         7.30 o                         
   3  -3   2       1608.85       1664.50        15.51 o                         
   4  -3   2         14.27         10.03         6.34 o                         
   5  -3   2         22.00         22.63         6.24 o                         
   6  -3   2         38.75         35.05         6.76 o                         
   7  -3   2          0.78          3.03         9.19 o                         
   8  -3   2          2.11          6.77         8.61 o                         
   9  -3   2          0.83          0.00        14.07 o                         
  -9  -2   2          0.00          7.25        11.09 o                         
  -8  -2   2          5.73          4.57        11.33 o                         
  -7  -2   2         74.39         66.05         8.00 o                         
  -6  -2   2          8.19          9.55         9.23 o                         
  -5  -2   2          9.67          7.06         7.64 o                         
  -4  -2   2         47.92         52.63         8.43 o                         
  -3  -2   2        569.83        588.91        17.54 o                         
  -2  -2   2        206.17        186.29        10.26 o                         
  -1  -2   2       5960.05       6159.49       140.95 o                         
   0  -2   2        330.33        299.24         9.64 o                         
   1  -2   2         34.07         36.32         6.83 o                         
   2  -2   2       1350.64       1278.48        29.73 o                         
   3  -2   2          8.79          3.17         8.60 o                         
   4  -2   2         22.94         26.65         6.63 o                         
   5  -2   2          8.84         12.57         6.28 o                         
   6  -2   2          0.58          0.00        12.18 o                         
   7  -2   2         75.87         71.99         8.61 o                         
   8  -2   2         15.93         16.73         9.25 o                         
   9  -2   2         15.90          7.68        13.92 o                         
  -9  -1   2         10.47          0.68         9.95 o                         
  -8  -1   2         47.79         65.63         9.36 o                         
  -7  -1   2          3.83          0.00         7.56 o                         
  -6  -1   2         28.50         35.70         6.69 o                         
  -5  -1   2          0.58          0.00         6.19 o                         
  -4  -1   2         12.42         10.16         6.74 o                         
  -3  -1   2        150.13        153.06         8.70 o                         
  -2  -1   2        687.97        653.30        22.50 o                         
  -1  -1   2       1199.41       1079.82        19.54 o                         
   0  -1   2         12.63         14.49         8.82 o                         
   1  -1   2       9146.71       9759.09       148.81 o                         
   2  -1   2         91.76         89.22         8.32 o                         
   3  -1   2        102.66         97.68         8.24 o                         
   4  -1   2         13.80          8.49         8.29 o                         
   5  -1   2        279.53        296.51         9.62 o                         
   6  -1   2          9.60         12.78         6.07 o                         
   7  -1   2          1.41          0.20         7.54 o                         
   8  -1   2          2.51          6.98         9.21 o                         
   9  -1   2         21.10         16.72         8.10 o                         
  -9   0   2          0.29          6.40        12.25 o                         
  -8   0   2         19.32         10.63         9.53 o                         
  -7   0   2         85.93         90.02         8.19 o                         
  -6   0   2         43.27         39.08         7.71 o                         
  -5   0   2         38.85         39.05         6.68 o                         
  -4   0   2          0.01          4.46         6.49 o                         
  -3   0   2         97.64         92.29         7.09 o                         
  -2   0   2        252.73        232.72         9.51 o                         
  -1   0   2       1385.25       1305.94        19.86 o                         
   0   0   2         85.02         63.83        12.06 o                         
   1   0   2       2516.81       2370.00        24.82 o                         
   2   0   2       1949.14       1831.34        48.84 o                         
   3   0   2         52.34         45.35         8.09 o                         
   4   0   2        387.06        395.13        11.06 o                         
   5   0   2         17.53         14.06         6.54 o                         
   6   0   2         65.16         65.67         8.00 o                         
   7   0   2          2.43          1.46         9.15 o                         
   8   0   2         29.39         26.33         7.75 o                         
   9   0   2          0.56          3.00        11.31 o                         
  10   0   2          0.59          0.00        11.47 o                         
  -9   1   2          5.30         12.58        13.95 o                         
  -8   1   2         96.78         97.29         8.68 o                         
  -7   1   2         17.19         10.16         7.62 o                         
  -6   1   2         26.22         24.86         9.43 o                         
  -5   1   2         25.60         34.08         7.62 o                         
  -4   1   2         12.70         21.14         6.64 o                         
  -3   1   2          3.98          7.25         6.86 o                         
  -2   1   2        137.42        131.93         9.18 o                         
  -1   1   2       4827.83       4666.42        45.72 o                         
   0   1   2         34.90         35.32        11.17 o                         
   1   1   2       2372.69       2226.42        26.95 o                         
   2   1   2        252.56        224.37        12.54 o                         
   3   1   2         13.12         10.15         7.76 o                         
   4   1   2        192.29        194.77         9.64 o                         
   5   1   2          8.51         16.82         7.99 o                         
   6   1   2         98.45        101.74         7.06 o                         
   7   1   2          2.95          0.34         6.61 o                         
   8   1   2         26.63         25.88         9.40 o                         
   9   1   2          4.28          2.15         9.39 o                         
  10   1   2          1.67          0.00        10.41 o                         
  -9   2   2         31.23         42.86        11.60 o                         
  -8   2   2          2.72          5.67         9.34 o                         
  -7   2   2          6.19          2.87         6.63 o                         
  -6   2   2        130.99        139.65         8.36 o                         
  -5   2   2        145.20        148.03         7.22 o                         
  -4   2   2        281.77        260.83         7.45 o                         
  -3   2   2         30.36         22.97         6.96 o                         
  -2   2   2       2699.10       2768.95        60.32 o                         
  -1   2   2       4196.51       4087.47        29.39 o                         
   0   2   2       8416.60       8961.56        58.43 o                         
   1   2   2        388.78        381.13        17.01 o                         
   2   2   2         41.44         41.03         8.77 o                         
   3   2   2       1592.47       1476.99        21.30 o                         
   4   2   2         96.20        107.69         9.41 o                         
   5   2   2          0.10          0.00         7.82 o                         
   6   2   2        117.31        117.53         8.64 o                         
   7   2   2         80.36         84.18         8.25 o                         
   8   2   2        109.52        117.69        10.10 o                         
   9   2   2          5.29          6.40         9.29 o                         
  10   2   2          0.20          0.00         9.85 o                         
  -8   3   2          0.55         11.51        13.58 o                         
  -7   3   2          8.78          6.80        11.30 o                         
  -6   3   2        401.07        415.54        15.63 o                         
  -5   3   2         22.17         33.87         6.67 o                         
  -4   3   2         34.66         27.24         6.31 o                         
  -3   3   2         17.21         17.19         7.92 o                         
  -2   3   2        797.67        826.62        12.38 o                         
  -1   3   2        536.15        518.51        11.06 o                         
   0   3   2          4.86          6.25         7.93 o                         
   1   3   2        483.79        459.00        17.16 o                         
   2   3   2        112.36        105.16        13.18 o                         
   3   3   2         55.20         49.30        10.57 o                         
   4   3   2        231.34        254.40        11.23 o                         
   5   3   2         28.85         24.24         8.00 o                         
   6   3   2          0.16          1.30         7.51 o                         
   7   3   2         10.55          4.40         9.34 o                         
   8   3   2          0.34          0.00         9.32 o                         
   9   3   2          2.94          0.00        11.38 o                         
  10   3   2          2.68         10.53        11.40 o                         
  -8   4   2          0.32         15.46        13.78 o                         
  -7   4   2          1.26          0.00         9.29 o                         
  -6   4   2         24.71         28.45         9.33 o                         
  -5   4   2         49.58         48.43         7.87 o                         
  -4   4   2         62.61         67.86         7.76 o                         
  -3   4   2         11.99         13.16         6.27 o                         
  -2   4   2        148.12        154.87         9.08 o                         
  -1   4   2          7.61          9.69         8.33 o                         
   0   4   2        218.88        215.05        10.78 o                         
   1   4   2        261.95        266.43        14.19 o                         
   3   4   2        138.13        140.69        20.08 o                         
   4   4   2         67.31         77.71        11.02 o                         
   5   4   2        132.31        125.69        10.04 o                         
   6   4   2         17.51         22.52         8.59 o                         
   7   4   2         24.52         29.41         9.44 o                         
   8   4   2         18.00         14.42        10.81 o                         
   9   4   2          0.53          3.44        11.35 o                         
  10   4   2          4.81          0.73        11.51 o                         
  -7   5   2          0.24          4.28        13.13 o                         
  -6   5   2         33.36         24.57        11.39 o                         
  -5   5   2         81.51         77.30         7.97 o                         
  -4   5   2        205.08        208.48         9.57 o                         
  -3   5   2          0.12          0.00         6.03 o                         
  -2   5   2          2.61          4.45         7.53 o                         
  -1   5   2        109.88        122.05         8.79 o                         
   0   5   2        400.40        412.37        15.88 o                         
   1   5   2         35.11         36.01         9.33 o                         
   5   5   2         28.78         31.59        11.23 o                         
   6   5   2          4.63          1.97         9.30 o                         
   7   5   2          4.11          6.43         9.22 o                         
   8   5   2          0.61          2.32        11.34 o                         
   9   5   2          0.01          0.00        11.56 o                         
  10   5   2          0.29          2.87        14.04 o                         
  -7   6   2          0.20         10.85        11.30 o                         
  -6   6   2          1.13          1.60        11.31 o                         
  -5   6   2          9.62          6.25         9.23 o                         
  -4   6   2          0.69          5.15         7.43 o                         
  -3   6   2          0.52          0.38         7.50 o                         
  -2   6   2         56.65         61.19         6.53 o                         
  -1   6   2        151.70        151.10         7.74 o                         
   0   6   2          0.11          3.62         7.57 o                         
   1   6   2        128.21        135.88         9.70 o                         
   2   6   2          2.71          3.08        13.96 o                         
   6   6   2         12.86         14.84        11.33 o                         
   7   6   2          7.34          6.95        10.21 o                         
   8   6   2          0.07          0.00        11.42 o                         
   9   6   2          0.29          0.54        15.21 o                         
  -6   7   2          0.60          0.00        11.30 o                         
  -5   7   2          7.54          4.19         9.36 o                         
  -4   7   2         11.57         11.93         7.83 o                         
  -3   7   2         13.86         12.17         7.57 o                         
  -2   7   2         88.90         85.67         8.32 o                         
  -1   7   2         28.81         25.41         9.50 o                         
   0   7   2          3.43          0.00         7.53 o                         
   1   7   2         59.09         59.50         8.95 o                         
   2   7   2        140.80        155.82        15.54 o                         
   8   7   2          0.54          0.00        13.29 o                         
   9   7   2          3.84          7.27        17.07 o                         
  -5   8   2          0.03          0.00        13.83 o                         
  -4   8   2          1.82          1.29         9.19 o                         
  -3   8   2          0.02          5.31        11.23 o                         
  -2   8   2          1.15          0.00         7.56 o                         
  -1   8   2         23.07         21.13         9.44 o                         
   0   8   2        131.88        125.33        10.38 o                         
   1   8   2         15.20         12.01        11.51 o                         
   2   8   2          2.39          1.67        11.93 o                         
  -4   9   2          0.00          0.00        11.23 o                         
  -3   9   2          2.89          1.01         9.29 o                         
  -2   9   2         12.89          9.68        11.29 o                         
  -1   9   2          4.87          5.03        11.27 o                         
   0   9   2          3.72          1.37         9.35 o                         
   1   9   2          1.49          0.54        10.20 o                         
   2   9   2          3.51          3.85        11.86 o                         
  -3  10   2          0.00          0.00        14.18 o                         
  -2  10   2          0.18          0.00        11.39 o                         
  -1  10   2          0.16          6.88        11.47 o                         
   0  10   2          0.55          3.45        11.32 o                         
   1  10   2          7.21          8.25        14.01 o                         
   2  10   2          2.07          1.24        24.71 o                         
  -1  11   2          1.57          0.00        14.19 o                         
   0  11   2          0.40          0.00        15.26 o                         
   1  11   2         19.65         21.88        17.32 o                         
  -2 -11   3          0.83          3.80        19.66 o                         
  -1 -11   3          0.71          1.65        13.98 o                         
   0 -11   3          8.80          9.06        15.41 o                         
   1 -11   3          2.42          7.16        11.48 o                         
  -2 -10   3         11.83          9.93        14.04 o                         
  -1 -10   3         13.89         12.04        14.12 o                         
   0 -10   3         23.39         19.67         9.61 o                         
   1 -10   3          6.88          6.09         9.46 o                         
   2 -10   3          4.26          4.88        11.31 o                         
   3 -10   3          0.81          4.46         9.95 o                         
  -3  -9   3         18.81         16.17        17.07 o                         
  -2  -9   3          0.99          1.67        13.77 o                         
  -1  -9   3         45.42         43.68        11.66 o                         
   0  -9   3         14.52         10.06         9.39 o                         
   1  -9   3          7.43          6.85         9.31 o                         
   2  -9   3        100.09         92.02        12.08 o                         
   3  -9   3          6.19          1.78        11.57 o                         
   4  -9   3          0.14          5.23        13.73 o                         
  -7  -8   3         19.11         11.59        14.83 o                         
  -6  -8   3         41.42         31.49        13.70 o                         
  -5  -8   3          8.31          6.76        16.91 o                         
  -4  -8   3          0.57          0.00        13.13 o                         
  -3  -8   3         59.52         57.46        12.13 o                         
  -2  -8   3         64.96         59.12        10.95 o                         
  -1  -8   3         36.15         34.58         9.67 o                         
   0  -8   3          4.29          3.31         7.55 o                         
   1  -8   3          1.93          0.35         7.53 o                         
   2  -8   3        126.79        132.38        10.13 o                         
   3  -8   3          5.42          8.01        11.36 o                         
   4  -8   3          8.83          5.54         8.03 o                         
   5  -8   3          0.79          0.00         9.88 o                         
   6  -8   3          3.54          2.17        14.11 o                         
  -8  -7   3          0.08          0.00        14.08 o                         
  -7  -7   3          0.58          0.00        14.02 o                         
  -6  -7   3          0.02          0.00        12.44 o                         
  -5  -7   3          5.31          4.07         9.42 o                         
  -4  -7   3          3.64          6.44        11.45 o                         
  -3  -7   3         15.91         17.15        11.51 o                         
  -2  -7   3         84.59         81.66        11.19 o                         
  -1  -7   3         89.07         78.31        10.94 o                         
   0  -7   3         12.25          8.48         8.15 o                         
   1  -7   3          5.94          5.81         7.65 o                         
   2  -7   3         11.44          6.48         6.55 o                         
   3  -7   3          6.21          2.04         7.64 o                         
   4  -7   3         54.13         51.39         9.62 o                         
   5  -7   3          1.27          0.00        13.72 o                         
   6  -7   3         10.60          6.09        13.46 o                         
   7  -7   3          0.16          0.00        10.03 o                         
  -8  -6   3          0.46          0.85        15.13 o                         
  -7  -6   3          0.37          0.00        12.39 o                         
  -6  -6   3         16.24         10.22         9.39 o                         
  -5  -6   3        134.51        127.61        11.63 o                         
  -4  -6   3         14.00         12.20         9.54 o                         
  -3  -6   3         34.57         30.85         6.51 o                         
  -2  -6   3          0.14          2.34         8.21 o                         
  -1  -6   3        101.66        113.04         9.01 o                         
   0  -6   3         41.22         43.85         6.58 o                         
   1  -6   3          2.75          2.70         7.49 o                         
   2  -6   3         14.50         14.78         6.18 o                         
   3  -6   3          0.47          0.00         7.58 o                         
   4  -6   3          2.44          2.75         7.54 o                         
   5  -6   3         28.91         24.06         9.42 o                         
   6  -6   3          5.68          0.00        11.80 o                         
   7  -6   3          5.26          6.35        11.27 o                         
  -9  -5   3          0.88          0.00        14.07 o                         
  -8  -5   3          0.15          0.00        11.48 o                         
  -7  -5   3         30.33         22.56        11.48 o                         
  -6  -5   3          2.93          1.31         9.19 o                         
  -5  -5   3          8.66          8.37        10.15 o                         
  -4  -5   3         56.77         52.71         8.81 o                         
  -3  -5   3         64.63         58.95         9.19 o                         
  -2  -5   3          0.01          1.26         6.30 o                         
  -1  -5   3        235.05        255.35        11.19 o                         
   0  -5   3          7.68          8.19         6.47 o                         
   1  -5   3         36.40         36.14         8.09 o                         
   2  -5   3        277.59        281.07         9.71 o                         
   3  -5   3          1.44          6.00         6.07 o                         
   4  -5   3          3.90          5.91         7.59 o                         
   5  -5   3        115.59        119.12         9.88 o                         
   6  -5   3          0.03          6.44         9.67 o                         
   7  -5   3          5.77          0.00         9.38 o                         
   8  -5   3          0.27         10.83        11.35 o                         
  -9  -4   3          0.88         10.11        13.80 o                         
  -8  -4   3          5.25          0.00        11.41 o                         
  -7  -4   3          2.81          0.00         9.25 o                         
  -6  -4   3          7.92          8.41         9.27 o                         
  -5  -4   3          9.61         13.47         9.38 o                         
  -4  -4   3        159.09        162.62         9.27 o                         
  -3  -4   3        828.07        821.13        14.94 o                         
  -2  -4   3        168.43        168.37        10.07 o                         
  -1  -4   3        122.40        108.46         9.41 o                         
   0  -4   3         21.37         18.89         6.03 o                         
   1  -4   3        160.68        186.42         8.67 o                         
   2  -4   3         68.02         69.61         8.50 o                         
   3  -4   3        345.84        336.45         8.89 o                         
   4  -4   3         17.75         12.84         6.63 o                         
   5  -4   3         67.96         77.10         7.96 o                         
   6  -4   3         24.88         21.82         7.74 o                         
   7  -4   3         19.71          7.98         9.31 o                         
   8  -4   3          3.30         12.45         8.77 o                         
  -9  -3   3          0.30          0.00        14.02 o                         
  -8  -3   3         20.58         18.70        11.47 o                         
  -7  -3   3          0.14          1.26         7.47 o                         
  -6  -3   3          0.55          3.70         7.40 o                         
  -5  -3   3          4.18          8.58         7.42 o                         
  -4  -3   3        143.65        153.40         9.12 o                         
  -3  -3   3        334.87        349.72        11.27 o                         
  -2  -3   3          5.54         10.73         8.56 o                         
  -1  -3   3        785.99        776.17        12.55 o                         
   0  -3   3        214.68        202.02         8.37 o                         
   1  -3   3        441.39        434.68        11.10 o                         
   2  -3   3         11.80         12.20         8.47 o                         
   3  -3   3        310.85        324.01        16.65 o                         
   4  -3   3        123.32        123.24         8.51 o                         
   5  -3   3          0.00          0.00         6.01 o                         
   6  -3   3         53.68         48.74         7.96 o                         
   7  -3   3          0.00          0.00         7.61 o                         
   8  -3   3         51.35         41.78         8.35 o                         
   9  -3   3          0.00          4.27         9.76 o                         
  -9  -2   3          1.78          9.71        13.88 o                         
  -8  -2   3          2.57          2.33        11.24 o                         
  -7  -2   3          4.74          6.54         7.50 o                         
  -6  -2   3         12.36          8.57         7.57 o                         
  -5  -2   3          6.22          3.53         6.28 o                         
  -4  -2   3          0.10          0.00         7.78 o                         
  -3  -2   3        801.24        784.80        17.56 o                         
  -2  -2   3         33.10         22.59         9.23 o                         
  -1  -2   3       1147.32       1106.31        17.52 o                         
   0  -2   3        247.55        228.71         7.94 o                         
   1  -2   3        312.69        302.30         8.02 o                         
   2  -2   3         13.69         15.00         7.39 o                         
   3  -2   3         88.56         95.20         7.72 o                         
   4  -2   3          0.10          6.06         7.86 o                         
   5  -2   3          2.76          0.21         7.47 o                         
   6  -2   3         42.01         43.41         6.85 o                         
   7  -2   3         67.96         63.44         7.17 o                         
   8  -2   3         15.06         18.91         9.29 o                         
   9  -2   3          4.48          5.03        11.19 o                         
  -9  -1   3         10.56          8.37        14.01 o                         
  -8  -1   3         23.25         25.74         9.40 o                         
  -7  -1   3         12.27          4.75         7.55 o                         
  -6  -1   3         67.62         75.40         9.58 o                         
  -5  -1   3         10.35         11.84         7.45 o                         
  -4  -1   3        164.80        165.12         7.89 o                         
  -3  -1   3        225.77        235.67        10.14 o                         
  -2  -1   3        285.98        250.45         9.92 o                         
  -1  -1   3          6.15          6.07         7.34 o                         
   0  -1   3       5665.80       5703.24        38.38 o                         
   1  -1   3         45.57         45.55         8.02 o                         
   2  -1   3        505.99        473.02        16.88 o                         
   3  -1   3        709.41        710.14        12.25 o                         
   4  -1   3        950.33       1014.89        38.12 o                         
   5  -1   3         70.98         74.08         8.19 o                         
   6  -1   3          1.88          2.13         7.40 o                         
   7  -1   3          1.18          0.00         7.47 o                         
   8  -1   3        101.78        108.71        11.83 o                         
   9  -1   3          7.90          3.78         9.29 o                         
  10  -1   3          0.08          0.00        11.49 o                         
  -9   0   3          7.53         16.64        11.24 o                         
  -8   0   3         47.86         52.14        11.55 o                         
  -7   0   3          0.38          5.80         6.33 o                         
  -6   0   3         41.54         40.03         9.46 o                         
  -5   0   3         64.49         66.73         6.66 o                         
  -4   0   3        669.48        659.47        15.85 o                         
  -3   0   3          0.34          2.11         8.34 o                         
  -2   0   3          1.04          1.46         6.18 o                         
  -1   0   3        297.47        264.20        11.09 o                         
   0   0   3        370.50        309.50        12.02 o                         
   1   0   3      14136.12      16586.11        69.84 o                         
   2   0   3        356.46        340.21        12.11 o                         
   3   0   3        173.13        161.19         8.00 o                         
   4   0   3        199.91        212.44         7.78 o                         
   5   0   3        438.70        486.55        19.76 o                         
   6   0   3          3.64          0.14         6.15 o                         
   7   0   3          0.33          2.15         6.51 o                         
   8   0   3         40.75         38.36         7.82 o                         
   9   0   3          1.12          0.54         9.22 o                         
  10   0   3          1.70          2.56        14.08 o                         
  -9   1   3          3.14          7.46        14.02 o                         
  -8   1   3         24.48         16.88        11.52 o                         
  -7   1   3         98.45        103.26         8.22 o                         
  -6   1   3         82.05         85.27         8.07 o                         
  -5   1   3         99.00        100.57         7.99 o                         
  -4   1   3        234.24        234.91         7.38 o                         
  -3   1   3         71.30         73.47         8.62 o                         
  -2   1   3         26.49         27.51         6.71 o                         
  -1   1   3       1930.98       1937.97        29.92 o                         
   0   1   3       1296.00       1208.28        18.79 o                         
   1   1   3        498.47        462.98        13.88 o                         
   2   1   3        625.27        588.28        12.14 o                         
   3   1   3         39.97         53.91         8.05 o                         
   4   1   3          0.35          0.00         6.90 o                         
   5   1   3         10.68         10.33         7.86 o                         
   6   1   3         17.41         14.80         6.33 o                         
   7   1   3         68.14         68.16         9.66 o                         
   8   1   3         53.66         49.54         7.83 o                         
   9   1   3          0.84          6.10        11.34 o                         
  10   1   3          2.31          0.00        11.53 o                         
  -8   2   3          2.99          2.76         9.46 o                         
  -7   2   3          1.12          0.85        11.24 o                         
  -6   2   3         40.43         37.78         7.74 o                         
  -5   2   3          6.66          1.01         8.78 o                         
  -4   2   3         11.64         17.23         6.18 o                         
  -3   2   3         91.71         93.88         8.53 o                         
  -2   2   3        144.34        172.25         9.78 o                         
  -1   2   3       2258.74       2208.58        34.04 o                         
   0   2   3       2263.82       2213.68        34.75 o                         
   1   2   3         37.68         31.81         7.90 o                         
   2   2   3         19.03         17.76         8.61 o                         
   3   2   3         11.02          7.61         9.20 o                         
   4   2   3        206.16        199.83         9.11 o                         
   5   2   3         40.35         44.39         6.87 o                         
   6   2   3          6.98          9.02         7.53 o                         
   7   2   3         11.36          8.05         9.34 o                         
   8   2   3          1.21          2.90         7.53 o                         
   9   2   3          1.20          0.00        11.48 o                         
  10   2   3          1.42          0.00        11.39 o                         
  -8   3   3          0.67          5.21        13.80 o                         
  -7   3   3         15.85         12.87         9.35 o                         
  -6   3   3         41.08         46.47         9.40 o                         
  -5   3   3          0.67          0.00         9.19 o                         
  -4   3   3          2.08          0.00         5.30 o                         
  -3   3   3         28.00         37.58         7.93 o                         
  -2   3   3        968.21       1080.49        23.71 o                         
  -1   3   3         15.79         19.48         8.84 o                         
   0   3   3         66.17         74.58         8.21 o                         
   1   3   3         74.54         64.99         8.61 o                         
   2   3   3         56.08         63.36         8.70 o                         
   3   3   3         50.15         50.00         8.60 o                         
   4   3   3         55.54         57.84         8.80 o                         
   5   3   3         15.27         15.06         7.81 o                         
   6   3   3        234.64        216.33         8.55 o                         
   7   3   3         43.54         41.01         9.58 o                         
   8   3   3          1.07          3.10         7.43 o                         
   9   3   3         20.95         17.96        11.49 o                         
  10   3   3         11.93         11.32        11.52 o                         
  -8   4   3          0.06          0.00        11.38 o                         
  -7   4   3          1.55          0.00        11.41 o                         
  -6   4   3          0.36          0.61         9.08 o                         
  -5   4   3          1.51          4.67         8.64 o                         
  -4   4   3          4.58          0.36         9.31 o                         
  -3   4   3          0.00          4.41         7.41 o                         
  -2   4   3        321.12        368.57        13.59 o                         
  -1   4   3         47.07         44.27         7.18 o                         
   0   4   3        580.80        593.49        20.14 o                         
   1   4   3        244.26        237.56        11.47 o                         
   2   4   3        231.93        245.48        13.56 o                         
   3   4   3        267.98        281.79        15.14 o                         
   4   4   3         67.72         67.95         8.26 o                         
   5   4   3          1.02          1.80         8.43 o                         
   6   4   3        333.16        300.88        10.79 o                         
   7   4   3         92.49         82.22         9.98 o                         
   8   4   3         26.53         23.65         9.50 o                         
   9   4   3          3.06          0.00        11.41 o                         
  10   4   3          1.94          2.50        13.90 o                         
  -7   5   3          4.49          8.94        11.34 o                         
  -6   5   3          3.43          5.46         9.08 o                         
  -5   5   3          3.53          1.56         7.42 o                         
  -4   5   3          7.27          2.26         9.19 o                         
  -3   5   3         11.86         10.31         6.08 o                         
  -2   5   3          0.34          1.69         7.44 o                         
  -1   5   3          2.26          0.54         7.66 o                         
   0   5   3        283.04        291.89        10.82 o                         
   1   5   3          2.44          4.19         7.96 o                         
   2   5   3        121.36        121.52        13.45 o                         
   4   5   3         23.09         28.78        14.12 o                         
   5   5   3         49.27         46.30         8.63 o                         
   6   5   3          0.01          1.70        11.43 o                         
   7   5   3          6.95          4.15         9.28 o                         
   8   5   3          0.01          0.98        11.28 o                         
   9   5   3          0.47          0.00        11.46 o                         
  10   5   3          5.84          8.36        14.08 o                         
  -7   6   3          0.08          0.00        10.00 o                         
  -6   6   3          7.65          3.01        12.65 o                         
  -5   6   3         15.54          6.63         9.27 o                         
  -4   6   3          2.04          5.07         9.11 o                         
  -3   6   3          0.50          0.00         9.12 o                         
  -2   6   3         56.51         52.21         7.98 o                         
  -1   6   3         85.58         80.48         8.23 o                         
   0   6   3          3.62          3.87         7.60 o                         
   1   6   3         79.01         66.54         9.23 o                         
   2   6   3        502.02        501.40        23.31 o                         
   6   6   3         71.53         73.90        15.04 o                         
   7   6   3          1.34          2.65         8.56 o                         
   8   6   3          0.08          0.00        12.50 o                         
   9   6   3          2.10          0.45        15.10 o                         
  -6   7   3          7.32         13.44        13.74 o                         
  -5   7   3          0.40          5.23        11.28 o                         
  -4   7   3          1.84          0.00         9.19 o                         
  -3   7   3          4.41          0.00         7.51 o                         
  -2   7   3          0.20          0.00         9.20 o                         
  -1   7   3        223.05        223.71        10.87 o                         
   0   7   3        140.07        123.65        10.48 o                         
   1   7   3          0.03          0.00         9.06 o                         
   2   7   3         13.87         12.11         9.88 o                         
   8   7   3          5.69          2.73        13.74 o                         
   9   7   3          3.24          4.56        14.63 o                         
  -5   8   3          0.21          0.89        11.38 o                         
  -4   8   3          0.29          0.00         9.34 o                         
  -3   8   3          5.40          5.83         9.19 o                         
  -2   8   3         26.19         22.29         9.46 o                         
  -1   8   3         30.70         25.07         9.52 o                         
   0   8   3          1.37          1.54         9.26 o                         
   1   8   3         30.66         28.90        10.40 o                         
   2   8   3          9.45         12.49        13.26 o                         
  -4   9   3          6.40          4.72        11.56 o                         
  -3   9   3          3.59          2.80        11.27 o                         
  -2   9   3         23.69         23.01        11.46 o                         
  -1   9   3          2.87          0.03         9.38 o                         
   0   9   3         17.17         17.45        11.41 o                         
   1   9   3          9.81          7.95        10.33 o                         
   2   9   3          0.74          2.45        13.10 o                         
  -3  10   3          0.28          0.25        14.17 o                         
  -2  10   3          1.27          7.53        11.40 o                         
  -1  10   3          7.28          8.73        12.12 o                         
   0  10   3          0.23          2.53        11.43 o                         
   1  10   3         25.04         20.60        14.17 o                         
   2  10   3          1.16          0.72        15.55 o                         
  -1  11   3          0.00          4.81        14.06 o                         
   0  11   3          0.70          0.00        15.39 o                         
   1  11   3         50.50         52.26        17.69 o                         
  -2 -11   4          7.65          0.00        18.60 o                         
  -1 -11   4          0.02          0.00        15.47 o                         
   0 -11   4          2.91          0.00        15.60 o                         
  -3 -10   4          0.01          0.28        19.48 o                         
  -2 -10   4          0.04          0.00        12.54 o                         
  -1 -10   4          0.00          1.39        11.36 o                         
   0 -10   4          4.56          8.20        11.41 o                         
   1 -10   4          3.83          4.38         8.00 o                         
   2 -10   4          0.04          1.69         9.79 o                         
   3 -10   4          0.07          7.06        14.11 o                         
  -6  -9   4          1.86          2.84        24.28 o                         
  -5  -9   4          1.73          0.00        24.10 o                         
  -4  -9   4          0.84          1.52        16.09 o                         
  -3  -9   4          2.31          0.44        13.92 o                         
  -2  -9   4          5.61          4.21        11.34 o                         
  -1  -9   4          1.32          0.00        11.35 o                         
   0  -9   4          4.90          4.57        11.36 o                         
   1  -9   4         18.93         10.28         9.34 o                         
   2  -9   4          0.02          4.06         9.28 o                         
   3  -9   4          0.19          3.56        11.50 o                         
   4  -9   4          3.02          0.00        11.29 o                         
  -7  -8   4          2.15          1.91        13.04 o                         
  -6  -8   4         21.47         13.36        12.32 o                         
  -5  -8   4         14.72         11.15        15.11 o                         
  -4  -8   4          8.67         11.99        13.86 o                         
  -3  -8   4         13.94         11.17        11.52 o                         
  -2  -8   4         52.84         54.05        10.68 o                         
  -1  -8   4          4.80          3.70         9.29 o                         
   0  -8   4          2.45          0.00         7.59 o                         
   1  -8   4          0.76          0.00         7.54 o                         
   2  -8   4         20.85         14.64         7.75 o                         
   3  -8   4         28.99         27.76         9.41 o                         
   4  -8   4          0.01          3.42        11.30 o                         
   5  -8   4          0.15          0.00        13.87 o                         
   6  -8   4          0.45         12.46        11.38 o                         
  -7  -7   4          0.32          0.51        13.79 o                         
  -6  -7   4          4.56          3.27        11.38 o                         
  -5  -7   4          1.14          0.99         9.68 o                         
  -4  -7   4         75.98         69.67         8.23 o                         
  -3  -7   4         48.67         42.65         9.82 o                         
  -2  -7   4         36.44         37.95         9.70 o                         
  -1  -7   4          0.02          1.10         9.19 o                         
   0  -7   4          3.56          3.12         7.63 o                         
   1  -7   4          1.12          0.00         6.54 o                         
   2  -7   4          0.86          1.18         7.53 o                         
   3  -7   4         18.65         20.66         7.58 o                         
   4  -7   4         48.08         48.86        11.46 o                         
   5  -7   4          0.12          4.50         9.31 o                         
   6  -7   4          9.64          9.95         9.88 o                         
  -8  -6   4          0.01          0.00        13.97 o                         
  -7  -6   4          4.51          6.04        11.42 o                         
  -6  -6   4          0.21          1.11        12.32 o                         
  -5  -6   4          0.02          2.53         9.20 o                         
  -4  -6   4          5.03          4.00         9.41 o                         
  -3  -6   4        111.46        111.44         9.06 o                         
  -2  -6   4          0.01          0.00         7.38 o                         
  -1  -6   4          0.33          1.98         8.17 o                         
   0  -6   4          0.33          1.76         6.11 o                         
   1  -6   4          7.02          8.14         6.16 o                         
   2  -6   4          6.90          0.80         8.82 o                         
   3  -6   4         60.40         63.32         7.91 o                         
   4  -6   4         43.78         50.91         9.52 o                         
   5  -6   4         28.06         20.20         7.78 o                         
   6  -6   4          0.17          7.30         9.12 o                         
   7  -6   4          3.59          6.92        13.76 o                         
  -8  -5   4          1.69          0.50        13.72 o                         
  -7  -5   4          8.66          6.62        11.38 o                         
  -6  -5   4         16.01         15.45         9.31 o                         
  -5  -5   4          0.24          1.67         9.24 o                         
  -4  -5   4          9.28         11.10         9.26 o                         
  -3  -5   4         11.82         13.81         7.76 o                         
  -2  -5   4         20.65         24.67         6.48 o                         
  -1  -5   4        139.35        133.30         9.21 o                         
   0  -5   4          5.91          8.62         6.38 o                         
   1  -5   4        255.53        258.27         7.36 o                         
   2  -5   4          0.84          5.51         6.05 o                         
   3  -5   4         79.88         83.26         8.13 o                         
   4  -5   4         76.52         77.93         9.64 o                         
   5  -5   4          0.20          0.00         9.11 o                         
   6  -5   4         22.66         21.66         9.20 o                         
   7  -5   4          3.20          4.94         9.14 o                         
   8  -5   4          0.15          0.00        11.32 o                         
  -9  -4   4          1.79          2.14        14.06 o                         
  -8  -4   4          7.81          4.68        11.51 o                         
  -7  -4   4         11.74          8.45         9.30 o                         
  -6  -4   4          3.15          0.75         7.54 o                         
  -5  -4   4          1.91          5.08         9.24 o                         
  -4  -4   4         29.81         34.77         7.81 o                         
  -3  -4   4         65.59         69.19         7.21 o                         
  -2  -4   4         16.58          7.83         7.94 o                         
  -1  -4   4         28.73         28.15         6.85 o                         
   0  -4   4         68.25         81.40         8.80 o                         
   1  -4   4        829.43        897.33        13.38 o                         
   2  -4   4          0.16          0.00         7.79 o                         
   3  -4   4          1.08          0.00         7.60 o                         
   4  -4   4        108.80        102.73         8.16 o                         
   5  -4   4         13.05         18.26         6.51 o                         
   6  -4   4          0.03          3.81         6.48 o                         
   7  -4   4         14.86         18.36         9.27 o                         
   8  -4   4          5.46          0.00         9.69 o                         
  -9  -3   4          0.15          0.00        13.98 o                         
  -8  -3   4          0.53          1.57         9.13 o                         
  -7  -3   4         46.99         47.04        11.43 o                         
  -6  -3   4          1.42          0.96         9.14 o                         
  -5  -3   4          6.02          8.43         9.24 o                         
  -4  -3   4         70.34         73.61         8.27 o                         
  -3  -3   4         10.50         14.89         5.61 o                         
  -2  -3   4         21.82         21.57         8.30 o                         
  -1  -3   4         58.55         58.31         6.77 o                         
   0  -3   4        130.89        131.84         7.99 o                         
   1  -3   4         74.45         67.26         5.99 o                         
   2  -3   4        196.11        211.09         7.90 o                         
   3  -3   4        206.94        249.60         9.51 o                         
   4  -3   4         13.62         20.28         6.33 o                         
   5  -3   4          0.05          0.00         6.02 o                         
   6  -3   4          0.44          0.00         7.49 o                         
   7  -3   4         43.99         35.24         9.40 o                         
   8  -3   4          7.09          0.86         8.07 o                         
   9  -3   4          2.18         20.30        13.75 o                         
  -9  -2   4          1.44          0.00        14.08 o                         
  -8  -2   4          0.24          0.00        11.36 o                         
  -7  -2   4          2.96          2.80         7.53 o                         
  -6  -2   4          2.00          3.63         9.10 o                         
  -5  -2   4         21.49         22.73         7.53 o                         
  -4  -2   4         41.35         35.06         7.91 o                         
  -3  -2   4        603.23        641.44        20.07 o                         
  -2  -2   4         10.79          6.51         8.60 o                         
  -1  -2   4         51.17         35.48         7.82 o                         
   0  -2   4        128.07        134.36         6.21 o                         
   1  -2   4        410.93        371.20         7.62 o                         
   2  -2   4          0.18          0.77         6.19 o                         
   3  -2   4        336.00        378.90        13.19 o                         
   4  -2   4          0.28          0.00         6.32 o                         
   5  -2   4         22.11         20.04         5.49 o                         
   6  -2   4          0.32          4.57         7.43 o                         
   7  -2   4         28.02         30.83         7.74 o                         
   8  -2   4          7.36          0.00         9.24 o                         
   9  -2   4          0.83          2.96         9.73 o                         
  -9  -1   4          0.49         13.42        11.21 o                         
  -8  -1   4         11.55         10.06        11.38 o                         
  -7  -1   4         36.83         26.57         6.77 o                         
  -6  -1   4         50.72         49.40         7.91 o                         
  -5  -1   4        122.35        118.83         7.05 o                         
  -4  -1   4         62.13         78.17         7.11 o                         
  -3  -1   4          1.78          2.11         6.54 o                         
  -2  -1   4        427.98        442.78        11.72 o                         
  -1  -1   4        319.88        280.62         9.48 o                         
   0  -1   4         38.09         27.99         8.76 o                         
   1  -1   4       8351.39       8944.78        98.46 o                         
   2  -1   4         71.46         62.99         5.51 o                         
   3  -1   4        290.32        311.74        10.64 o                         
   4  -1   4        259.24        275.36         7.89 o                         
   5  -1   4        245.36        255.71         9.30 o                         
   6  -1   4          1.10          0.00         6.16 o                         
   7  -1   4         33.11         32.93         6.69 o                         
   8  -1   4          1.61          0.26         8.02 o                         
   9  -1   4          0.01          0.77        11.36 o                         
  10  -1   4          1.21          0.97         9.85 o                         
  -9   0   4         26.69         23.82        13.64 o                         
  -8   0   4          3.10          0.00        11.42 o                         
  -7   0   4          1.12          0.00        10.70 o                         
  -6   0   4         15.96         16.21         9.20 o                         
  -5   0   4         14.20         20.01         6.20 o                         
  -4   0   4          7.27          9.70         6.29 o                         
  -3   0   4         55.60         58.37         8.44 o                         
  -2   0   4        129.31        136.67         9.80 o                         
  -1   0   4         48.19         41.56         8.25 o                         
   0   0   4          4.12          3.02         7.23 o                         
   1   0   4        422.11        425.19        15.33 o                         
   2   0   4       4747.74       4771.01       105.37 o                         
   3   0   4        281.43        299.28         9.84 o                         
   4   0   4        242.69        250.72         8.05 o                         
   5   0   4        132.68        146.53         7.63 o                         
   6   0   4          1.54          0.01         7.49 o                         
   7   0   4          1.43          6.61         9.13 o                         
   8   0   4          8.96          4.28         9.33 o                         
   9   0   4         23.10         22.93         9.60 o                         
  10   0   4          5.61          0.00        11.41 o                         
  -8   1   4          7.55          7.54         9.78 o                         
  -7   1   4          2.83          5.25        11.25 o                         
  -6   1   4        163.01        164.62         7.56 o                         
  -5   1   4          6.35          7.08         7.57 o                         
  -4   1   4         34.82         45.96         6.62 o                         
  -3   1   4        375.34        391.73        11.78 o                         
  -2   1   4         49.70         51.85         8.93 o                         
  -1   1   4        785.60        796.96        27.32 o                         
   0   1   4       3898.02       3812.26        77.30 o                         
   1   1   4         31.23         37.65         9.12 o                         
   2   1   4        801.33        761.39        14.81 o                         
   3   1   4       1519.89       1512.72        43.30 o                         
   4   1   4          0.63          1.63         6.80 o                         
   5   1   4        445.65        444.45        24.53 o                         
   6   1   4         20.72         21.79         6.28 o                         
   7   1   4         35.41         44.25         9.50 o                         
   8   1   4          9.40          5.60         7.58 o                         
   9   1   4         87.92         91.10         8.73 o                         
  10   1   4          0.70         11.56        11.15 o                         
  -8   2   4         20.40         30.53        13.75 o                         
  -7   2   4         21.50         16.04         9.27 o                         
  -6   2   4         24.84         31.67         9.63 o                         
  -5   2   4        162.64        154.31         8.39 o                         
  -4   2   4          6.38          9.67         7.53 o                         
  -3   2   4         70.44         76.09         8.30 o                         
  -2   2   4          1.73          5.00         5.91 o                         
  -1   2   4         74.50         76.79         8.07 o                         
   0   2   4       1246.53       1210.75        15.96 o                         
   1   2   4          1.05          1.51         6.48 o                         
   2   2   4          0.97          3.34         5.42 o                         
   3   2   4        351.25        370.78         9.90 o                         
   4   2   4        365.13        348.45        16.52 o                         
   5   2   4        155.57        154.23         9.17 o                         
   6   2   4          0.64          1.12         5.27 o                         
   7   2   4         11.89         15.00         9.31 o                         
   8   2   4          0.32          0.00         7.54 o                         
   9   2   4         43.03         39.03        11.68 o                         
  10   2   4          0.61          0.00        13.97 o                         
  -8   3   4          3.50         18.65        11.34 o                         
  -7   3   4          0.28          2.14         8.05 o                         
  -6   3   4          7.76          8.06         7.65 o                         
  -5   3   4         80.51         73.14         8.06 o                         
  -4   3   4         14.68         23.25         7.42 o                         
  -3   3   4         22.19         17.79         6.29 o                         
  -2   3   4        721.33        738.03        11.26 o                         
  -1   3   4        552.17        501.50        10.73 o                         
   0   3   4          1.50          1.50         6.17 o                         
   1   3   4          3.44          2.96         8.93 o                         
   2   3   4        411.53        389.96        12.96 o                         
   3   3   4         36.56         44.92         8.92 o                         
   4   3   4          6.63          7.48         6.92 o                         
   5   3   4        156.88        154.80         8.13 o                         
   6   3   4        206.92        208.89         9.43 o                         
   7   3   4        115.90        124.50        10.25 o                         
   8   3   4         11.77          8.72         7.69 o                         
   9   3   4         15.10          8.65        11.51 o                         
  10   3   4         22.13         17.99        11.60 o                         
  -7   4   4          0.02          0.00        13.19 o                         
  -6   4   4          0.81          0.00         9.23 o                         
  -5   4   4        126.44        122.00         9.75 o                         
  -4   4   4          0.08          1.43         9.32 o                         
  -3   4   4          9.78          6.74         7.49 o                         
  -2   4   4        181.14        166.10         9.90 o                         
  -1   4   4        268.84        254.19         9.80 o                         
   0   4   4        301.34        312.37        10.58 o                         
   1   4   4         75.90         89.52         9.29 o                         
   2   4   4        477.40        497.79        14.60 o                         
   3   4   4          2.25          2.08         8.86 o                         
   4   4   4        279.15        299.23        12.42 o                         
   5   4   4          2.57          3.36         6.19 o                         
   6   4   4         36.47         39.53         9.77 o                         
   7   4   4        150.21        163.94        10.49 o                         
   8   4   4          0.30          0.00         9.28 o                         
   9   4   4          0.41          0.00        11.42 o                         
  10   4   4          5.00          1.92        14.05 o                         
  -7   5   4          0.19         16.33        13.76 o                         
  -6   5   4          6.63         12.76        11.29 o                         
  -5   5   4          2.58          3.42         8.01 o                         
  -4   5   4         13.66         17.14         9.66 o                         
  -3   5   4          7.21          2.90         7.66 o                         
  -2   5   4         13.23         12.88         5.37 o                         
  -1   5   4         23.18         21.92         5.58 o                         
   0   5   4        379.40        389.99        11.02 o                         
   1   5   4          7.07          5.84         7.98 o                         
   2   5   4         21.05         20.04         9.84 o                         
   3   5   4         58.53         59.81        11.33 o                         
   4   5   4          0.22          1.02         9.94 o                         
   5   5   4          7.17          6.45         8.38 o                         
   6   5   4         45.21         51.09         8.62 o                         
   7   5   4        153.91        168.42        11.75 o                         
   8   5   4         26.04         25.51        11.47 o                         
   9   5   4          3.25          5.07        11.51 o                         
  10   5   4          2.14          4.45        13.98 o                         
  -6   6   4          5.17         13.89        13.77 o                         
  -5   6   4          0.96          3.08         9.04 o                         
  -4   6   4         13.22         16.84         7.43 o                         
  -3   6   4         58.28         53.16         9.48 o                         
  -2   6   4         30.43         24.80         7.83 o                         
  -1   6   4          0.09          0.00         7.40 o                         
   0   6   4         15.51         12.26         7.61 o                         
   1   6   4          0.65          0.00         7.50 o                         
   2   6   4          0.01          0.60         8.41 o                         
   3   6   4         44.40         46.94        13.71 o                         
   5   6   4          0.34          1.11        19.17 o                         
   6   6   4        102.62        101.79        13.89 o                         
   7   6   4         74.08         70.10        10.49 o                         
   8   6   4          5.26          2.98        11.39 o                         
   9   6   4          5.73          9.02        11.95 o                         
  -6   7   4          5.72          4.79        11.63 o                         
  -5   7   4          0.07          0.00        13.75 o                         
  -4   7   4         10.64          6.41        11.37 o                         
  -3   7   4         74.93         62.43         7.15 o                         
  -2   7   4         12.43          9.38         9.31 o                         
  -1   7   4         43.64         45.31         8.04 o                         
   0   7   4          4.12          0.00         9.47 o                         
   1   7   4         14.68         12.34        10.40 o                         
   2   7   4         17.98         20.49        11.70 o                         
   8   7   4          3.50          2.51        16.16 o                         
   9   7   4         14.40         11.75        14.78 o                         
  -5   8   4          0.05          0.00        11.38 o                         
  -4   8   4          4.65         23.52        13.61 o                         
  -3   8   4          8.48          3.29         9.35 o                         
  -2   8   4          4.08          8.70         9.16 o                         
  -1   8   4         11.65          8.26         9.22 o                         
   0   8   4        244.11        236.25        11.27 o                         
   1   8   4         31.74         40.65        10.62 o                         
   2   8   4         20.24         15.13        11.52 o                         
  -4   9   4          8.80          9.15        11.57 o                         
  -3   9   4          0.02          0.27         9.68 o                         
  -2   9   4          0.42          4.99        11.29 o                         
  -1   9   4         37.62         38.05        11.56 o                         
   0   9   4         48.51         44.83        11.65 o                         
   1   9   4         36.46         31.89        11.15 o                         
   2   9   4          0.16          0.47        13.06 o                         
  -2  10   4          3.03         10.65        11.25 o                         
  -1  10   4          0.47          0.00        13.89 o                         
   0  10   4          1.08          0.41        14.13 o                         
   1  10   4          0.20          3.96        12.51 o                         
   2  10   4         47.85         49.75        16.77 o                         
   0  11   4          3.85          0.00        15.57 o                         
   1  11   4          8.83          9.96        17.19 o                         
   2  11   4         24.02         24.88        20.60 o                         
  -4 -10   5          3.11          2.30        19.88 o                         
  -3 -10   5          0.00          0.32        17.09 o                         
  -2 -10   5          2.51          2.89        16.87 o                         
  -1 -10   5         15.14         18.24        14.02 o                         
   0 -10   5          2.89          0.00        13.87 o                         
   1 -10   5          4.03          0.00         9.86 o                         
   2 -10   5          0.23          5.00         9.80 o                         
   3 -10   5          1.96          0.00        11.90 o                         
  -6  -9   5          1.16          0.00        20.11 o                         
  -5  -9   5          9.75         10.71        17.08 o                         
  -4  -9   5          4.03          7.06        14.03 o                         
  -3  -9   5          1.43          2.03        12.37 o                         
  -2  -9   5         12.43         11.49        11.37 o                         
  -1  -9   5         22.80         14.46        11.41 o                         
   0  -9   5          0.18          0.00        11.32 o                         
   1  -9   5         24.08         13.28         9.45 o                         
   2  -9   5          0.07          0.00         9.32 o                         
   3  -9   5          7.37          2.24         8.74 o                         
   4  -9   5          2.27          0.00        14.01 o                         
  -6  -8   5          0.52          0.00        11.31 o                         
  -5  -8   5          6.42          5.95        10.65 o                         
  -4  -8   5         10.91          6.47        11.48 o                         
  -3  -8   5         21.86         17.80        12.47 o                         
  -2  -8   5         11.17         10.85         9.30 o                         
  -1  -8   5         27.61         23.87         9.43 o                         
   0  -8   5          0.00          0.00         9.31 o                         
   1  -8   5         52.45         48.92         7.93 o                         
   2  -8   5         10.93          5.08         9.29 o                         
   3  -8   5          0.10          0.00         9.23 o                         
   4  -8   5         14.88         17.12         9.45 o                         
   5  -8   5          0.14          0.00        13.88 o                         
  -7  -7   5          0.71          9.20        16.84 o                         
  -6  -7   5          2.44          0.00        14.03 o                         
  -5  -7   5          0.08          0.00         9.78 o                         
  -4  -7   5         13.76         18.65         8.71 o                         
  -3  -7   5          2.64          3.39        10.13 o                         
  -2  -7   5        131.99        138.16        11.35 o                         
  -1  -7   5         46.29         44.66         9.67 o                         
   0  -7   5         22.32         26.00         9.43 o                         
   1  -7   5         72.30         77.03         7.94 o                         
   2  -7   5          4.54          0.19         6.53 o                         
   3  -7   5        110.36        104.76         8.39 o                         
   4  -7   5          3.85          0.00         8.02 o                         
   5  -7   5         11.36          6.45        11.41 o                         
   6  -7   5          3.89          7.24        11.32 o                         
  -8  -6   5          0.22          7.67        13.88 o                         
  -7  -6   5          6.12          5.83        12.65 o                         
  -6  -6   5          9.07          5.22        11.32 o                         
  -5  -6   5          4.24          3.73         9.23 o                         
  -4  -6   5        180.75        181.53        10.92 o                         
  -3  -6   5        404.93        418.34        10.52 o                         
  -2  -6   5          3.24          4.71         9.31 o                         
  -1  -6   5         13.13         15.85         7.55 o                         
   0  -6   5         77.56         75.35         8.14 o                         
   1  -6   5         22.41         26.89         6.18 o                         
   2  -6   5         10.19         11.76         7.57 o                         
   3  -6   5        103.14        110.95         9.84 o                         
   4  -6   5          9.03          9.23         9.30 o                         
   5  -6   5          5.46          4.36         9.22 o                         
   6  -6   5          2.79          0.00         9.16 o                         
   7  -6   5          3.53          3.90        18.27 o                         
  -8  -5   5          1.87          0.00        14.02 o                         
  -7  -5   5          1.84          0.00        11.47 o                         
  -6  -5   5          0.01          0.00        11.20 o                         
  -5  -5   5          0.09          1.85         9.18 o                         
  -4  -5   5          4.15          5.76         9.26 o                         
  -3  -5   5        340.07        322.59        10.59 o                         
  -2  -5   5          0.01          3.03         6.14 o                         
  -1  -5   5         10.85         12.63         7.69 o                         
   0  -5   5        112.52        119.69         7.56 o                         
   1  -5   5          0.25          2.50         6.14 o                         
   2  -5   5         12.29         18.60         6.14 o                         
   3  -5   5        277.20        263.05         9.27 o                         
   4  -5   5          0.00          1.34         9.22 o                         
   5  -5   5         67.54         67.60         7.81 o                         
   6  -5   5          0.04          0.00         9.14 o                         
   7  -5   5          1.43          0.00         8.09 o                         
   8  -5   5          0.86          6.57        11.40 o                         
  -8  -4   5          0.73          0.00        11.37 o                         
  -7  -4   5          7.09          9.50        11.15 o                         
  -6  -4   5         15.23          6.69         9.34 o                         
  -5  -4   5          0.16          0.00         9.21 o                         
  -4  -4   5         30.06         27.69         7.71 o                         
  -3  -4   5         47.00         46.12         7.96 o                         
  -2  -4   5         30.97         34.95         6.72 o                         
  -1  -4   5        268.36        279.66         7.70 o                         
   0  -4   5        490.06        550.07        11.70 o                         
   1  -4   5         33.04         31.30         5.26 o                         
   2  -4   5        125.71        123.86         7.02 o                         
   3  -4   5         48.61         45.08         6.63 o                         
   4  -4   5          1.87          6.80         6.15 o                         
   5  -4   5          2.52          0.00         9.15 o                         
   6  -4   5         47.44         50.63         8.86 o                         
   7  -4   5          0.01          1.18         9.09 o                         
   8  -4   5          4.89         12.34        13.71 o                         
  -8  -3   5         14.82         24.65        11.31 o                         
  -7  -3   5         17.38         13.35         8.02 o                         
  -6  -3   5          1.72          3.76         6.49 o                         
  -5  -3   5          5.85          9.37         7.59 o                         
  -4  -3   5         46.82         52.23         7.85 o                         
  -3  -3   5         70.75         70.89         8.32 o                         
  -2  -3   5          9.31          9.86         6.55 o                         
  -1  -3   5        198.90        195.84         9.76 o                         
   0  -3   5       1317.68       1379.77        13.55 o                         
   1  -3   5        907.73        969.27        11.33 o                         
   2  -3   5          0.27          0.00         5.09 o                         
   3  -3   5         28.37         34.04         6.62 o                         
   4  -3   5          0.07          0.02         6.11 o                         
   5  -3   5        200.17        197.48        18.40 o                         
   6  -3   5        127.05        128.85         9.09 o                         
   7  -3   5         56.10         49.95        13.07 o                         
   8  -3   5          6.84          4.40         9.27 o                         
   9  -3   5         10.95          4.59         9.84 o                         
  -8  -2   5          0.47          0.00        10.92 o                         
  -7  -2   5         17.17         11.35        11.36 o                         
  -6  -2   5          0.54          0.00         9.16 o                         
  -5  -2   5         54.23         51.43         7.85 o                         
  -4  -2   5         99.28        110.11         8.41 o                         
  -3  -2   5         66.08         64.51         8.27 o                         
  -2  -2   5         43.89         43.05         7.02 o                         
  -1  -2   5        352.97        385.29        11.19 o                         
   0  -2   5          0.26          0.86         5.58 o                         
   1  -2   5       1969.83       2052.75        16.54 o                         
   2  -2   5         82.61         85.56         7.26 o                         
   3  -2   5        316.20        318.35         9.03 o                         
   4  -2   5        245.34        261.48        12.54 o                         
   5  -2   5         44.87         44.02         6.42 o                         
   6  -2   5         29.22         29.41         6.76 o                         
   7  -2   5         24.29         30.49         7.75 o                         
   8  -2   5          3.96          4.87        11.35 o                         
   9  -2   5         37.80         24.58        11.47 o                         
  -8  -1   5         13.34         12.96        13.24 o                         
  -7  -1   5         10.09          4.82        11.26 o                         
  -6  -1   5          5.87          5.68         7.58 o                         
  -5  -1   5         17.06         20.26         9.26 o                         
  -4  -1   5        261.66        275.76        12.29 o                         
  -3  -1   5        144.33        123.69         7.60 o                         
  -2  -1   5         43.58         34.69         8.44 o                         
  -1  -1   5        296.22        328.40        11.00 o                         
   0  -1   5        218.15        208.31         9.19 o                         
   1  -1   5         71.83         73.49         5.92 o                         
   2  -1   5          0.54          0.00         5.66 o                         
   3  -1   5         13.95         14.33         6.91 o                         
   4  -1   5          8.41          2.44         8.03 o                         
   5  -1   5         12.36         16.92         6.33 o                         
   6  -1   5          7.11          7.69         9.37 o                         
   7  -1   5        173.42        169.21         7.78 o                         
   8  -1   5         61.54         65.80        11.64 o                         
   9  -1   5          2.68          4.20         9.34 o                         
  10  -1   5          6.21          5.07        14.63 o                         
  -8   0   5         32.92         22.44        11.44 o                         
  -7   0   5         27.58         24.86         9.42 o                         
  -6   0   5         53.95         55.65         9.48 o                         
  -5   0   5         70.99         62.52        11.61 o                         
  -4   0   5         23.65         34.89         6.39 o                         
  -3   0   5          2.66          4.38         7.87 o                         
  -2   0   5        403.88        421.64         9.05 o                         
  -1   0   5        100.30        110.36         9.64 o                         
   0   0   5        386.76        378.57         9.86 o                         
   1   0   5          0.79          0.00         6.34 o                         
   2   0   5        787.46        767.75         8.40 o                         
   3   0   5        260.57        260.45         7.26 o                         
   4   0   5        136.62        140.88         9.12 o                         
   5   0   5         68.28         63.61         6.93 o                         
   6   0   5         19.75         24.22         7.57 o                         
   7   0   5         45.44         46.66         7.83 o                         
   8   0   5         31.69         29.75         7.71 o                         
   9   0   5         14.16         14.14         9.31 o                         
  10   0   5          3.69          0.00         9.97 o                         
  -8   1   5         71.85         71.50        14.23 o                         
  -7   1   5          1.91         11.62         7.93 o                         
  -6   1   5        166.75        166.26         9.61 o                         
  -5   1   5        347.32        346.58        11.06 o                         
  -4   1   5          4.82          7.87         5.38 o                         
  -3   1   5        242.80        253.26         8.29 o                         
  -2   1   5          0.43          4.81         6.66 o                         
  -1   1   5         87.12        100.82         9.30 o                         
   0   1   5       1074.08       1039.87        19.38 o                         
   1   1   5         16.03         12.89         6.47 o                         
   2   1   5        134.54        126.98         5.99 o                         
   3   1   5         75.93         80.01         7.57 o                         
   4   1   5       1102.57       1166.86        14.08 o                         
   5   1   5         28.72         27.53         6.43 o                         
   6   1   5         39.43         47.20         7.82 o                         
   7   1   5         27.16         33.37         9.36 o                         
   8   1   5          2.46          3.98         7.60 o                         
   9   1   5         89.28         94.46        11.92 o                         
  10   1   5          7.48         10.94        11.25 o                         
  -8   2   5         15.89         10.28        14.04 o                         
  -7   2   5          8.68          2.14         8.03 o                         
  -6   2   5         67.16         63.63         9.48 o                         
  -5   2   5          2.77          0.00         7.62 o                         
  -4   2   5        134.51        137.65         6.24 o                         
  -3   2   5          1.59          2.64         7.58 o                         
  -2   2   5         81.11         97.78         8.60 o                         
  -1   2   5        700.53        699.22        18.38 o                         
   0   2   5       1701.83       1736.04        17.27 o                         
   1   2   5          3.24          5.80         7.43 o                         
   2   2   5        581.99        607.63        10.98 o                         
   3   2   5         58.77         57.50         6.73 o                         
   4   2   5        146.72        158.32         6.96 o                         
   5   2   5         61.69         60.83         6.95 o                         
   6   2   5         60.69         71.36         7.99 o                         
   7   2   5        117.42        111.20         9.89 o                         
   8   2   5          2.43          2.79         9.26 o                         
   9   2   5         30.70         20.83         9.66 o                         
  10   2   5          7.73         13.12        11.98 o                         
  -8   3   5          0.57          0.21        11.45 o                         
  -7   3   5          9.08          5.47         9.37 o                         
  -6   3   5        106.97        109.21        11.76 o                         
  -5   3   5         48.74         52.68         7.67 o                         
  -4   3   5        138.09        150.28         7.42 o                         
  -3   3   5          2.88          5.58         6.02 o                         
  -2   3   5        472.03        477.46        10.35 o                         
  -1   3   5       3350.16       3527.38       130.54 o                         
   0   3   5        135.40        142.15         7.34 o                         
   1   3   5         59.44         59.79         9.04 o                         
   2   3   5         56.06         68.20         7.74 o                         
   3   3   5          6.34          6.64         8.34 o                         
   4   3   5        136.73        143.46         7.67 o                         
   5   3   5         34.30         33.56         6.52 o                         
   6   3   5        178.17        192.99         9.25 o                         
   7   3   5        100.58         89.19         9.93 o                         
   8   3   5          6.74          3.06         7.61 o                         
   9   3   5          7.05          3.25         9.37 o                         
  10   3   5          5.15          6.25        11.47 o                         
  -7   4   5          0.03          0.00        11.30 o                         
  -6   4   5          0.78         14.23        11.13 o                         
  -5   4   5          1.05          0.00         9.20 o                         
  -4   4   5        211.64        214.27         7.86 o                         
  -3   4   5        188.17        178.81         8.63 o                         
  -2   4   5         26.10         25.22         5.61 o                         
  -1   4   5        537.67        535.34        23.33 o                         
   0   4   5         29.12         31.37         8.00 o                         
   1   4   5          1.84          7.95         7.98 o                         
   2   4   5        490.00        515.39        14.01 o                         
   3   4   5        118.25        125.87         8.58 o                         
   4   4   5         80.20         80.62         8.81 o                         
   5   4   5         33.62         29.97         6.50 o                         
   6   4   5        105.36        106.65         8.39 o                         
   7   4   5          3.98          1.75         9.40 o                         
   8   4   5         26.34         22.97        11.02 o                         
   9   4   5          5.47          2.20         9.34 o                         
  10   4   5          0.21          5.89        13.92 o                         
  -7   5   5          0.13          0.00        11.50 o                         
  -6   5   5         15.77         20.44        11.38 o                         
  -5   5   5         33.45         27.32         8.10 o                         
  -4   5   5        309.93        285.50        14.17 o                         
  -3   5   5          1.04          0.00         9.22 o                         
  -2   5   5         35.30         38.62         6.37 o                         
  -1   5   5          4.53          4.63         7.52 o                         
   0   5   5         18.39         13.46         7.75 o                         
   1   5   5        169.68        177.03         9.44 o                         
   2   5   5        460.53        462.73        12.64 o                         
   3   5   5         94.62         98.30         8.36 o                         
   4   5   5        159.51        162.69        10.83 o                         
   5   5   5         29.49         34.87         9.47 o                         
   6   5   5        203.62        208.72         9.90 o                         
   7   5   5        162.18        159.73         9.34 o                         
   8   5   5          5.92          6.95         9.90 o                         
   9   5   5          5.75         10.73        11.51 o                         
  10   5   5          2.37          1.85        14.02 o                         
  -6   6   5          2.59         15.93        11.24 o                         
  -5   6   5         15.21         22.84        11.32 o                         
  -4   6   5          5.60          0.00        11.25 o                         
  -3   6   5         29.24         26.61         9.27 o                         
  -2   6   5         27.91         29.04         7.70 o                         
  -1   6   5        268.09        271.72        11.00 o                         
   0   6   5         30.46         36.00         7.73 o                         
   1   6   5          0.87          0.00         7.49 o                         
   2   6   5        229.16        246.63        11.24 o                         
   3   6   5         38.43         36.28         8.05 o                         
   4   6   5         14.07         10.87        10.72 o                         
   5   6   5          0.01          0.00        13.11 o                         
   6   6   5          0.07          0.19        11.35 o                         
   7   6   5         12.49          8.38        11.58 o                         
   8   6   5          0.87          2.42         9.88 o                         
   9   6   5          2.69          1.80        12.79 o                         
  -5   7   5          0.01          0.00        11.21 o                         
  -4   7   5          0.05          2.96         8.00 o                         
  -3   7   5         13.38         13.09        11.14 o                         
  -2   7   5        141.07        126.95         8.49 o                         
  -1   7   5         66.62         67.94         9.70 o                         
   0   7   5        314.78        318.27        11.61 o                         
   1   7   5         10.26         13.35         9.44 o                         
   2   7   5          0.40          1.54         9.25 o                         
   3   7   5         56.10         58.70        10.94 o                         
   7   7   5          5.55          5.66        20.23 o                         
   8   7   5         24.33         23.70        16.47 o                         
   9   7   5          0.38          0.00        18.33 o                         
  -4   8   5          0.66          6.88        11.21 o                         
  -3   8   5          0.31          7.43        11.26 o                         
  -2   8   5          6.73          1.84        11.22 o                         
  -1   8   5          5.33          6.01         7.57 o                         
   0   8   5        105.95        105.19        10.20 o                         
   1   8   5         61.46         54.21         9.81 o                         
   2   8   5         26.89         25.68         9.60 o                         
   3   8   5          4.11          2.44        12.70 o                         
  -3   9   5          0.00          4.37        13.86 o                         
  -2   9   5          2.43          6.11         9.35 o                         
  -1   9   5          2.52          0.00        11.37 o                         
   0   9   5         77.24         74.43        13.05 o                         
   1   9   5         10.63          2.93        11.43 o                         
   2   9   5          0.17          0.00        14.81 o                         
  -2  10   5          1.24          0.00        10.09 o                         
  -1  10   5          0.42          8.49        13.79 o                         
   0  10   5          1.06          1.32        12.04 o                         
   1  10   5          1.48          0.00        11.47 o                         
   2  10   5          2.32          3.05        14.97 o                         
   0  11   5          2.38         10.07        14.02 o                         
   1  11   5          0.97          1.20        17.12 o                         
   2  11   5         17.43         11.15        20.13 o                         
  -3 -10   6          0.23          0.00        17.36 o                         
  -2 -10   6          2.74          0.00        17.03 o                         
  -1 -10   6          8.33          5.18        13.99 o                         
   0 -10   6          9.86          4.14        14.05 o                         
   1 -10   6          0.09          7.19        13.87 o                         
   2 -10   6          3.01         11.81         9.92 o                         
  -5  -9   6          1.08          1.43        17.24 o                         
  -4  -9   6          1.71          2.06        15.24 o                         
  -3  -9   6          2.98          3.99        11.49 o                         
  -2  -9   6          4.99          0.89        11.42 o                         
  -1  -9   6          5.74          3.82        11.45 o                         
   0  -9   6         19.75         13.17        11.56 o                         
   1  -9   6          4.91         11.19        11.35 o                         
   2  -9   6         28.67         19.20         7.50 o                         
   3  -9   6          3.81          5.27        11.32 o                         
   4  -9   6          7.75         16.40         9.86 o                         
  -6  -8   6          1.55          2.55        12.89 o                         
  -5  -8   6          0.62          0.00        12.63 o                         
  -4  -8   6         17.49         11.64        11.62 o                         
  -3  -8   6          7.77          5.75        11.34 o                         
  -2  -8   6         36.21         27.11        12.59 o                         
  -1  -8   6          2.47          1.82         9.29 o                         
   0  -8   6         24.88         27.60         9.42 o                         
   1  -8   6          0.04          0.00         9.26 o                         
   2  -8   6         65.34         70.82         8.38 o                         
   3  -8   6          4.38          0.00         9.31 o                         
   4  -8   6          0.06          0.00         9.37 o                         
   5  -8   6          0.85          0.00        11.55 o                         
  -7  -7   6          1.39          4.95        15.32 o                         
  -6  -7   6          0.27          0.00        13.83 o                         
  -5  -7   6          0.37          2.46         9.26 o                         
  -4  -7   6         99.66        101.96        10.51 o                         
  -3  -7   6          1.73          0.00         7.58 o                         
  -2  -7   6         37.28         34.06         9.59 o                         
  -1  -7   6          6.97          7.81         9.30 o                         
   0  -7   6         39.91         29.53         9.46 o                         
   1  -7   6         33.07         32.93         6.72 o                         
   2  -7   6        143.92        149.74         7.41 o                         
   3  -7   6          0.01          0.00         5.40 o                         
   4  -7   6          0.74          2.98         8.00 o                         
   5  -7   6         10.17         14.55         9.43 o                         
   6  -7   6          4.03          0.00         9.88 o                         
  -7  -6   6          7.28         11.41        13.80 o                         
  -6  -6   6          2.67          3.83        11.38 o                         
  -5  -6   6          1.85          1.24        11.25 o                         
  -4  -6   6         11.68         10.27         9.34 o                         
  -3  -6   6         13.93         11.42         7.70 o                         
  -2  -6   6         74.25         74.34         8.04 o                         
  -1  -6   6         17.96         16.43         9.47 o                         
   0  -6   6         24.63         35.39         9.46 o                         
   1  -6   6          6.58          6.45         6.51 o                         
   2  -6   6         58.51         62.00         6.90 o                         
   3  -6   6          0.00          0.00         5.85 o                         
   4  -6   6         10.22         23.23         7.54 o                         
   5  -6   6         98.79        113.45        11.74 o                         
   6  -6   6         17.66         15.37         9.45 o                         
   7  -6   6          3.57          8.84        11.33 o                         
  -8  -5   6         14.30          8.58        14.15 o                         
  -7  -5   6          0.01          2.04        12.64 o                         
  -6  -5   6         15.82          7.73        11.40 o                         
  -5  -5   6          1.35          2.53         9.17 o                         
  -4  -5   6         11.75          7.82         9.40 o                         
  -3  -5   6        106.24        105.49        10.04 o                         
  -2  -5   6        283.14        290.53         8.13 o                         
  -1  -5   6         76.13         73.79         5.46 o                         
   0  -5   6        209.96        219.22         9.75 o                         
   1  -5   6          1.24          0.00         5.41 o                         
   2  -5   6        100.45        107.33         6.65 o                         
   3  -5   6          3.80          7.22         7.55 o                         
   4  -5   6        346.17        339.47        11.20 o                         
   5  -5   6         35.80         36.77         7.79 o                         
   6  -5   6         40.50         45.73         9.36 o                         
   7  -5   6          8.68         12.09         9.37 o                         
   8  -5   6          0.17          0.00        15.28 o                         
  -8  -4   6          5.34          2.67        13.97 o                         
  -7  -4   6          3.23          0.00        11.52 o                         
  -6  -4   6          0.59          0.00         9.27 o                         
  -5  -4   6          8.82          7.10         9.22 o                         
  -4  -4   6          2.51          4.91         9.22 o                         
  -3  -4   6          7.09          3.98         7.56 o                         
  -2  -4   6         61.29         63.37         6.89 o                         
  -1  -4   6          2.82          8.34         5.38 o                         
   0  -4   6          4.28          7.05         5.50 o                         
   1  -4   6         25.44         22.17         7.86 o                         
   2  -4   6         83.26         95.26         6.07 o                         
   3  -4   6          6.35          5.19         5.37 o                         
   4  -4   6        825.60        854.11        13.53 o                         
   5  -4   6         11.82          6.35         7.67 o                         
   6  -4   6         52.33         57.63         7.93 o                         
   7  -4   6          6.48          7.40         9.19 o                         
   8  -4   6          8.91          0.00        11.25 o                         
  -8  -3   6          4.96         12.64        13.93 o                         
  -7  -3   6         17.06         12.48         8.15 o                         
  -6  -3   6         13.39         16.93         6.48 o                         
  -5  -3   6          4.25          3.13         7.57 o                         
  -4  -3   6          1.42          0.36         9.22 o                         
  -3  -3   6         75.54         66.73         8.12 o                         
  -2  -3   6        285.05        286.31         9.78 o                         
  -1  -3   6         11.73          9.98         6.54 o                         
   0  -3   6        329.24        340.61         7.42 o                         
   1  -3   6        232.19        219.72         8.45 o                         
   2  -3   6         57.52         62.91         5.94 o                         
   3  -3   6         29.42         25.95         6.34 o                         
   4  -3   6        224.45        221.31         8.95 o                         
   5  -3   6        204.88        220.36        16.78 o                         
   6  -3   6        162.89        152.95         8.65 o                         
   7  -3   6          6.54         15.26        11.16 o                         
   8  -3   6          0.13          0.00         9.30 o                         
   9  -3   6          2.72         15.29        11.26 o                         
  -8  -2   6          1.44          0.34         9.76 o                         
  -7  -2   6          0.39          7.84        11.16 o                         
  -6  -2   6          6.97          8.02         9.18 o                         
  -5  -2   6         10.07         10.63         7.54 o                         
  -4  -2   6          8.46          5.82         7.47 o                         
  -3  -2   6        326.06        347.73        10.00 o                         
  -2  -2   6         38.74         32.56         6.70 o                         
  -1  -2   6        304.82        307.58        18.69 o                         
   0  -2   6        335.42        331.83         8.66 o                         
   1  -2   6          0.01          0.07         5.92 o                         
   2  -2   6        114.74        102.70         7.19 o                         
   3  -2   6         16.83         20.76         6.46 o                         
   4  -2   6          5.56         11.77         7.62 o                         
   5  -2   6         59.06         47.77         6.48 o                         
   6  -2   6        202.75        216.49        10.28 o                         
   7  -2   6         34.17         29.03         7.85 o                         
   8  -2   6         44.91         47.37         9.55 o                         
   9  -2   6          2.79         14.79        13.76 o                         
  -8  -1   6          2.01          3.19        11.23 o                         
  -7  -1   6          9.56         15.25        11.24 o                         
  -6  -1   6         46.35         60.04         9.51 o                         
  -5  -1   6         72.82         74.36         9.55 o                         
  -4  -1   6          1.44          0.00         7.45 o                         
  -3  -1   6        215.81        221.96         9.29 o                         
  -2  -1   6         74.80         81.10         7.24 o                         
  -1  -1   6        157.06        163.63         8.18 o                         
   0  -1   6        304.04        285.64        10.43 o                         
   1  -1   6        417.45        421.19        12.96 o                         
   2  -1   6        965.88        923.96        51.08 o                         
   3  -1   6        644.27        623.64         9.65 o                         
   4  -1   6         21.51         26.62         6.54 o                         
   5  -1   6         92.96        100.21         6.88 o                         
   6  -1   6        119.56        111.10         7.42 o                         
   7  -1   6         11.32          8.85         7.45 o                         
   8  -1   6        113.86        109.67        11.64 o                         
   9  -1   6          7.88          6.91         8.17 o                         
  -8   0   6         16.04         18.15        13.95 o                         
  -7   0   6         71.72         65.13        11.70 o                         
  -6   0   6          0.04          0.00         7.73 o                         
  -5   0   6         47.80         40.31         7.73 o                         
  -4   0   6          6.82          6.05         6.12 o                         
  -3   0   6        209.49        221.37         9.86 o                         
  -2   0   6         21.63         28.26         6.74 o                         
  -1   0   6        740.92        757.40        18.35 o                         
   0   0   6         57.78         61.29         7.52 o                         
   1   0   6        793.35        825.24        12.58 o                         
   2   0   6       1270.32       1290.78        19.45 o                         
   3   0   6        299.45        328.69        10.31 o                         
   4   0   6         18.36         23.33         5.67 o                         
   5   0   6          8.84         16.13         6.18 o                         
   6   0   6         21.15         22.23         8.34 o                         
   7   0   6         85.90         78.60         9.66 o                         
   8   0   6         94.58         95.17         9.71 o                         
   9   0   6         23.00         22.87         9.53 o                         
  10   0   6          3.23          1.28        11.53 o                         
  -8   1   6         13.32         11.19        13.99 o                         
  -7   1   6         74.34         78.29         9.59 o                         
  -6   1   6          8.11          7.00         7.46 o                         
  -5   1   6         17.07         14.98         7.66 o                         
  -4   1   6          5.46          5.88         5.19 o                         
  -3   1   6         36.79         37.21         6.40 o                         
  -2   1   6        449.86        483.41        10.62 o                         
  -1   1   6        805.75        847.07        25.69 o                         
   0   1   6        200.16        191.35        10.72 o                         
   1   1   6        511.22        525.21        17.63 o                         
   2   1   6          0.29          0.00         6.13 o                         
   3   1   6        181.64        183.54         7.20 o                         
   4   1   6          8.86          9.17         6.53 o                         
   5   1   6        111.78        110.66         6.48 o                         
   6   1   6          0.00          0.00         7.31 o                         
   7   1   6         12.80          8.06         9.24 o                         
   8   1   6          3.75          0.93         9.25 o                         
   9   1   6          0.14          2.22         9.38 o                         
  10   1   6         11.95         11.96        11.53 o                         
  -8   2   6          5.45          0.00        11.83 o                         
  -7   2   6          0.00          0.00        11.54 o                         
  -6   2   6         26.97         19.86         8.11 o                         
  -5   2   6        517.56        544.78        35.23 o                         
  -4   2   6         31.74         30.87         6.74 o                         
  -3   2   6        110.03        114.65         8.23 o                         
  -2   2   6        130.58        143.56         7.55 o                         
  -1   2   6        149.70        143.39         7.00 o                         
   0   2   6        498.18        535.89        11.65 o                         
   1   2   6       1231.81       1288.91        17.03 o                         
   2   2   6        139.32        160.27         9.70 o                         
   3   2   6        165.50        159.27        15.94 o                         
   4   2   6         16.96         21.05         6.53 o                         
   5   2   6          1.23          0.00         6.16 o                         
   6   2   6         84.96         86.78         8.26 o                         
   7   2   6         14.00          8.31         9.37 o                         
   8   2   6          4.49          5.51         7.51 o                         
   9   2   6          0.27          0.00         9.37 o                         
  10   2   6         30.13         23.98        10.23 o                         
  -7   3   6          0.22          6.06        11.19 o                         
  -6   3   6         59.99         51.24         9.54 o                         
  -5   3   6        108.39        104.49         7.25 o                         
  -4   3   6         35.43         38.48         6.83 o                         
  -3   3   6         13.17         18.89         5.34 o                         
  -2   3   6        219.32        222.39         7.96 o                         
  -1   3   6        320.94        298.11         8.66 o                         
   0   3   6        969.70       1033.41        15.30 o                         
   1   3   6        404.21        440.39        11.38 o                         
   2   3   6        118.46        123.33         9.19 o                         
   3   3   6       1025.94       1129.07        12.80 o                         
   4   3   6         22.67         25.74         7.99 o                         
   5   3   6          6.85          7.58         6.26 o                         
   6   3   6         64.94         73.55         7.10 o                         
   7   3   6         62.56         55.54         8.03 o                         
   8   3   6         66.99         59.73         9.84 o                         
   9   3   6          0.53          0.00        11.46 o                         
  10   3   6          4.25          0.84        11.48 o                         
  -7   4   6          1.22          5.18        11.30 o                         
  -6   4   6          1.64          2.63         7.97 o                         
  -5   4   6          8.68          6.70         9.15 o                         
  -4   4   6         39.44         35.45         7.79 o                         
  -3   4   6        249.37        234.15        13.64 o                         
  -2   4   6         83.56         92.50         8.21 o                         
  -1   4   6        579.47        589.17         9.69 o                         
   0   4   6        227.74        234.47         9.00 o                         
   1   4   6        272.16        274.32         8.99 o                         
   2   4   6         72.57         69.30         8.50 o                         
   3   4   6         23.92         24.38         6.94 o                         
   4   4   6         15.72         19.26         7.85 o                         
   5   4   6         86.38         90.25         8.52 o                         
   6   4   6          0.70          2.19         7.58 o                         
   7   4   6         16.55         15.64         6.62 o                         
   8   4   6          2.68          4.37         7.93 o                         
   9   4   6          7.02          2.81         9.45 o                         
  10   4   6          0.00          0.97        14.10 o                         
  -6   5   6          1.64          0.00        11.20 o                         
  -5   5   6          0.96          0.00        11.28 o                         
  -4   5   6        104.32         89.59         8.13 o                         
  -3   5   6        261.06        264.00         9.09 o                         
  -2   5   6        101.43        105.63         9.84 o                         
  -1   5   6          3.17          0.92         5.28 o                         
   0   5   6          2.24          0.00         6.15 o                         
   1   5   6          1.10          3.92         7.58 o                         
   2   5   6        116.89        113.33         8.91 o                         
   3   5   6        372.30        376.46         9.58 o                         
   4   5   6         25.81         26.42         7.92 o                         
   5   5   6         11.84         11.25        11.56 o                         
   6   5   6        140.48        147.96        10.75 o                         
   7   5   6         94.41        103.30         8.86 o                         
   8   5   6          4.26          0.00         9.83 o                         
   9   5   6          3.19          4.98         9.71 o                         
  10   5   6          1.21          4.90        11.52 o                         
  -6   6   6          2.14          0.00        14.08 o                         
  -5   6   6         11.35         14.68         9.54 o                         
  -4   6   6         25.51         21.38         9.19 o                         
  -3   6   6        103.90        100.00         7.18 o                         
  -2   6   6         41.13         53.50         9.51 o                         
  -1   6   6        189.19        184.69         7.98 o                         
   0   6   6         96.89        101.20         9.84 o                         
   1   6   6          1.11          0.00         7.49 o                         
   2   6   6          6.20          5.35         7.60 o                         
   3   6   6         73.40         71.08         7.72 o                         
   4   6   6          5.84          5.82        11.50 o                         
   5   6   6         99.92        104.62        12.66 o                         
   6   6   6         88.40         86.82        12.44 o                         
   7   6   6         19.34         22.82        10.74 o                         
   8   6   6         12.36          8.89        13.95 o                         
   9   6   6          6.37          1.51        12.97 o                         
  -5   7   6          0.64          0.00        14.17 o                         
  -4   7   6          4.97          4.71         9.27 o                         
  -3   7   6         19.36         23.43         9.31 o                         
  -2   7   6        180.22        169.60        10.13 o                         
  -1   7   6         87.95         77.19         8.12 o                         
   0   7   6         23.97         30.07         9.56 o                         
   1   7   6         23.39         22.97         9.42 o                         
   2   7   6          9.34          6.80        10.25 o                         
   3   7   6          2.11          1.24         9.32 o                         
   4   7   6         14.41         13.61        13.27 o                         
   5   7   6         35.33         30.97        16.73 o                         
   6   7   6          0.33          0.58        15.98 o                         
   7   7   6          2.55          0.00        16.09 o                         
   8   7   6          3.02          4.60        14.02 o                         
   9   7   6          0.12          0.00        17.13 o                         
  -4   8   6          2.12         14.08        11.26 o                         
  -3   8   6          1.83          6.33         8.09 o                         
  -2   8   6          4.75          8.45        11.32 o                         
  -1   8   6         20.26         19.24         9.17 o                         
   0   8   6         47.09         37.15         9.66 o                         
   1   8   6         73.76         78.88         9.93 o                         
   2   8   6          0.45          0.00        11.33 o                         
   3   8   6          1.88          2.75         9.66 o                         
  -3   9   6          3.69          2.56        11.46 o                         
  -2   9   6          4.69          6.86        13.77 o                         
  -1   9   6          0.54          5.28        11.28 o                         
   0   9   6         71.20         67.73        11.93 o                         
   1   9   6         81.54         78.74        13.05 o                         
   2   9   6          0.03          0.00        11.33 o                         
   3   9   6          8.46          8.57        13.54 o                         
  -1  10   6          0.08          5.44        13.94 o                         
   0  10   6          1.25          9.96        13.75 o                         
   1  10   6         22.92         22.24        12.19 o                         
   2  10   6          3.79          3.51        14.13 o                         
   1  11   6          0.37          0.00        15.31 o                         
   2  11   6         19.27         17.44        18.74 o                         
  -2 -10   7          6.05          7.95        14.22 o                         
  -1 -10   7          0.67          0.00        14.04 o                         
   0 -10   7          0.00          4.95        14.00 o                         
   1 -10   7         10.83          7.39        14.11 o                         
  -4  -9   7          1.61          5.41        15.15 o                         
  -3  -9   7          1.69          4.84        15.02 o                         
  -2  -9   7          0.75          6.00        12.56 o                         
  -1  -9   7          3.63          0.58        11.60 o                         
   0  -9   7         56.06         59.85        11.89 o                         
   1  -9   7         14.83         17.68         9.43 o                         
   2  -9   7          1.19          0.00        11.35 o                         
   3  -9   7          2.47          0.00         8.81 o                         
   4  -9   7          2.09          0.00        11.54 o                         
  -5  -8   7          1.19          0.78        12.05 o                         
  -4  -8   7         14.67          9.76        11.66 o                         
  -3  -8   7          0.69          0.00        11.35 o                         
  -2  -8   7          0.83          0.49        11.29 o                         
  -1  -8   7          3.32          2.27        11.21 o                         
   0  -8   7         23.23         18.84        11.35 o                         
   1  -8   7          3.44          3.26        11.37 o                         
   2  -8   7          3.98          6.43         6.51 o                         
   3  -8   7          8.43         10.99         8.09 o                         
   4  -8   7         31.69         17.21         8.91 o                         
   5  -8   7          1.67          1.17         9.89 o                         
  -6  -7   7          0.00          0.74        13.86 o                         
  -5  -7   7          1.17          2.15         9.33 o                         
  -4  -7   7          5.51          1.99         8.05 o                         
  -3  -7   7          2.64          0.00         9.27 o                         
  -2  -7   7         20.36         18.20         9.37 o                         
  -1  -7   7          0.34          0.00         7.48 o                         
   0  -7   7          0.01          1.81         9.17 o                         
   1  -7   7          9.28          6.90         7.66 o                         
   2  -7   7         53.01         50.90         6.91 o                         
   3  -7   7         77.57         71.37         7.60 o                         
   4  -7   7          2.68          0.00         9.29 o                         
   5  -7   7          3.31          5.71         9.27 o                         
   6  -7   7          3.97          2.01         9.86 o                         
  -7  -6   7         12.58         12.87        14.01 o                         
  -6  -6   7          4.83          0.00        12.73 o                         
  -5  -6   7          1.10          1.16        11.17 o                         
  -4  -6   7         11.13          6.31         9.39 o                         
  -3  -6   7         12.35         13.14         7.59 o                         
  -2  -6   7         70.43         65.25         8.01 o                         
  -1  -6   7         45.24         41.01         7.85 o                         
   0  -6   7         16.56         16.63         9.23 o                         
   1  -6   7          1.15          2.23         7.54 o                         
   2  -6   7         61.13         58.96         6.86 o                         
   3  -6   7        139.47        144.48         8.25 o                         
   4  -6   7          1.14          0.96         7.51 o                         
   5  -6   7          0.76          0.00         9.22 o                         
   6  -6   7         10.74          3.56         9.49 o                         
   7  -6   7          0.09          0.00        11.44 o                         
  -7  -5   7         10.21         13.13        14.13 o                         
  -6  -5   7          0.34          0.87         8.06 o                         
  -5  -5   7          0.00          0.00        11.18 o                         
  -4  -5   7          6.57          7.13         9.27 o                         
  -3  -5   7          6.70          3.65         9.32 o                         
  -2  -5   7         53.39         62.95         7.96 o                         
  -1  -5   7         37.66         37.03         7.26 o                         
   0  -5   7         16.35         17.44         6.19 o                         
   1  -5   7         11.96         14.19         5.30 o                         
   2  -5   7          0.17          0.00         5.85 o                         
   3  -5   7         12.58         13.66         5.91 o                         
   4  -5   7        117.18        113.09         6.45 o                         
   5  -5   7         41.71         43.67         7.90 o                         
   6  -5   7          2.04          0.00         9.19 o                         
   7  -5   7          0.10          0.00         8.88 o                         
   8  -5   7          0.08          2.22        11.40 o                         
  -7  -4   7         43.36         31.81        14.10 o                         
  -6  -4   7          0.09          0.00         9.27 o                         
  -5  -4   7        140.56        138.03        10.14 o                         
  -4  -4   7          9.77         11.52         7.55 o                         
  -3  -4   7         13.77         10.79         9.36 o                         
  -2  -4   7        137.65        134.21         8.56 o                         
  -1  -4   7          0.01          0.00         4.76 o                         
   0  -4   7          6.55          6.89         5.37 o                         
   1  -4   7         18.33         20.50         7.61 o                         
   2  -4   7        193.03        215.94         6.63 o                         
   3  -4   7          0.89          2.63         5.22 o                         
   4  -4   7          4.21          0.19         5.89 o                         
   5  -4   7        158.20        147.07         7.52 o                         
   6  -4   7          8.05          8.93         7.60 o                         
   7  -4   7          1.94          1.30        14.69 o                         
   8  -4   7          3.78          1.89        11.41 o                         
  -8  -3   7          1.36          7.54        13.87 o                         
  -7  -3   7          4.33          8.81         9.31 o                         
  -6  -3   7         45.53         38.99        11.54 o                         
  -5  -3   7         77.28         70.53         7.08 o                         
  -4  -3   7          7.36          6.58         7.65 o                         
  -3  -3   7          4.73          2.53         7.45 o                         
  -2  -3   7          4.02         10.07         7.63 o                         
  -1  -3   7          3.30          0.00         6.38 o                         
   0  -3   7         33.84         30.05         5.16 o                         
   1  -3   7         87.19         98.69         7.14 o                         
   2  -3   7         24.10         29.44         5.55 o                         
   3  -3   7         26.08         34.81         5.48 o                         
   4  -3   7          1.01          1.69         6.04 o                         
   5  -3   7        111.06        114.10         7.33 o                         
   6  -3   7         25.34         32.95         7.66 o                         
   7  -3   7         24.41         23.48         9.21 o                         
   8  -3   7          5.73          0.96         9.28 o                         
   9  -3   7          0.12         10.55        14.00 o                         
  -8  -2   7         13.29          7.31        11.65 o                         
  -7  -2   7          1.25          0.00         9.24 o                         
  -6  -2   7          1.56          5.75        11.18 o                         
  -5  -2   7         10.27          7.47         7.51 o                         
  -4  -2   7          1.92          4.37         7.49 o                         
  -3  -2   7        228.06        235.20        12.29 o                         
  -2  -2   7         22.25         33.87         6.44 o                         
  -1  -2   7        476.98        500.47        10.99 o                         
   0  -2   7        176.97        187.22         9.25 o                         
   1  -2   7        794.39        845.67        14.32 o                         
   2  -2   7         56.75         47.24         5.98 o                         
   3  -2   7        482.13        493.32         8.67 o                         
   4  -2   7          4.52          9.80         4.78 o                         
   5  -2   7          5.76          5.04         7.91 o                         
   6  -2   7         93.77         92.37         9.64 o                         
   7  -2   7         86.58         85.67         8.22 o                         
   8  -2   7         25.50         11.20         8.32 o                         
   9  -2   7          2.15          0.00        13.89 o                         
  -8  -1   7          0.07          1.89        17.41 o                         
  -7  -1   7          6.92          2.90        11.46 o                         
  -6  -1   7          0.11          0.00        11.19 o                         
  -5  -1   7         11.76         17.44         9.20 o                         
  -4  -1   7         57.61         59.08         9.59 o                         
  -3  -1   7        186.48        190.87         8.65 o                         
  -2  -1   7         50.93         44.01         6.73 o                         
  -1  -1   7        190.23        194.67         8.12 o                         
   0  -1   7        602.94        622.08        11.68 o                         
   1  -1   7        163.17        180.04         9.90 o                         
   2  -1   7       1047.10        989.86        26.33 o                         
   3  -1   7         15.54         14.19         5.54 o                         
   4  -1   7         83.77         78.48         5.07 o                         
   5  -1   7          0.00          1.37         7.36 o                         
   6  -1   7          0.58          1.27         9.30 o                         
   7  -1   7          7.95          8.32         7.44 o                         
   8  -1   7          3.18          4.14        11.35 o                         
   9  -1   7         10.90         17.97        11.37 o                         
  -8   0   7         15.37         25.36        18.13 o                         
  -7   0   7         35.02         34.52        11.89 o                         
  -6   0   7        103.34        104.51         9.93 o                         
  -5   0   7         30.28         26.42         7.52 o                         
  -4   0   7         83.17         78.96         7.04 o                         
  -3   0   7         50.71         49.38         5.70 o                         
  -2   0   7         18.48         23.05         6.36 o                         
  -1   0   7        250.63        262.14        10.62 o                         
   0   0   7        152.48        152.37         7.91 o                         
   1   0   7        402.35        421.31         9.03 o                         
   2   0   7        111.65        102.89         6.54 o                         
   3   0   7          4.34          0.30         6.60 o                         
   4   0   7         47.71         42.84         6.52 o                         
   5   0   7        106.56        114.89         5.15 o                         
   6   0   7         12.21         13.82         9.31 o                         
   7   0   7         11.74          7.85         9.26 o                         
   8   0   7         25.41         22.19         8.07 o                         
   9   0   7         42.67         37.16         8.42 o                         
  10   0   7          4.36          6.16        11.50 o                         
  -7   1   7         50.77         40.90        11.53 o                         
  -6   1   7         13.81         10.99         9.32 o                         
  -5   1   7         56.50         44.70         7.81 o                         
  -4   1   7         93.09        102.95         9.75 o                         
  -3   1   7         50.42         47.46         7.87 o                         
  -2   1   7         87.76         92.31         7.01 o                         
  -1   1   7        294.56        312.91         9.77 o                         
   0   1   7        108.55        115.24         7.65 o                         
   1   1   7        150.37        175.20         9.31 o                         
   2   1   7         87.82         95.76         6.48 o                         
   3   1   7       1040.63       1142.60        24.19 o                         
   4   1   7        196.92        207.03         6.85 o                         
   5   1   7         21.25         18.37         5.37 o                         
   6   1   7         13.61         10.08         7.61 o                         
   7   1   7          0.48          0.00         7.54 o                         
   8   1   7          5.81          7.32         9.16 o                         
   9   1   7         11.39          6.04        11.50 o                         
  10   1   7          6.01          4.78        11.44 o                         
  -7   2   7          0.01         10.23        13.74 o                         
  -6   2   7          5.17          0.00        11.91 o                         
  -5   2   7         51.15         51.19         7.84 o                         
  -4   2   7          0.11          0.00         9.23 o                         
  -3   2   7          0.23          1.64         6.04 o                         
  -2   2   7          1.87          0.00         5.36 o                         
  -1   2   7         82.74         79.97         8.18 o                         
   0   2   7        131.32        129.02         8.86 o                         
   1   2   7         65.07         68.69         8.58 o                         
   2   2   7         57.50         50.71         6.99 o                         
   3   2   7        225.39        218.76         7.43 o                         
   4   2   7        188.81        196.09         8.10 o                         
   5   2   7          0.59          1.45         4.75 o                         
   6   2   7          7.27          5.19         7.55 o                         
   7   2   7         19.01         17.97         6.61 o                         
   8   2   7          2.74          2.88        11.27 o                         
   9   2   7          0.84          0.00         8.13 o                         
  10   2   7         25.74         32.89        11.61 o                         
  -7   3   7          0.98         11.52        11.28 o                         
  -6   3   7          3.34          0.00         9.42 o                         
  -5   3   7        249.16        264.34        14.23 o                         
  -4   3   7         69.22         67.49         9.54 o                         
  -3   3   7          0.26          0.00         7.41 o                         
  -2   3   7          7.19          6.34         6.17 o                         
  -1   3   7        123.09        115.99         7.12 o                         
   0   3   7        242.58        250.70         8.45 o                         
   1   3   7        554.51        566.42        10.68 o                         
   2   3   7        778.01        805.73        12.35 o                         
   3   3   7         46.06         49.69         6.77 o                         
   4   3   7         66.32         71.10         8.22 o                         
   5   3   7          5.49         10.06         7.55 o                         
   6   3   7          0.78          0.00         7.59 o                         
   7   3   7          0.09          3.35         6.52 o                         
   8   3   7          8.33          7.90         9.21 o                         
   9   3   7          0.50          3.28         9.39 o                         
  10   3   7          2.22          4.65        11.43 o                         
  -6   4   7          9.08         26.80        11.12 o                         
  -5   4   7          0.05          2.28         9.09 o                         
  -4   4   7         46.17         45.23         7.82 o                         
  -3   4   7         26.79         34.98         9.28 o                         
  -2   4   7         11.81         14.01         9.32 o                         
  -1   4   7         13.16         15.71         6.17 o                         
   0   4   7         21.23         19.43         6.37 o                         
   1   4   7          1.25          1.00         7.64 o                         
   2   4   7        126.75        130.07         8.86 o                         
   3   4   7        283.50        282.46         7.78 o                         
   4   4   7         62.05         61.52         8.26 o                         
   5   4   7        243.26        240.66         9.81 o                         
   6   4   7         17.79         12.73         9.44 o                         
   7   4   7          7.28          8.00         7.65 o                         
   8   4   7          0.11          0.63         9.17 o                         
   9   4   7         19.38         11.56         9.51 o                         
  10   4   7          0.02          4.96         9.97 o                         
  -6   5   7          7.15          8.35        11.27 o                         
  -5   5   7          1.30          0.44         9.39 o                         
  -4   5   7          0.03         10.37        11.17 o                         
  -3   5   7        118.99        104.89         7.24 o                         
  -2   5   7        518.08        540.30        11.95 o                         
  -1   5   7        113.44        121.43         8.41 o                         
   0   5   7          0.05          1.73         7.44 o                         
   1   5   7          8.64          7.33         6.16 o                         
   2   5   7         25.22         23.78         7.74 o                         
   3   5   7        163.35        161.67         7.53 o                         
   4   5   7          3.17          0.24         7.46 o                         
   5   5   7         35.30         36.12         9.61 o                         
   6   5   7         55.88         58.13         9.76 o                         
   7   5   7          0.62          0.34         9.28 o                         
   8   5   7          1.60          1.35        10.57 o                         
   9   5   7          0.02          0.00        11.25 o                         
  -5   6   7          3.73          4.91        13.77 o                         
  -4   6   7          2.90          0.00         8.02 o                         
  -3   6   7         16.52         12.04         9.33 o                         
  -2   6   7        121.53        126.04         8.37 o                         
  -1   6   7         10.13         12.50         9.24 o                         
   0   6   7         13.00          6.49         9.34 o                         
   1   6   7         65.28         65.72         9.69 o                         
   2   6   7         16.53         15.42         9.35 o                         
   3   6   7         72.17         70.36        10.85 o                         
   4   6   7         38.85         41.89        10.53 o                         
   5   6   7         10.44         10.47        11.41 o                         
   6   6   7          6.54          6.94        10.28 o                         
   7   6   7         62.20         62.77        11.89 o                         
   8   6   7         20.45         17.89        11.65 o                         
   9   6   7          0.56          1.07        13.93 o                         
  -4   7   7          0.01          0.00        13.74 o                         
  -3   7   7          5.09          0.00         9.42 o                         
  -2   7   7         37.95         37.01        11.32 o                         
  -1   7   7         61.92         61.68         8.02 o                         
   0   7   7        251.30        258.89        10.93 o                         
   1   7   7         27.07         34.08         9.36 o                         
   2   7   7        377.42        380.37        12.38 o                         
   3   7   7         30.75         26.97        10.50 o                         
   4   7   7          9.43         11.08        11.47 o                         
   5   7   7        134.12        132.02        13.24 o                         
   6   7   7          2.24          1.95        13.73 o                         
   7   7   7          4.39          0.00        14.85 o                         
   8   7   7          0.16          0.00        16.30 o                         
   9   7   7          0.50          0.00        17.14 o                         
  -4   8   7          3.04          8.38         9.93 o                         
  -3   8   7          2.26          8.45        11.18 o                         
  -2   8   7          5.38          7.45        11.36 o                         
  -1   8   7          3.22          5.60        11.28 o                         
   0   8   7         43.83         44.67        11.53 o                         
   1   8   7         21.44         19.22        10.32 o                         
   2   8   7          2.08          4.26         9.33 o                         
   3   8   7         14.11         13.22        10.31 o                         
   4   8   7         29.35         26.69        12.55 o                         
  -2   9   7          5.29          6.58        11.38 o                         
  -1   9   7          0.71          6.17        12.57 o                         
   0   9   7          1.99          3.49         9.29 o                         
   1   9   7         30.46         30.03        12.73 o                         
   2   9   7          2.50          1.48        12.45 o                         
   3   9   7          0.64          0.09        13.94 o                         
  -1  10   7          2.43          4.45        14.07 o                         
   0  10   7          4.70         11.61        13.84 o                         
   1  10   7         11.66         18.52        16.94 o                         
   2  10   7         11.89         13.34        15.31 o                         
   3  10   7          0.11          1.82        15.96 o                         
   2  11   7          0.20          5.46        18.24 o                         
  -3  -9   8          0.32          0.00        14.01 o                         
  -2  -9   8          0.26          5.66        13.78 o                         
  -1  -9   8          1.38          2.35        13.69 o                         
   0  -9   8          7.14          1.43        13.92 o                         
   1  -9   8         24.03         23.73        13.99 o                         
   2  -9   8          0.32          0.00        11.33 o                         
   3  -9   8          1.61          1.28         9.92 o                         
  -5  -8   8          0.07          0.00        12.18 o                         
  -4  -8   8          0.00          0.00        11.38 o                         
  -3  -8   8          2.75          2.32        11.46 o                         
  -2  -8   8         11.99         16.51        11.48 o                         
  -1  -8   8          4.27          0.50        11.33 o                         
   0  -8   8          0.79          0.00        11.30 o                         
   1  -8   8         32.85         33.15        11.43 o                         
   2  -8   8          7.84         12.28        11.44 o                         
   3  -8   8          0.67          0.00         9.44 o                         
   4  -8   8          1.00          3.26         9.72 o                         
   5  -8   8          8.43         11.47        10.00 o                         
  -6  -7   8          0.54          0.00        14.23 o                         
  -5  -7   8          0.10          0.00        11.29 o                         
  -4  -7   8          0.72          0.15         9.31 o                         
  -3  -7   8         64.31         69.12         8.39 o                         
  -2  -7   8          3.42          6.57        11.27 o                         
  -1  -7   8          0.48          0.00         7.59 o                         
   0  -7   8          1.22          2.32         9.18 o                         
   1  -7   8          1.49          1.49         9.24 o                         
   2  -7   8         10.14          6.08         9.30 o                         
   3  -7   8         42.64         48.52         9.38 o                         
   4  -7   8          6.20          5.33         6.59 o                         
   5  -7   8          1.62          3.57         9.72 o                         
   6  -7   8          2.55          0.00         8.80 o                         
  -6  -6   8         15.91          7.88         9.98 o                         
  -5  -6   8          0.06          0.30         9.22 o                         
  -4  -6   8          2.05          3.49        11.28 o                         
  -3  -6   8         97.83         92.33         7.23 o                         
  -2  -6   8        102.82        100.97         8.16 o                         
  -1  -6   8          3.32          3.60         9.23 o                         
   0  -6   8          4.91          0.85         6.63 o                         
   1  -6   8         51.23         50.24         9.46 o                         
   2  -6   8          9.47          4.86         9.12 o                         
   3  -6   8         53.58         47.22         5.65 o                         
   4  -6   8          6.81          2.68         6.50 o                         
   5  -6   8          8.99         15.01         9.22 o                         
   6  -6   8          1.48         14.69        13.65 o                         
   7  -6   8          0.07          2.23        12.11 o                         
  -7  -5   8          5.28          2.02        11.45 o                         
  -6  -5   8         21.79         19.08        13.87 o                         
  -5  -5   8          0.89          2.98        11.29 o                         
  -4  -5   8          0.03          0.00         7.62 o                         
  -3  -5   8          1.71          2.66         9.29 o                         
  -2  -5   8         34.86         37.61         6.05 o                         
  -1  -5   8          0.29          0.00         7.53 o                         
   0  -5   8         17.51         23.84         9.27 o                         
   1  -5   8          0.58          0.20         7.48 o                         
   2  -5   8         29.71         33.06         6.75 o                         
   3  -5   8          7.62          7.07         5.31 o                         
   4  -5   8         33.86         38.37         6.02 o                         
   5  -5   8          4.96          7.06         7.09 o                         
   6  -5   8          1.20          7.54         9.15 o                         
   7  -5   8          0.43          2.01         9.78 o                         
  -7  -4   8          0.00          0.00        13.90 o                         
  -6  -4   8          7.08          4.07         9.33 o                         
  -5  -4   8          5.78          5.36        11.22 o                         
  -4  -4   8        285.63        298.67        11.02 o                         
  -3  -4   8        168.91        176.63        10.35 o                         
  -2  -4   8         10.29         14.00         9.22 o                         
  -1  -4   8          3.64          1.75         5.26 o                         
   0  -4   8         11.43          5.53         6.12 o                         
   1  -4   8         71.34         76.47         6.85 o                         
   2  -4   8          1.12          6.39         7.31 o                         
   3  -4   8          0.23          3.07         6.49 o                         
   4  -4   8        104.60        105.62         5.89 o                         
   5  -4   8          5.73          6.67         7.48 o                         
   6  -4   8        108.35        118.15         9.71 o                         
   7  -4   8          0.02          0.00        11.43 o                         
   8  -4   8          0.68         19.68        11.18 o                         
  -7  -3   8          4.78          7.85        11.39 o                         
  -6  -3   8          0.42          6.59         9.23 o                         
  -5  -3   8          5.54          4.78         9.69 o                         
  -4  -3   8        131.61        140.62        11.91 o                         
  -3  -3   8          7.15          9.60         6.50 o                         
  -2  -3   8        191.37        192.22         8.81 o                         
  -1  -3   8          1.92          4.07         6.06 o                         
   0  -3   8          0.78          0.00         5.39 o                         
   1  -3   8          4.40          9.54         4.83 o                         
   2  -3   8         75.25         68.41         6.63 o                         
   3  -3   8        100.90         91.21         5.39 o                         
   4  -3   8          5.02          4.04         5.98 o                         
   5  -3   8          0.55          1.96         5.85 o                         
   6  -3   8          4.06          5.31         7.54 o                         
   7  -3   8         10.81          1.60        11.39 o                         
   8  -3   8          2.33          1.44         9.73 o                         
   9  -3   8          4.74          4.51        14.66 o                         
  -7  -2   8          0.63          2.95        11.31 o                         
  -6  -2   8          2.01         10.62        11.26 o                         
  -5  -2   8          6.10         11.72         7.49 o                         
  -4  -2   8         37.30         29.84         9.36 o                         
  -3  -2   8         57.12         49.65         7.86 o                         
  -2  -2   8        133.61        131.50         7.22 o                         
  -1  -2   8         37.15         34.17         6.62 o                         
   0  -2   8        397.97        414.43         9.30 o                         
   1  -2   8          0.02          0.00         5.48 o                         
   2  -2   8        151.83        131.65         6.68 o                         
   3  -2   8         28.08         31.33         5.55 o                         
   4  -2   8        129.76        124.78         6.01 o                         
   5  -2   8          1.62          0.00         6.54 o                         
   6  -2   8         20.60         21.52         9.26 o                         
   7  -2   8         18.78         15.73         9.27 o                         
   8  -2   8         16.13         29.82        11.46 o                         
   9  -2   8          0.11          0.70        13.20 o                         
  -7  -1   8          2.32          2.08        13.74 o                         
  -6  -1   8          8.27          6.28        11.35 o                         
  -5  -1   8          1.82          0.00         9.21 o                         
  -4  -1   8          9.04         10.19         7.54 o                         
  -3  -1   8        165.13        161.27         8.63 o                         
  -2  -1   8        165.99        158.55         6.64 o                         
  -1  -1   8         71.66         79.63         7.05 o                         
   0  -1   8          3.58          5.45         6.30 o                         
   1  -1   8          2.98          8.10         5.58 o                         
   2  -1   8        281.02        288.21         7.24 o                         
   3  -1   8        741.56        719.42        12.08 o                         
   4  -1   8         28.42         36.71         5.02 o                         
   5  -1   8         51.20         55.25         6.09 o                         
   6  -1   8          1.67          2.93         5.87 o                         
   7  -1   8          1.11          0.00         7.51 o                         
   8  -1   8          1.84          0.00         7.99 o                         
   9  -1   8          8.50          6.95         9.78 o                         
  -7   0   8          0.00          0.00        13.81 o                         
  -6   0   8         53.55         44.83         9.52 o                         
  -5   0   8         94.66         87.47         9.70 o                         
  -4   0   8          4.01          6.48         9.21 o                         
  -3   0   8         32.04         39.31         7.73 o                         
  -2   0   8         84.71         89.27         8.07 o                         
  -1   0   8        180.04        181.81         7.67 o                         
   0   0   8         31.08         39.58         6.62 o                         
   1   0   8         33.99         45.28         5.96 o                         
   2   0   8        101.79        112.54         5.79 o                         
   3   0   8        477.76        483.38        20.46 o                         
   4   0   8        158.29        177.05         7.15 o                         
   5   0   8         81.25         73.28         5.72 o                         
   6   0   8          7.45          3.19         5.83 o                         
   7   0   8          6.19          6.24         9.26 o                         
   8   0   8          1.11          0.00        11.29 o                         
   9   0   8         35.89         21.34        13.52 o                         
  -7   1   8         43.57         25.36        11.73 o                         
  -6   1   8         95.86         93.91        13.77 o                         
  -5   1   8          0.02          0.00         9.18 o                         
  -4   1   8        227.79        232.20         8.93 o                         
  -3   1   8         14.72         11.13         9.37 o                         
  -2   1   8          4.22          2.88         6.04 o                         
  -1   1   8        215.54        227.09         8.83 o                         
   0   1   8        153.11        162.97         8.90 o                         
   1   1   8        234.95        244.13         9.37 o                         
   2   1   8          5.20          4.77         5.66 o                         
   3   1   8         67.61         75.48         6.05 o                         
   4   1   8          9.67         13.93         6.29 o                         
   5   1   8         90.80         86.72         6.63 o                         
   6   1   8         11.89          6.54         5.92 o                         
   7   1   8        126.93        130.99         7.19 o                         
   8   1   8          2.74          0.00        11.26 o                         
   9   1   8          6.33          1.87         9.44 o                         
  10   1   8          1.49         14.53        14.08 o                         
  -7   2   8          1.39          0.00         9.87 o                         
  -6   2   8         21.56         22.12         9.32 o                         
  -5   2   8         10.97          8.71         9.31 o                         
  -4   2   8         10.14          6.24         7.54 o                         
  -3   2   8          5.65          8.55         6.49 o                         
  -2   2   8         18.39         18.43         7.59 o                         
  -1   2   8        197.62        195.17         7.79 o                         
   0   2   8        105.53        120.80         8.39 o                         
   1   2   8          0.18          1.97         6.30 o                         
   2   2   8         19.66         22.02         7.85 o                         
   3   2   8          0.26          0.02         4.89 o                         
   4   2   8        103.71        110.84         8.38 o                         
   5   2   8          8.91          8.73         4.79 o                         
   6   2   8         58.56         61.69         7.82 o                         
   7   2   8        100.61        107.83         8.12 o                         
   8   2   8         27.74         22.06         9.30 o                         
   9   2   8          0.57          0.00         9.38 o                         
  10   2   8          0.94          3.72        14.02 o                         
  -6   3   8          1.09          0.00        11.16 o                         
  -5   3   8         28.78         16.59         9.27 o                         
  -4   3   8        135.88        126.64         8.40 o                         
  -3   3   8         29.89         27.76         9.26 o                         
  -2   3   8         21.62         25.07         9.32 o                         
  -1   3   8         10.01         12.33         6.18 o                         
   0   3   8        231.49        231.76         9.10 o                         
   1   3   8        172.85        173.33         8.84 o                         
   2   3   8         31.52         25.62         5.77 o                         
   3   3   8         64.19         60.09         5.84 o                         
   4   3   8          0.00          0.00         6.10 o                         
   5   3   8          3.08          0.00         7.51 o                         
   6   3   8         59.22         59.43         6.85 o                         
   7   3   8          0.28          0.00         6.58 o                         
   8   3   8          0.04          6.16         9.22 o                         
   9   3   8         16.54         18.82         7.33 o                         
  10   3   8          0.55          0.00        11.57 o                         
  -6   4   8          0.71          0.51        11.26 o                         
  -5   4   8          4.22          4.07         9.17 o                         
  -4   4   8         61.21         55.03        11.34 o                         
  -3   4   8          4.11          1.34         7.43 o                         
  -2   4   8         68.22         67.08         6.97 o                         
  -1   4   8          3.87          4.81         7.28 o                         
   0   4   8         87.93         89.36         6.85 o                         
   1   4   8          5.13          2.22         6.29 o                         
   2   4   8        108.09        120.40         8.54 o                         
   3   4   8          4.49          4.66         5.42 o                         
   4   4   8         60.87         61.73         8.00 o                         
   5   4   8         18.41         21.94         9.48 o                         
   6   4   8         24.91         20.98         9.43 o                         
   7   4   8        133.08        134.73        10.28 o                         
   8   4   8         13.34         15.04         8.09 o                         
   9   4   8         31.03         29.69        10.48 o                         
  10   4   8          0.00          1.52        11.52 o                         
  -5   5   8         19.07          3.64        11.31 o                         
  -4   5   8          0.94          0.00        11.23 o                         
  -3   5   8        241.82        216.43        20.11 o                         
  -2   5   8         62.77         86.61         9.52 o                         
  -1   5   8        303.95        310.20        17.05 o                         
   0   5   8         73.15         69.33         9.70 o                         
   1   5   8        149.79        141.68         7.42 o                         
   2   5   8         98.79         96.11         7.12 o                         
   3   5   8         70.67         62.86         6.59 o                         
   4   5   8         18.76         19.99         9.59 o                         
   5   5   8         25.02         23.35         9.40 o                         
   6   5   8         67.70         65.40         9.83 o                         
   7   5   8         64.35         56.73        10.93 o                         
   8   5   8         13.33         14.57        11.51 o                         
   9   5   8         10.23          5.13        12.04 o                         
  -5   6   8          8.75         13.13        13.91 o                         
  -4   6   8          0.01          2.86         9.18 o                         
  -3   6   8         16.18          8.31         9.25 o                         
  -2   6   8          1.11          0.50         9.20 o                         
  -1   6   8        141.16        145.13         8.56 o                         
   0   6   8          0.13          0.25         9.24 o                         
   1   6   8          6.99         10.08         7.75 o                         
   2   6   8          9.09         10.29         9.32 o                         
   3   6   8         10.58         11.08         9.40 o                         
   4   6   8          1.02          3.90         7.53 o                         
   5   6   8         21.55         21.83         9.38 o                         
   6   6   8          0.07          0.00        11.38 o                         
   7   6   8          0.08          0.00        11.36 o                         
   8   6   8          4.40          5.10        11.45 o                         
   9   6   8          0.38          0.00        14.04 o                         
  -4   7   8          4.21         10.17        12.08 o                         
  -3   7   8          1.87         14.57         9.22 o                         
  -2   7   8         17.39          9.86        11.43 o                         
  -1   7   8          7.55          3.62         9.20 o                         
   0   7   8          9.25          2.60         9.28 o                         
   1   7   8         98.91        100.13         9.95 o                         
   2   7   8          8.62          5.45         9.38 o                         
   3   7   8         23.45         26.35         9.44 o                         
   4   7   8          0.01          1.14         7.99 o                         
   5   7   8         51.97         48.45        10.72 o                         
   6   7   8         31.27         32.26        14.28 o                         
   7   7   8          0.00          4.59        13.83 o                         
   8   7   8          2.05          0.00        16.89 o                         
   9   7   8          7.20          6.39        15.34 o                         
  -3   8   8          0.35          0.00        13.91 o                         
  -2   8   8          2.38          0.46        12.56 o                         
  -1   8   8         10.00          5.57        11.44 o                         
   0   8   8         30.20         23.94        11.43 o                         
   1   8   8          9.98          5.86        11.34 o                         
   2   8   8        151.68        150.97        12.29 o                         
   3   8   8          2.38          2.61        11.28 o                         
   4   8   8         31.19         25.75        14.12 o                         
   5   8   8         11.63          5.86        15.08 o                         
   6   8   8         11.78         10.29        18.02 o                         
   7   8   8          1.04          0.15        25.73 o                         
   8   8   8          0.10          1.55        24.04 o                         
  -2   9   8          0.70          4.71        13.97 o                         
  -1   9   8          0.62          0.00        13.90 o                         
   0   9   8          0.09          0.00        11.47 o                         
   1   9   8          2.44          0.00        12.51 o                         
   2   9   8          6.96          4.00        11.41 o                         
   3   9   8          0.08          0.00        12.50 o                         
   4   9   8         27.00         23.96        16.63 o                         
   0  10   8          0.04          0.00        14.09 o                         
   1  10   8         11.91         15.93        14.04 o                         
   2  10   8         11.74          4.52        14.06 o                         
   3  10   8          0.39          3.33        14.51 o                         
  -2  -9   9          3.97         10.08        13.97 o                         
  -1  -9   9          0.24         11.07        13.79 o                         
   0  -9   9          0.15          0.00        13.93 o                         
   1  -9   9          4.79         10.34        14.04 o                         
   2  -9   9          5.75          8.95        14.03 o                         
  -4  -8   9          5.43         10.14        11.42 o                         
  -3  -8   9          0.43          1.88        13.80 o                         
  -2  -8   9         15.30          8.06        12.76 o                         
  -1  -8   9          0.49          0.00        11.51 o                         
   0  -8   9          0.01          0.00         9.32 o                         
   1  -8   9         17.22         11.14        11.55 o                         
   2  -8   9         12.31         12.85        12.13 o                         
   3  -8   9          1.19          0.00         9.82 o                         
   4  -8   9          6.91          9.21         9.94 o                         
  -5  -7   9          0.29          0.00         9.97 o                         
  -4  -7   9          0.40          1.05        11.20 o                         
  -3  -7   9         12.96         13.70         9.42 o                         
  -2  -7   9          7.44          2.40        11.46 o                         
  -1  -7   9          0.22          0.00        11.33 o                         
   0  -7   9          2.26          0.00         9.19 o                         
   1  -7   9          2.33          0.66         9.24 o                         
   2  -7   9          4.19          6.00         7.93 o                         
   3  -7   9          9.07          6.11         6.61 o                         
   4  -7   9          0.33          0.00         8.09 o                         
   5  -7   9          1.38          8.06        11.33 o                         
  -6  -6   9         10.68         24.29        14.08 o                         
  -5  -6   9          4.42         11.97         9.68 o                         
  -4  -6   9          4.48          2.14         9.28 o                         
  -3  -6   9          3.04          0.00         8.07 o                         
  -2  -6   9         11.76         11.43         6.97 o                         
  -1  -6   9          2.65          0.00         9.32 o                         
   0  -6   9         31.95         17.85         9.45 o                         
   1  -6   9          1.20          1.42         7.48 o                         
   2  -6   9          1.18          6.06         7.46 o                         
   3  -6   9         22.39         19.27         8.06 o                         
   4  -6   9         17.31         17.07         8.13 o                         
   5  -6   9          7.98          6.65         9.30 o                         
   6  -6   9          0.97          8.97         9.78 o                         
  -6  -5   9          1.23          0.00        11.33 o                         
  -5  -5   9          1.17          0.00        11.48 o                         
  -4  -5   9         70.60         71.29        11.73 o                         
  -3  -5   9          0.32          0.00         7.61 o                         
  -2  -5   9          7.72         12.28         6.56 o                         
  -1  -5   9          5.06          2.89         6.49 o                         
   0  -5   9         21.80         18.43         6.64 o                         
   1  -5   9          9.90          5.48         9.25 o                         
   2  -5   9         18.11         19.43         9.21 o                         
   3  -5   9          0.70          3.64         6.42 o                         
   4  -5   9         15.60         13.26         6.60 o                         
   5  -5   9         41.25         38.19         8.16 o                         
   6  -5   9          0.53          3.62         7.14 o                         
   7  -5   9          5.96          2.43         8.00 o                         
  -6  -4   9          0.16          1.37        13.77 o                         
  -5  -4   9          0.23          0.00         9.23 o                         
  -4  -4   9          5.58          4.36         9.19 o                         
  -3  -4   9         63.78         62.05         9.31 o                         
  -2  -4   9          6.32         10.44         9.17 o                         
  -1  -4   9         33.91         35.80         6.02 o                         
   0  -4   9          6.23          5.49         6.61 o                         
   1  -4   9          8.31          8.04         9.17 o                         
   2  -4   9          0.02          0.00         7.58 o                         
   3  -4   9         28.08         27.39         7.64 o                         
   4  -4   9          0.02          3.76         5.30 o                         
   5  -4   9        131.95        129.22         8.04 o                         
   6  -4   9          1.92          0.00         6.53 o                         
   7  -4   9          0.00          0.00         9.33 o                         
   8  -4   9          2.68          0.00        15.01 o                         
  -7  -3   9          2.61          9.43        13.90 o                         
  -6  -3   9          0.73          0.00        11.91 o                         
  -5  -3   9          1.12          2.36        11.21 o                         
  -4  -3   9         40.88         36.83         7.79 o                         
  -3  -3   9         41.89         42.40         7.70 o                         
  -2  -3   9        167.78        175.20         8.76 o                         
  -1  -3   9         45.27         45.26         6.85 o                         
   0  -3   9         11.29         13.24         6.12 o                         
   1  -3   9          0.03          0.00         6.07 o                         
   2  -3   9        219.66        203.22         8.75 o                         
   3  -3   9          0.16          1.80         6.53 o                         
   4  -3   9         36.96         31.04         5.98 o                         
   5  -3   9          0.01          0.00         5.78 o                         
   6  -3   9          0.01          0.00         6.54 o                         
   7  -3   9          0.12          0.00         7.16 o                         
   8  -3   9          1.71          8.44         9.71 o                         
  -7  -2   9          1.79          0.00        13.97 o                         
  -6  -2   9          0.00          0.00         9.28 o                         
  -5  -2   9          0.48          0.00         9.22 o                         
  -4  -2   9         38.89         45.93         9.40 o                         
  -3  -2   9          0.08          2.48         9.13 o                         
  -2  -2   9         23.64         26.64         9.50 o                         
  -1  -2   9          1.66          3.80         7.45 o                         
   0  -2   9         73.43         73.86         5.78 o                         
   1  -2   9         75.40         79.93         5.76 o                         
   2  -2   9         59.91         59.85         5.18 o                         
   3  -2   9         21.99         20.84         7.72 o                         
   4  -2   9          0.27          0.00         6.62 o                         
   5  -2   9         21.42         13.53         6.65 o                         
   6  -2   9          0.49          1.31         7.47 o                         
   7  -2   9         16.42          8.27         8.00 o                         
   8  -2   9          4.68          0.00        11.48 o                         
   9  -2   9          3.71          1.72        11.56 o                         
  -7  -1   9         25.92         23.85        14.05 o                         
  -6  -1   9          2.24          0.41         8.07 o                         
  -5  -1   9          0.05          1.53         9.21 o                         
  -4  -1   9          4.86          5.20         7.36 o                         
  -3  -1   9          0.44          0.00         7.46 o                         
  -2  -1   9         75.22         74.28         6.47 o                         
  -1  -1   9         31.33         32.10         7.68 o                         
   0  -1   9        166.13        161.31         7.33 o                         
   1  -1   9          3.83          4.04         5.41 o                         
   2  -1   9         65.81         68.94         5.25 o                         
   3  -1   9         24.88         27.81         6.26 o                         
   4  -1   9         69.11         69.31         5.82 o                         
   5  -1   9         31.61         32.17         5.99 o                         
   6  -1   9         15.46          9.56         5.37 o                         
   7  -1   9         12.78         10.50         8.33 o                         
   8  -1   9          0.03          0.00         8.06 o                         
   9  -1   9          0.59          0.21         9.86 o                         
  -7   0   9          1.36          0.00         9.92 o                         
  -6   0   9          0.56          0.00        11.46 o                         
  -5   0   9         19.60         16.96         9.33 o                         
  -4   0   9         26.76         25.81         6.59 o                         
  -3   0   9         34.61         40.65         9.31 o                         
  -2   0   9          0.83          0.00         5.29 o                         
  -1   0   9        279.96        307.74        13.70 o                         
   0   0   9         57.62         66.49         6.74 o                         
   1   0   9        114.15        112.28         7.20 o                         
   2   0   9        244.30        239.20         6.90 o                         
   3   0   9         17.68         21.81         7.67 o                         
   4   0   9         84.34         97.47         8.19 o                         
   5   0   9         87.00         95.51         7.24 o                         
   6   0   9         81.00         73.07         6.19 o                         
   7   0   9          0.04          0.00         7.48 o                         
   8   0   9         12.23         13.83         7.23 o                         
   9   0   9          0.08          9.16        11.22 o                         
  -6   1   9         14.39         11.61        10.95 o                         
  -5   1   9         68.21         54.88         9.58 o                         
  -4   1   9          5.99          8.62         9.21 o                         
  -3   1   9        201.68        204.88         8.61 o                         
  -2   1   9          0.36          4.55         9.11 o                         
  -1   1   9          2.71         12.38         6.09 o                         
   0   1   9        348.04        348.36         9.59 o                         
   1   1   9          0.16          0.00         6.19 o                         
   2   1   9         38.49         49.12         5.60 o                         
   3   1   9         65.92         62.73         5.74 o                         
   4   1   9          1.96          6.08         6.06 o                         
   5   1   9        127.03        124.80         6.56 o                         
   6   1   9         30.59         34.71         6.70 o                         
   7   1   9          3.27          3.05         6.55 o                         
   8   1   9          4.40          5.49         8.04 o                         
   9   1   9          0.11          0.00         9.69 o                         
  -6   2   9          2.08          0.00        11.21 o                         
  -5   2   9          0.04          0.00         7.92 o                         
  -4   2   9          0.51          2.51         6.49 o                         
  -3   2   9        180.76        183.12         8.53 o                         
  -2   2   9         53.50         66.07         7.96 o                         
  -1   2   9         60.86         59.05         6.50 o                         
   0   2   9         27.37         25.04         7.58 o                         
   1   2   9         11.55         16.42         6.35 o                         
   2   2   9         39.51         49.69         7.89 o                         
   3   2   9        550.31        545.60         8.09 o                         
   4   2   9          0.40          0.00         6.16 o                         
   5   2   9          0.08          4.84         7.62 o                         
   6   2   9          0.26          3.13         7.53 o                         
   7   2   9         93.36         97.71         7.12 o                         
   8   2   9         16.69          7.30         9.34 o                         
   9   2   9          0.91          0.00         8.65 o                         
  -6   3   9         12.99         12.51        13.96 o                         
  -5   3   9         20.32         10.50         9.36 o                         
  -4   3   9          5.35          9.38         9.14 o                         
  -3   3   9          0.86          1.69         7.43 o                         
  -2   3   9          4.72          6.07         9.29 o                         
  -1   3   9        354.37        352.34        20.39 o                         
   0   3   9          6.76          3.97         6.23 o                         
   1   3   9         54.98         55.74         6.65 o                         
   2   3   9         52.15         54.59         7.92 o                         
   3   3   9        326.76        317.20         7.47 o                         
   4   3   9        249.43        251.33        14.30 o                         
   5   3   9          0.07          1.33         9.21 o                         
   6   3   9          0.93          1.38         9.19 o                         
   7   3   9         18.31         11.65         7.70 o                         
   8   3   9         28.30         25.15         8.19 o                         
   9   3   9         18.38         17.63        11.42 o                         
  -5   4   9          5.12         15.79        11.11 o                         
  -4   4   9          2.11          0.00        11.14 o                         
  -3   4   9          3.27          1.93         9.28 o                         
  -2   4   9          0.07          0.00         7.46 o                         
  -1   4   9        501.61        505.27         9.67 o                         
   0   4   9         32.61         30.58         9.54 o                         
   1   4   9        148.34        146.41         8.48 o                         
   2   4   9          2.43          1.92         6.17 o                         
   3   4   9          0.10          2.40         5.22 o                         
   4   4   9         26.25         30.57         7.68 o                         
   5   4   9          0.01          0.00         9.23 o                         
   6   4   9         16.69         14.89         9.34 o                         
   7   4   9         11.41         10.80         7.68 o                         
   8   4   9          2.74          0.00        11.49 o                         
   9   4   9          2.45          0.00        11.37 o                         
  -5   5   9          0.39          0.00        13.98 o                         
  -4   5   9          0.42          0.00        11.31 o                         
  -3   5   9          9.63          3.87         9.22 o                         
  -2   5   9         49.04         53.88         9.52 o                         
  -1   5   9         74.66         71.85         7.02 o                         
   0   5   9         70.20         71.18         9.70 o                         
   1   5   9        105.31        111.95         9.89 o                         
   2   5   9         23.39         23.74         9.36 o                         
   3   5   9          0.02          1.05         6.55 o                         
   4   5   9         12.79         14.33         7.57 o                         
   5   5   9         25.86         22.62         9.45 o                         
   6   5   9         12.67         11.50         9.37 o                         
   7   5   9         18.21         10.61        11.48 o                         
   8   5   9         15.28         12.94        11.47 o                         
   9   5   9         24.34         33.06        14.01 o                         
  -4   6   9          1.29          2.76         9.73 o                         
  -3   6   9         11.18          2.99         9.26 o                         
  -2   6   9         31.52         43.72         9.12 o                         
  -1   6   9          2.84          0.00         6.55 o                         
   0   6   9          0.07          1.14         7.49 o                         
   1   6   9        632.94        648.59        13.14 o                         
   2   6   9          0.64          3.45         7.49 o                         
   3   6   9         71.95         80.08         9.84 o                         
   4   6   9         22.68         21.77         7.63 o                         
   5   6   9         19.32         18.07         9.43 o                         
   6   6   9         12.56         11.85        11.34 o                         
   7   6   9          1.57          3.36        12.43 o                         
   8   6   9          1.70          0.40        12.12 o                         
   9   6   9          3.70          0.00        14.10 o                         
  -3   7   9         14.10         20.51        13.67 o                         
  -2   7   9          3.76          5.62        11.37 o                         
  -1   7   9          0.10          1.20        11.17 o                         
   0   7   9          1.24          0.00         7.99 o                         
   1   7   9          3.07          5.06         7.58 o                         
   2   7   9          0.33          0.70         7.49 o                         
   3   7   9         69.34         68.29         9.85 o                         
   4   7   9          0.01          0.00         7.60 o                         
   5   7   9         15.09          9.37        11.44 o                         
   6   7   9         56.48         59.92        11.90 o                         
   7   7   9          3.44          1.84        14.10 o                         
   8   7   9          1.72          4.68        15.12 o                         
  -2   8   9          2.19          0.59        11.74 o                         
  -1   8   9          0.47          0.00        11.45 o                         
   0   8   9          6.49          4.80         9.27 o                         
   1   8   9          0.94          3.97        11.21 o                         
   2   8   9          0.89          5.38        11.32 o                         
   3   8   9         31.40         35.37        11.62 o                         
   4   8   9          5.04          5.65         9.33 o                         
   5   8   9         30.58         30.94        14.49 o                         
   6   8   9         12.02          9.12        14.32 o                         
   7   8   9          3.86          5.86        18.07 o                         
   8   8   9          1.46          4.26        19.83 o                         
  -1   9   9          0.04          0.00         9.90 o                         
   0   9   9          2.71          7.94        13.77 o                         
   1   9   9         14.99         17.62        13.28 o                         
   2   9   9          7.95          5.67        12.69 o                         
   3   9   9          5.64          3.77        11.49 o                         
   4   9   9          1.37          0.00        11.54 o                         
   5   9   9         35.67         37.04        20.11 o                         
   1  10   9          0.21          0.00        15.42 o                         
   2  10   9          0.05          2.23        15.31 o                         
   3  10   9          1.00          4.55        16.98 o                         
   4  10   9          0.25          0.00        18.48 o                         
   0  -9  10          1.07          1.45        11.60 o                         
  -3  -8  10          0.99          0.00        14.16 o                         
  -2  -8  10          0.65          4.41        13.89 o                         
  -1  -8  10          2.90          0.92        13.88 o                         
   0  -8  10          0.32          4.12        13.75 o                         
   1  -8  10          3.11         14.24        13.63 o                         
   2  -8  10          0.71          0.00        11.27 o                         
   3  -8  10          2.81          0.00        11.53 o                         
  -4  -7  10          2.86         12.20        11.31 o                         
  -3  -7  10          2.27          1.12        11.33 o                         
  -2  -7  10         17.17         19.46        11.57 o                         
  -1  -7  10          1.99          4.42        11.41 o                         
   0  -7  10          6.32          9.60        11.28 o                         
   1  -7  10         15.97          8.51         9.43 o                         
   2  -7  10          5.03          2.30         9.28 o                         
   3  -7  10          1.32          1.79        11.47 o                         
   4  -7  10          0.04          0.00        11.29 o                         
   5  -7  10          2.89          2.56         9.91 o                         
  -5  -6  10          1.81          7.79        13.91 o                         
  -4  -6  10          2.51         12.66        13.70 o                         
  -3  -6  10          0.82          0.89         8.06 o                         
  -2  -6  10         28.27         26.33         9.42 o                         
  -1  -6  10          3.25          0.34         7.96 o                         
   0  -6  10         29.70         38.58        11.23 o                         
   1  -6  10          9.08          1.40         9.19 o                         
   2  -6  10          0.09          4.01         9.04 o                         
   3  -6  10         11.42          5.19         9.16 o                         
   4  -6  10          7.97          0.00         8.04 o                         
   5  -6  10          0.21          0.00         8.69 o                         
   6  -6  10          0.34          0.00        11.39 o                         
  -5  -5  10          0.02          9.19        11.21 o                         
  -4  -5  10          0.15          4.52         9.12 o                         
  -3  -5  10         95.55         92.49         9.87 o                         
  -2  -5  10         15.37          5.30         6.78 o                         
  -1  -5  10          3.71          0.00         6.61 o                         
   0  -5  10         29.74         32.12         6.77 o                         
   1  -5  10          2.38          0.00         7.58 o                         
   2  -5  10         30.18         23.99         7.72 o                         
   3  -5  10         15.92         12.97         7.71 o                         
   4  -5  10          0.04          2.80         7.95 o                         
   5  -5  10          2.53          6.15         9.24 o                         
   6  -5  10          2.45          0.53        11.17 o                         
   7  -5  10          9.48         18.99         9.70 o                         
  -6  -4  10          1.90          0.00        14.01 o                         
  -5  -4  10          0.20         11.65         9.18 o                         
  -4  -4  10         41.37         40.57        11.53 o                         
  -3  -4  10         82.68         84.68         8.28 o                         
  -2  -4  10          0.21          7.73         9.08 o                         
  -1  -4  10         29.16         25.43         6.57 o                         
   0  -4  10         41.41         42.77         7.68 o                         
   1  -4  10          0.17          0.00         6.54 o                         
   2  -4  10        118.38        113.36         7.22 o                         
   3  -4  10         59.51         61.17         7.79 o                         
   4  -4  10          1.06          1.69         7.55 o                         
   5  -4  10          0.13          0.00         6.48 o                         
   6  -4  10          0.76          0.00         8.08 o                         
   7  -4  10          0.25          5.82         8.66 o                         
  -6  -3  10          0.94          4.22        13.74 o                         
  -5  -3  10         20.35         10.89         9.34 o                         
  -4  -3  10          0.56          0.00        11.29 o                         
  -3  -3  10          6.31          4.33         7.54 o                         
  -2  -3  10          0.22          2.19         6.51 o                         
  -1  -3  10         37.53         48.93         7.84 o                         
   0  -3  10         22.56         31.45         7.64 o                         
   1  -3  10         14.21         13.99         7.58 o                         
   2  -3  10         65.74         58.93         8.02 o                         
   3  -3  10         41.79         33.36         9.50 o                         
   4  -3  10          5.04          1.22         7.61 o                         
   5  -3  10          1.71          0.00         7.50 o                         
   6  -3  10         13.40          6.57         8.02 o                         
   7  -3  10          3.81          4.11         7.22 o                         
   8  -3  10          0.09          5.81         8.68 o                         
  -6  -2  10         20.36         18.38        12.40 o                         
  -5  -2  10         59.25         58.10        11.61 o                         
  -4  -2  10         61.58         63.18         9.62 o                         
  -3  -2  10          2.80          1.20         7.47 o                         
  -2  -2  10          4.02          1.59         7.46 o                         
  -1  -2  10        125.71        125.05         8.28 o                         
   0  -2  10        131.21        145.64        10.17 o                         
   1  -2  10         14.17         17.53         4.35 o                         
   2  -2  10        188.55        188.82         7.48 o                         
   3  -2  10         15.44         21.16         7.68 o                         
   4  -2  10        734.55        766.49        13.16 o                         
   5  -2  10          0.04          0.00         5.91 o                         
   6  -2  10          1.76          0.00         5.78 o                         
   7  -2  10         13.43          8.40         8.00 o                         
   8  -2  10          3.06         16.76        11.05 o                         
  -6  -1  10          0.24          0.00        11.20 o                         
  -5  -1  10          0.24          5.76        11.21 o                         
  -4  -1  10        117.34        127.34        11.29 o                         
  -3  -1  10          1.16          0.00         9.12 o                         
  -2  -1  10         14.86          0.00         9.40 o                         
  -1  -1  10         60.52         64.61         9.59 o                         
   0  -1  10          8.84          9.70         5.32 o                         
   1  -1  10         18.04         22.31         5.38 o                         
   2  -1  10          4.84          7.94         4.73 o                         
   3  -1  10         43.13         41.24         5.54 o                         
   4  -1  10        251.05        244.74         8.25 o                         
   5  -1  10          4.61          7.49         6.62 o                         
   6  -1  10         26.63         22.68         6.61 o                         
   7  -1  10          2.39          0.00         7.94 o                         
   8  -1  10          0.01          9.75         7.12 o                         
   9  -1  10          2.04          0.03         8.79 o                         
  -6   0  10          0.39          0.00        11.29 o                         
  -5   0  10         24.42         13.31         8.14 o                         
  -4   0  10         33.89         34.59        11.82 o                         
  -3   0  10         10.04         15.68         6.50 o                         
  -2   0  10          0.32          1.97         7.49 o                         
  -1   0  10        152.71        158.65        12.13 o                         
   0   0  10         13.41         13.17         5.98 o                         
   1   0  10         23.27         32.81         7.60 o                         
   2   0  10         54.42         52.16         4.71 o                         
   3   0  10          5.53          0.08         5.31 o                         
   4   0  10         10.85         16.04         9.28 o                         
   5   0  10          0.55          0.00         7.74 o                         
   6   0  10        189.24        183.96         6.86 o                         
   7   0  10          8.39          0.00         8.02 o                         
   8   0  10          1.97          4.30         9.27 o                         
   9   0  10          0.07          2.74        11.34 o                         
  -6   1  10          0.67         10.84        13.79 o                         
  -5   1  10          0.00          0.68         9.33 o                         
  -4   1  10         31.65         26.70        11.26 o                         
  -3   1  10         69.07         81.96         9.50 o                         
  -2   1  10         15.53         11.87         7.66 o                         
  -1   1  10         19.27         21.52         7.65 o                         
   0   1  10          4.69          5.42         7.40 o                         
   1   1  10        219.60        219.82        11.72 o                         
   2   1  10        117.17        109.23         6.05 o                         
   3   1  10         16.42         10.17         5.42 o                         
   4   1  10         77.54         77.88         8.09 o                         
   5   1  10          0.30          0.00         7.45 o                         
   6   1  10         36.13         36.35         7.72 o                         
   7   1  10          0.73          0.00         5.37 o                         
   8   1  10         52.98         51.24         8.26 o                         
   9   1  10          0.24          0.00        11.39 o                         
  -6   2  10          3.61          0.00        13.91 o                         
  -5   2  10         22.16         24.69        11.49 o                         
  -4   2  10          0.68          6.05         9.12 o                         
  -3   2  10        335.85        339.88        14.01 o                         
  -2   2  10         30.23         30.48         9.34 o                         
  -1   2  10          4.61          1.94         6.48 o                         
   0   2  10          0.24          0.00         6.03 o                         
   1   2  10         17.68         11.00         5.38 o                         
   2   2  10          2.70          3.12         6.05 o                         
   3   2  10          8.21          9.36         5.31 o                         
   4   2  10         18.99         28.54         6.67 o                         
   5   2  10          9.32         10.90         9.26 o                         
   6   2  10         21.07         18.52         7.62 o                         
   7   2  10         19.36         17.27         6.72 o                         
   8   2  10          3.11          6.07         7.20 o                         
   9   2  10         15.07         19.52        11.33 o                         
  -5   3  10          1.46          0.00         9.74 o                         
  -4   3  10          9.73          5.22        11.29 o                         
  -3   3  10          0.43          0.00         9.67 o                         
  -2   3  10          0.91          0.00         7.50 o                         
  -1   3  10        324.59        325.70        10.11 o                         
   0   3  10          3.21         10.25         9.25 o                         
   1   3  10          9.72          8.28         8.75 o                         
   2   3  10         26.26         27.41         6.25 o                         
   3   3  10         40.00         37.70         6.78 o                         
   4   3  10        109.22        117.24         7.25 o                         
   5   3  10        124.48        128.90        10.04 o                         
   6   3  10          1.40          0.00         6.52 o                         
   7   3  10          2.06          3.24        11.26 o                         
   8   3  10         40.92         41.50         9.56 o                         
   9   3  10         23.47         19.14         8.98 o                         
  -5   4  10          1.70          0.00        13.87 o                         
  -4   4  10          5.73          9.24         9.27 o                         
  -3   4  10         17.23         25.57         9.28 o                         
  -2   4  10          8.73         11.03         6.50 o                         
  -1   4  10         44.51         41.24         7.70 o                         
   0   4  10        149.08        154.31         8.80 o                         
   1   4  10        119.65        117.10         9.88 o                         
   2   4  10         20.24         25.78         6.69 o                         
   3   4  10         93.04         95.98         7.08 o                         
   4   4  10         78.07         76.51         8.02 o                         
   5   4  10          1.73          1.71         7.51 o                         
   6   4  10         35.91         39.47         9.47 o                         
   7   4  10          2.14          0.36        11.41 o                         
   8   4  10          9.53          6.28        11.50 o                         
   9   4  10          0.84          5.79         9.75 o                         
  -4   5  10          1.35          6.08        11.25 o                         
  -3   5  10          2.47          0.00        11.34 o                         
  -2   5  10          0.35          6.25         9.17 o                         
  -1   5  10         49.29         53.54         9.38 o                         
   0   5  10         98.53         95.28         9.64 o                         
   1   5  10        139.99        142.56        10.13 o                         
   2   5  10          5.97          8.86         7.52 o                         
   3   5  10          5.34          6.96         7.52 o                         
   4   5  10         11.45         10.91         6.62 o                         
   5   5  10         64.63         64.71         9.65 o                         
   6   5  10         66.82         66.68         9.80 o                         
   7   5  10          6.36         10.10        11.38 o                         
   8   5  10          4.11         12.08        11.42 o                         
   9   5  10          0.01          0.00        13.99 o                         
  -4   6  10          2.91          2.07        13.93 o                         
  -3   6  10          6.19          0.00        11.24 o                         
  -2   6  10         37.18         34.41        11.40 o                         
  -1   6  10          0.38          0.00        11.22 o                         
   0   6  10          6.64          7.91         7.51 o                         
   1   6  10        110.74        107.66         8.33 o                         
   2   6  10         10.70          8.36         9.27 o                         
   3   6  10         65.77         65.85         8.23 o                         
   4   6  10          6.22          6.72         7.56 o                         
   5   6  10          0.00          0.00         9.35 o                         
   6   6  10        135.08        138.10        12.41 o                         
   7   6  10          0.73          2.09        11.37 o                         
   8   6  10          4.63          7.56        15.33 o                         
  -3   7  10         39.79         31.19        20.51 o                         
  -2   7  10         31.81         27.89        11.48 o                         
  -1   7  10         15.80         11.72        10.33 o                         
   0   7  10          0.08          0.00        11.28 o                         
   1   7  10          2.54          2.20        11.29 o                         
   2   7  10         13.35         16.75        11.30 o                         
   3   7  10        229.44        233.28        12.78 o                         
   4   7  10         11.65         11.23         9.33 o                         
   5   7  10          2.71          3.21        11.42 o                         
   6   7  10         82.30         88.48        13.39 o                         
   7   7  10         42.92         35.13        14.22 o                         
   8   7  10         15.42         17.28        14.14 o                         
  -2   8  10          3.52          0.00        11.55 o                         
  -1   8  10          0.02          0.00        11.14 o                         
   0   8  10          0.15          4.11        11.38 o                         
   1   8  10          0.01          5.60        11.30 o                         
   2   8  10         57.38         55.94        11.78 o                         
   3   8  10         30.46         27.32        12.70 o                         
   4   8  10         17.20         13.54        10.06 o                         
   5   8  10         45.20         45.53        13.08 o                         
   6   8  10          1.08          7.61        15.08 o                         
   7   8  10         12.67         10.08        17.21 o                         
   0   9  10          0.07          6.11        13.86 o                         
   1   9  10         11.70         19.44        13.86 o                         
   2   9  10          1.18          0.00        14.00 o                         
   3   9  10          1.29          0.00        15.21 o                         
   4   9  10         17.72         18.96        12.19 o                         
   5   9  10          7.44          0.47        17.34 o                         
   6   9  10          4.13          2.56        19.92 o                         
   3  10  10          0.45          1.84        14.04 o                         
  -2  -8  11          0.55         11.13        14.07 o                         
  -1  -8  11         14.02         16.10        14.01 o                         
   0  -8  11          3.87          0.00        14.17 o                         
   1  -8  11          1.24          0.00        14.05 o                         
   2  -8  11          0.74          8.40         9.90 o                         
  -3  -7  11          0.04          1.78        11.47 o                         
  -2  -7  11          0.33          0.12         8.78 o                         
  -1  -7  11          0.79          0.00        13.78 o                         
   0  -7  11          0.52          0.00        11.44 o                         
   1  -7  11          2.02          0.47         9.41 o                         
   2  -7  11          1.89          0.00        11.40 o                         
   3  -7  11          1.13         14.62        11.07 o                         
   4  -7  11          4.87         15.49        17.63 o                         
  -4  -6  11          9.57          6.57         8.99 o                         
  -3  -6  11          7.53          1.08         9.86 o                         
  -2  -6  11          9.71          4.41         8.21 o                         
  -1  -6  11          0.68          0.00         7.20 o                         
   0  -6  11          0.30          0.00         9.28 o                         
   1  -6  11         23.62         19.25         9.46 o                         
   2  -6  11         30.52         25.09         9.44 o                         
   3  -6  11          1.48          6.75         9.19 o                         
   4  -6  11          0.35          0.19         9.65 o                         
   5  -6  11         10.42          9.81         8.90 o                         
  -5  -5  11          0.13          9.16        13.96 o                         
  -4  -5  11         11.78         19.29        13.75 o                         
  -3  -5  11          7.04          1.03         8.13 o                         
  -2  -5  11         14.05         12.44         9.30 o                         
  -1  -5  11          5.55         13.40         9.14 o                         
   0  -5  11        112.58        110.35         6.97 o                         
   1  -5  11          0.02          0.00         7.81 o                         
   2  -5  11         20.14         21.36        11.15 o                         
   3  -5  11          3.24          8.68         9.10 o                         
   4  -5  11          0.61          0.00         8.30 o                         
   5  -5  11          0.40          0.00         8.11 o                         
   6  -5  11          0.02          0.00         9.88 o                         
  -5  -4  11          9.52         12.74        11.28 o                         
  -4  -4  11         10.96          9.90         9.39 o                         
  -3  -4  11         13.94          8.08         9.37 o                         
  -2  -4  11        151.14        157.56         9.98 o                         
  -1  -4  11          6.43          6.87         6.50 o                         
   0  -4  11          1.64          0.00         6.52 o                         
   1  -4  11         42.97         32.56         6.68 o                         
   2  -4  11         35.75         42.77         7.79 o                         
   3  -4  11         34.06         23.81         9.35 o                         
   4  -4  11         12.65         18.13         9.22 o                         
   5  -4  11          4.90          0.21         7.14 o                         
   6  -4  11          1.18          0.00         8.13 o                         
   7  -4  11          1.67          2.88         9.76 o                         
  -5  -3  11          1.91          7.88         9.70 o                         
  -4  -3  11         37.14         26.72        11.56 o                         
  -3  -3  11          4.66          0.00        11.29 o                         
  -2  -3  11        102.26        103.40         8.67 o                         
  -1  -3  11         10.27          7.70         9.26 o                         
   0  -3  11          0.09          0.00         7.43 o                         
   1  -3  11         29.10         28.72         5.93 o                         
   2  -3  11         49.58         39.91         9.56 o                         
   3  -3  11         84.08         85.91         7.07 o                         
   4  -3  11        179.72        165.97         8.73 o                         
   5  -3  11          1.48          0.00         7.18 o                         
   6  -3  11          0.98          0.00         6.58 o                         
   7  -3  11          2.46         12.07         8.68 o                         
   8  -3  11          4.90          1.77         8.13 o                         
  -6  -2  11         44.78         41.50        11.65 o                         
  -5  -2  11         22.00         31.84        13.63 o                         
  -4  -2  11         48.97         43.90        11.64 o                         
  -3  -2  11         28.78         28.20         9.17 o                         
  -2  -2  11         75.59         81.06         9.56 o                         
  -1  -2  11          0.68          1.02         9.15 o                         
   0  -2  11         29.90         32.31         7.73 o                         
   1  -2  11          7.68          8.54         5.81 o                         
   2  -2  11          0.87          4.56         7.53 o                         
   3  -2  11          3.60          8.44         7.65 o                         
   4  -2  11         24.12          9.42         9.37 o                         
   5  -2  11         63.99         55.84         8.00 o                         
   6  -2  11          4.67          0.00         7.21 o                         
   7  -2  11          0.13          3.27         7.10 o                         
   8  -2  11          1.18          4.32         8.64 o                         
  -6  -1  11          0.18          0.00        13.98 o                         
  -5  -1  11         27.64         24.52        13.95 o                         
  -4  -1  11         23.25         16.29         9.29 o                         
  -3  -1  11          1.94          4.12         8.21 o                         
  -2  -1  11         64.13         72.59         9.51 o                         
  -1  -1  11          0.18          0.00         9.15 o                         
   0  -1  11        436.44        430.61         9.18 o                         
   1  -1  11         60.67         67.28         6.87 o                         
   2  -1  11          7.95          6.09         5.94 o                         
   3  -1  11        314.48        293.05         9.26 o                         
   4  -1  11        185.57        181.36         8.68 o                         
   5  -1  11          1.67          5.81         7.58 o                         
   6  -1  11         99.30         91.57         6.51 o                         
   7  -1  11          8.90         12.23         9.22 o                         
   8  -1  11          2.02          2.06         8.69 o                         
  -6   0  11          2.82          3.67        13.90 o                         
  -5   0  11         10.08         14.83        13.70 o                         
  -4   0  11        290.54        279.58        26.20 o                         
  -3   0  11          0.26          0.00         6.56 o                         
  -2   0  11         79.13         82.58         9.61 o                         
  -1   0  11          2.50          5.02         7.50 o                         
   0   0  11        303.41        307.03         9.37 o                         
   1   0  11          3.66          6.38         9.24 o                         
   2   0  11        131.49        135.22         7.20 o                         
   3   0  11         72.90         76.67         7.87 o                         
   4   0  11        216.23        225.02        10.57 o                         
   5   0  11          5.69          1.82         7.50 o                         
   6   0  11          5.49          2.78         7.64 o                         
   7   0  11          1.38          0.00         9.34 o                         
   8   0  11          7.06          0.15         7.26 o                         
   9   0  11          0.08          3.73        11.39 o                         
  -5   1  11          0.53         14.50        11.13 o                         
  -4   1  11          0.07          5.49         9.24 o                         
  -3   1  11          1.53          7.92        11.18 o                         
  -2   1  11         87.77         83.70         7.11 o                         
  -1   1  11         13.57         18.16         7.53 o                         
   0   1  11         88.49         94.22         9.68 o                         
   1   1  11          8.05          9.60         6.58 o                         
   2   1  11        214.02        224.87         9.67 o                         
   3   1  11         28.92         33.59         5.99 o                         
   4   1  11         41.34         32.51         9.46 o                         
   5   1  11          0.92          5.20         7.48 o                         
   6   1  11        167.30        163.19         8.60 o                         
   7   1  11          3.49          0.00         9.25 o                         
   8   1  11         63.23         58.28         8.41 o                         
   9   1  11          0.27          0.00         9.92 o                         
  -5   2  11          0.59          0.00         9.74 o                         
  -4   2  11          0.13          0.00         8.04 o                         
  -3   2  11          3.98          0.00         7.89 o                         
  -2   2  11        226.64        227.59        13.36 o                         
  -1   2  11         45.75         46.44         7.85 o                         
   0   2  11        111.73        114.24         8.28 o                         
   1   2  11          1.19          8.69        11.74 o                         
   2   2  11        175.90        174.25         7.72 o                         
   3   2  11         53.96         56.36         6.80 o                         
   4   2  11          0.26          0.14         9.25 o                         
   5   2  11          0.25          3.57         7.45 o                         
   6   2  11         17.10         11.93         7.69 o                         
   7   2  11         34.22         23.26         9.45 o                         
   8   2  11          9.18          6.56         8.21 o                         
   9   2  11          2.22          0.00        11.45 o                         
  -5   3  11          0.27          0.00        13.05 o                         
  -4   3  11          1.45          7.52         9.22 o                         
  -3   3  11          0.28          0.00        11.21 o                         
  -2   3  11         29.63         22.27         9.24 o                         
  -1   3  11         67.73         61.49         6.82 o                         
   0   3  11        154.30        157.74         8.50 o                         
   1   3  11         70.40         60.56         7.98 o                         
   2   3  11         20.70         20.82         7.59 o                         
   3   3  11          3.69          2.09         7.53 o                         
   4   3  11        230.93        235.32         7.81 o                         
   5   3  11         36.07         35.12         9.46 o                         
   6   3  11          2.11          0.48         6.54 o                         
   7   3  11         26.32         22.25        11.43 o                         
   8   3  11         12.35          5.24        11.63 o                         
   9   3  11          0.00          9.19        13.96 o                         
  -4   4  11          0.01          3.37        11.17 o                         
  -3   4  11         18.72         19.77         8.07 o                         
  -2   4  11         61.25         42.28         9.47 o                         
  -1   4  11         17.73         11.26         7.61 o                         
   0   4  11        108.15        113.56         9.73 o                         
   1   4  11         90.95         82.76         9.74 o                         
   2   4  11          3.16          0.00         7.48 o                         
   3   4  11         53.40         53.54         6.83 o                         
   4   4  11        102.51        105.97         8.06 o                         
   5   4  11         11.38         13.02         7.57 o                         
   6   4  11          2.12          0.00        11.32 o                         
   7   4  11         13.31          6.46         9.39 o                         
   8   4  11          0.00          3.49        11.95 o                         
   9   4  11          0.84          0.18        14.15 o                         
  -4   5  11          0.72          0.00        15.88 o                         
  -3   5  11          0.31          0.10         9.66 o                         
  -2   5  11         20.74         12.90         8.04 o                         
  -1   5  11         64.32         74.43         9.62 o                         
   0   5  11          0.66          5.37         9.12 o                         
   1   5  11         61.77         51.09         7.84 o                         
   2   5  11        288.41        293.43         8.56 o                         
   3   5  11          8.28          7.70         9.29 o                         
   4   5  11         51.83         53.51         7.83 o                         
   5   5  11          0.02          2.02         9.26 o                         
   6   5  11         17.98         14.37        11.38 o                         
   7   5  11         10.39          5.47        11.62 o                         
   8   5  11          0.87          2.31        13.81 o                         
   9   5  11          0.02          7.00        13.90 o                         
  -3   6  11         24.14         13.36        12.02 o                         
  -2   6  11         43.22         30.37         9.04 o                         
  -1   6  11          0.96          3.86         7.90 o                         
   0   6  11          2.57          0.00        11.19 o                         
   1   6  11         52.61         51.06         8.38 o                         
   2   6  11         42.97         41.68         9.57 o                         
   3   6  11          1.89          3.64         7.53 o                         
   4   6  11         26.44         26.11         8.04 o                         
   5   6  11          3.77          0.00        11.46 o                         
   6   6  11         13.11          9.74        11.46 o                         
   7   6  11         55.82         58.18        11.95 o                         
   8   6  11          0.91          0.00        14.00 o                         
  -2   7  11         16.55         11.67        11.48 o                         
  -1   7  11         19.10         19.05        13.86 o                         
   0   7  11          4.54          3.89         9.31 o                         
   1   7  11          0.16          1.04         9.24 o                         
   2   7  11         56.79         54.91        11.71 o                         
   3   7  11         35.99         35.26        11.57 o                         
   4   7  11          4.01          6.07         9.33 o                         
   5   7  11          4.10          3.62        11.45 o                         
   6   7  11          0.00          3.30        11.47 o                         
   7   7  11          2.14          0.00        15.48 o                         
   8   7  11          4.79          2.20        14.01 o                         
  -1   8  11         13.92         30.50        13.91 o                         
   0   8  11          2.15          7.74        13.71 o                         
   1   8  11          0.82          0.04        13.85 o                         
   2   8  11          0.00          0.00        11.60 o                         
   3   8  11          0.00          0.00        11.38 o                         
   4   8  11          1.04          2.17         9.34 o                         
   5   8  11          3.64          1.06        13.84 o                         
   6   8  11          9.82          8.32        14.01 o                         
   7   8  11          0.55          2.06        17.31 o                         
   1   9  11          0.57          1.86        14.06 o                         
   2   9  11          3.32         11.80        13.81 o                         
   3   9  11          1.14          0.00        15.43 o                         
   4   9  11          2.57          7.55        11.42 o                         
   5   9  11         49.77         44.83        17.78 o                         
  -2  -7  12          0.29          0.00        11.51 o                         
  -1  -7  12         58.67         59.63        10.27 o                         
   0  -7  12          8.33         15.06        11.24 o                         
   1  -7  12          4.52          0.00        13.95 o                         
   2  -7  12          0.01          0.00        11.22 o                         
   3  -7  12          0.02          7.22        13.86 o                         
  -3  -6  12          9.25         10.30         9.91 o                         
  -2  -6  12          0.05          7.26        11.19 o                         
  -1  -6  12          3.68          4.06        10.42 o                         
   0  -6  12          6.59         12.26        11.34 o                         
   1  -6  12         11.73          6.93        11.39 o                         
   2  -6  12          3.18          9.80         9.27 o                         
   3  -6  12          0.00          0.00        11.21 o                         
   4  -6  12          2.50          1.76        13.90 o                         
   5  -6  12          0.75          0.00        11.40 o                         
  -4  -5  12         24.27         29.32         9.79 o                         
  -3  -5  12         13.80          7.00        11.28 o                         
  -2  -5  12          0.40          3.66         9.33 o                         
  -1  -5  12          3.27          7.35         8.02 o                         
   0  -5  12          4.71          0.50         9.25 o                         
   1  -5  12         91.89         86.42         8.56 o                         
   2  -5  12          5.09          3.98         8.08 o                         
   3  -5  12         31.66         13.43         9.43 o                         
   4  -5  12          7.86          7.43         9.24 o                         
   5  -5  12          0.23          0.00        17.02 o                         
   6  -5  12          5.97          3.95         8.88 o                         
  -4  -4  12          3.07         11.41        11.13 o                         
  -3  -4  12         28.90         24.16        11.51 o                         
  -2  -4  12          3.47          6.27        11.18 o                         
  -1  -4  12          3.55          7.60         7.08 o                         
   0  -4  12          2.55          0.42         7.11 o                         
   1  -4  12          2.63          0.00         8.91 o                         
   2  -4  12          0.01          0.00        11.23 o                         
   3  -4  12          0.25          0.00         7.92 o                         
   4  -4  12          4.34          0.00        11.32 o                         
   5  -4  12          7.76         11.41         9.24 o                         
   6  -4  12          0.08          1.44        11.23 o                         
   7  -4  12         13.07          7.18        11.57 o                         
  -5  -3  12          6.52          0.00        11.52 o                         
  -4  -3  12          7.64          0.00        13.81 o                         
  -3  -3  12         81.99         71.49         9.73 o                         
  -2  -3  12         59.68         57.42        11.44 o                         
  -1  -3  12        109.55         96.92        10.87 o                         
   0  -3  12         41.66         40.94         5.53 o                         
   1  -3  12          1.12          0.49         7.46 o                         
   2  -3  12         46.04         48.31         7.70 o                         
   3  -3  12        141.16        131.11         9.98 o                         
   4  -3  12          7.63          5.49         9.21 o                         
   5  -3  12         78.19         65.14         9.59 o                         
   6  -3  12          0.42          0.00         8.04 o                         
   7  -3  12          0.01         10.18         7.94 o                         
  -5  -2  12          8.03          9.68        13.89 o                         
  -4  -2  12          4.19          9.12         9.30 o                         
  -3  -2  12         33.15         28.29        11.50 o                         
  -2  -2  12         34.01         28.09        11.37 o                         
  -1  -2  12        140.69        134.30         9.98 o                         
   0  -2  12         12.28         10.16         5.83 o                         
   1  -2  12         53.71         45.51         6.03 o                         
   2  -2  12          7.92          2.88         5.84 o                         
   3  -2  12         12.98          6.85         9.22 o                         
   4  -2  12          1.98          0.47         7.62 o                         
   5  -2  12          0.23          0.00         9.17 o                         
   6  -2  12         10.41         14.96         9.27 o                         
   7  -2  12          0.04          3.41         8.57 o                         
   8  -2  12          2.81          0.00        11.44 o                         
  -5  -1  12         36.07         39.62        14.02 o                         
  -4  -1  12         17.53         18.79         8.07 o                         
  -3  -1  12          8.95         15.02         9.28 o                         
  -2  -1  12         20.12         10.31        11.33 o                         
  -1  -1  12         38.47         41.82         9.32 o                         
   0  -1  12         75.19         70.90         7.90 o                         
   1  -1  12        156.75        151.29         7.20 o                         
   2  -1  12         65.16         60.94         6.86 o                         
   3  -1  12         42.90         39.82         9.32 o                         
   4  -1  12         13.66         12.37         7.58 o                         
   5  -1  12         60.49         57.45         8.09 o                         
   6  -1  12         15.12         25.71        11.31 o                         
   7  -1  12         14.89         13.88         9.31 o                         
   8  -1  12          1.98          4.45         8.78 o                         
  -5   0  12         32.71         30.08        11.60 o                         
  -4   0  12         55.96         58.68        19.69 o                         
  -3   0  12          1.71          8.40         7.94 o                         
  -2   0  12         12.21         14.04         7.53 o                         
  -1   0  12          0.42          3.36         6.41 o                         
   0   0  12          1.17          0.00         7.50 o                         
   1   0  12        249.89        252.17        13.45 o                         
   2   0  12         19.62         17.66         5.94 o                         
   3   0  12        130.88        125.02         7.20 o                         
   4   0  12         77.99         77.64         8.03 o                         
   5   0  12         39.78         47.78         9.44 o                         
   6   0  12          0.47          0.00         9.36 o                         
   7   0  12          0.63          3.91         9.22 o                         
   8   0  12          2.04          0.69         9.83 o                         
  -5   1  12          1.62          0.00        14.60 o                         
  -4   1  12          0.29          0.00        10.80 o                         
  -3   1  12         73.34         64.57         9.63 o                         
  -2   1  12        364.01        378.87        12.82 o                         
  -1   1  12          0.07          0.00         7.41 o                         
   0   1  12         49.43         52.92         9.36 o                         
   1   1  12        113.25        109.61         8.24 o                         
   2   1  12        143.32        138.16         9.71 o                         
   3   1  12        240.33        233.06         8.08 o                         
   4   1  12          0.00          0.00         7.41 o                         
   5   1  12          2.36          1.24         7.51 o                         
   6   1  12         49.44         46.25         8.08 o                         
   7   1  12         26.02         19.43        11.39 o                         
   8   1  12          2.33          3.23        11.63 o                         
   9   1  12          0.23          0.00         8.98 o                         
  -4   2  12          8.67         11.13        13.71 o                         
  -3   2  12         34.31         31.45         9.44 o                         
  -2   2  12         42.35         31.50         9.40 o                         
  -1   2  12         80.55         74.18         9.64 o                         
   0   2  12         82.29         78.73         6.93 o                         
   1   2  12          2.41          4.51         7.37 o                         
   2   2  12         53.05         52.51         9.37 o                         
   3   2  12        224.71        216.69         7.61 o                         
   4   2  12          2.83          0.00         6.53 o                         
   5   2  12          0.02          2.55         9.20 o                         
   6   2  12         24.25         16.20         8.01 o                         
   7   2  12          6.05          3.75        11.41 o                         
   8   2  12          0.75          0.00        13.79 o                         
   9   2  12          1.90          7.63        13.92 o                         
  -4   3  12          0.65          0.00        14.53 o                         
  -3   3  12          0.88          0.00         8.05 o                         
  -2   3  12          3.99          7.03        11.18 o                         
  -1   3  12         39.38         32.40         7.24 o                         
   0   3  12        179.65        161.26        11.38 o                         
   1   3  12          3.98          0.00         6.52 o                         
   2   3  12          5.22          1.94         9.16 o                         
   3   3  12         33.58         33.16         7.69 o                         
   4   3  12         85.58         77.96         6.94 o                         
   5   3  12         17.71         16.00         9.30 o                         
   6   3  12          0.22          0.00        11.31 o                         
   7   3  12          0.87          0.00        11.41 o                         
   8   3  12          1.38          0.00        13.78 o                         
   9   3  12         16.91         27.07        14.03 o                         
  -4   4  12          0.91          6.40        11.33 o                         
  -3   4  12          1.26          1.14        11.08 o                         
  -2   4  12         20.05         22.27        11.19 o                         
  -1   4  12         17.56         17.80        11.18 o                         
   0   4  12          8.06          7.71         7.56 o                         
   1   4  12         18.02         16.87         9.27 o                         
   2   4  12         80.87         81.07         9.59 o                         
   3   4  12          2.08          3.87         6.53 o                         
   4   4  12         20.70         15.25         6.66 o                         
   5   4  12        156.72        149.29        14.44 o                         
   6   4  12         18.11         17.02        11.44 o                         
   7   4  12          2.95          0.00         9.41 o                         
   8   4  12          2.32         12.02        13.84 o                         
  -3   5  12          0.25          0.00        13.78 o                         
  -2   5  12          0.91          3.95        10.60 o                         
  -1   5  12          7.05          7.33         9.22 o                         
   0   5  12          2.23          8.75         9.78 o                         
   1   5  12         55.79         45.75        11.40 o                         
   2   5  12         45.07         41.86         9.84 o                         
   3   5  12          3.79          4.32         7.84 o                         
   4   5  12         19.70         14.71         9.25 o                         
   5   5  12          9.04          7.68        11.42 o                         
   6   5  12         39.41         33.46        11.59 o                         
   7   5  12          4.22          1.98        11.56 o                         
   8   5  12          0.39          0.00        13.98 o                         
  -2   6  12         31.65         30.57        11.51 o                         
  -1   6  12          0.12          2.70         9.24 o                         
   0   6  12          0.22          0.54         9.28 o                         
   1   6  12          7.94          3.38        11.27 o                         
   2   6  12         25.12         20.10         9.44 o                         
   3   6  12          0.79          0.00         9.33 o                         
   4   6  12         23.84         17.87         9.36 o                         
   5   6  12          3.87          6.87        11.41 o                         
   6   6  12         14.48         16.48        11.51 o                         
   7   6  12         20.02         16.34        13.99 o                         
   8   6  12         11.81         11.46        14.19 o                         
  -1   7  12          2.30          0.00        13.83 o                         
   0   7  12          0.76          6.11        13.61 o                         
   1   7  12          2.42          3.99         9.31 o                         
   2   7  12         11.86          9.62         9.48 o                         
   3   7  12          8.11          6.24        11.42 o                         
   4   7  12         17.74          7.72         9.46 o                         
   5   7  12          3.48          0.13        11.64 o                         
   6   7  12          5.96          0.13        13.89 o                         
   7   7  12          1.19          0.00        15.49 o                         
   0   8  12          0.50          8.53        11.42 o                         
   1   8  12          1.44          5.03        13.92 o                         
   2   8  12          0.59          0.00        13.83 o                         
   3   8  12         22.43         10.95        11.57 o                         
   4   8  12          0.83          0.00        12.04 o                         
   5   8  12         19.47         25.45        15.37 o                         
   6   8  12          0.06          0.00        14.15 o                         
   0  -7  13          1.02          3.90        14.70 o                         
   1  -7  13          5.97         12.12        11.40 o                         
  -2  -6  13          0.03          1.52         9.95 o                         
  -1  -6  13          6.47          3.11        11.39 o                         
   0  -6  13          1.96          4.21         9.82 o                         
   1  -6  13          2.32          4.35        13.82 o                         
   2  -6  13          0.46          6.78         9.77 o                         
   3  -6  13          5.39         15.97        13.86 o                         
   4  -6  13          0.01          0.61        11.45 o                         
  -3  -5  13         33.33         17.83        10.17 o                         
  -2  -5  13         16.78         19.59         9.85 o                         
  -1  -5  13          3.38          1.56         9.79 o                         
   0  -5  13          1.11          0.00         8.03 o                         
   1  -5  13         33.03         30.58         9.55 o                         
   2  -5  13          4.95          5.14         9.18 o                         
   3  -5  13         34.26         31.92        10.68 o                         
   4  -5  13          0.80          0.80        11.18 o                         
   5  -5  13          3.33          0.00        14.04 o                         
  -3  -4  13         43.26         52.14        11.51 o                         
  -2  -4  13         13.65         19.39        11.93 o                         
  -1  -4  13          0.02          5.32         7.14 o                         
   0  -4  13          9.14          9.21         9.24 o                         
   1  -4  13          0.17          3.17         9.13 o                         
   2  -4  13          0.09          3.54        11.25 o                         
   3  -4  13          0.04          0.00         9.36 o                         
   4  -4  13          4.02          6.73         9.29 o                         
   5  -4  13          0.00          0.00         9.64 o                         
   6  -4  13          1.59          0.90        14.27 o                         
  -4  -3  13         35.14         39.67        11.61 o                         
  -3  -3  13          1.22          0.00        11.21 o                         
  -2  -3  13          0.25          0.00        11.34 o                         
  -1  -3  13         66.47         69.30         7.46 o                         
   0  -3  13         69.69         66.41         9.43 o                         
   1  -3  13          0.39          0.35         7.98 o                         
   2  -3  13          3.27          0.00         9.17 o                         
   3  -3  13         46.25         36.88        13.68 o                         
   4  -3  13          1.58         10.44        11.20 o                         
   5  -3  13          1.59          0.00         8.13 o                         
   6  -3  13          1.42         24.34         9.47 o                         
   7  -3  13          8.91         15.70         8.50 o                         
  -4  -2  13         16.16         17.62        11.39 o                         
  -3  -2  13          4.61          0.85         8.11 o                         
  -2  -2  13          0.23          9.11        11.16 o                         
  -1  -2  13         60.85         70.94         9.63 o                         
   0  -2  13         48.39         39.49         6.68 o                         
   1  -2  13          3.91          0.00         6.54 o                         
   2  -2  13          1.73          3.35         5.86 o                         
   3  -2  13          9.70          5.99         9.31 o                         
   4  -2  13         39.34         36.10         9.50 o                         
   5  -2  13          6.49          2.38        11.35 o                         
   6  -2  13          3.06          7.97        11.45 o                         
   7  -2  13          0.36          0.00        18.21 o                         
  -4  -1  13         57.60         33.77        10.26 o                         
  -3  -1  13         73.50         68.20         9.70 o                         
  -2  -1  13          6.44         12.58         9.08 o                         
  -1  -1  13         39.47         34.16         8.09 o                         
   0  -1  13          0.02          5.93         9.18 o                         
   1  -1  13         56.90         55.06         6.16 o                         
   2  -1  13         54.38         47.68         6.82 o                         
   3  -1  13         37.09         38.50         5.48 o                         
   4  -1  13         29.23         22.28         9.28 o                         
   5  -1  13        170.90        161.36        11.96 o                         
   6  -1  13          3.48         14.57        11.32 o                         
   7  -1  13          5.27          8.83        13.71 o                         
   8  -1  13          0.13          2.52         8.12 o                         
  -4   0  13         11.65         12.81        13.91 o                         
  -3   0  13         18.63         15.86        11.60 o                         
  -2   0  13          5.55          9.93        11.23 o                         
  -1   0  13          5.18          3.03         9.22 o                         
   0   0  13          0.03          4.85         7.44 o                         
   1   0  13        106.74        111.78         7.12 o                         
   2   0  13        143.48        141.52         7.26 o                         
   3   0  13         21.20         17.55         6.64 o                         
   4   0  13          0.24          4.16         7.45 o                         
   5   0  13          5.69          0.00        11.46 o                         
   6   0  13          1.79          2.35        11.16 o                         
   7   0  13          0.00         10.78         9.61 o                         
   8   0  13          4.83         15.27        13.90 o                         
  -4   1  13          0.27          5.06        11.26 o                         
  -3   1  13          8.13          3.99         9.36 o                         
  -2   1  13          2.65          0.00        11.39 o                         
  -1   1  13         50.34         46.90         8.21 o                         
   0   1  13          1.34          7.02         7.44 o                         
   1   1  13         10.47          6.77         9.26 o                         
   2   1  13         10.79          9.35         7.61 o                         
   3   1  13        109.73        113.70         7.03 o                         
   4   1  13         13.83         10.02         9.42 o                         
   5   1  13         28.73         14.69        11.47 o                         
   6   1  13          0.08          5.67         9.08 o                         
   7   1  13          4.68          0.00        11.54 o                         
   8   1  13         11.66         15.02        11.34 o                         
  -4   2  13          2.70          0.00        12.92 o                         
  -3   2  13          6.38          1.17        11.21 o                         
  -2   2  13         20.24         15.81        11.36 o                         
  -1   2  13         34.74         33.10        11.91 o                         
   0   2  13          3.00          2.07         6.44 o                         
   1   2  13         15.99          9.36         7.59 o                         
   2   2  13        101.18         87.15         8.10 o                         
   3   2  13        137.91        147.74         8.15 o                         
   4   2  13         78.86         72.79         7.93 o                         
   5   2  13         50.24         39.36         8.27 o                         
   6   2  13          0.28          3.97        11.26 o                         
   7   2  13          0.52          5.66         9.26 o                         
   8   2  13          5.95          4.06        11.50 o                         
  -3   3  13          1.48          4.55         9.73 o                         
  -2   3  13          2.31          0.00         9.26 o                         
  -1   3  13          5.83         11.83         9.21 o                         
   0   3  13         35.45         16.64        11.40 o                         
   1   3  13          0.28          0.00         7.55 o                         
   2   3  13          3.69          0.00         7.55 o                         
   3   3  13        122.08        123.53         7.14 o                         
   4   3  13          0.48          0.51         8.87 o                         
   5   3  13          3.81          3.01        11.32 o                         
   6   3  13         53.79         48.12         9.67 o                         
   7   3  13          0.08          0.00        11.47 o                         
   8   3  13          0.94          0.38        13.81 o                         
  -3   4  13          2.94          4.79        13.85 o                         
  -2   4  13         27.82         32.45        13.81 o                         
  -1   4  13          5.91          3.83        11.31 o                         
   0   4  13          0.97          2.68        11.15 o                         
   1   4  13          0.07          0.00        11.24 o                         
   2   4  13          4.24          4.24        11.11 o                         
   3   4  13         30.92         34.17         8.02 o                         
   4   4  13          3.02          0.41         9.23 o                         
   5   4  13         29.94         32.02        11.55 o                         
   6   4  13         80.40         85.06        11.87 o                         
   7   4  13          0.31          7.38        13.71 o                         
   8   4  13          2.96          2.18        14.00 o                         
  -2   5  13         14.67         16.29        13.79 o                         
  -1   5  13         17.28          8.98        11.07 o                         
   0   5  13          5.11         12.12         9.09 o                         
   1   5  13          3.71          3.23         9.24 o                         
   2   5  13         14.51         18.08        11.37 o                         
   3   5  13          0.01          1.72         7.98 o                         
   4   5  13          4.89          6.81         9.26 o                         
   5   5  13         12.63         14.62         9.34 o                         
   6   5  13          3.71          7.85        11.46 o                         
   7   5  13          0.15          5.22        13.75 o                         
   8   5  13          0.71          2.76        14.02 o                         
  -1   6  13         10.62         11.55        11.32 o                         
   0   6  13          0.25          0.00        13.70 o                         
   1   6  13         16.72         12.11         9.39 o                         
   2   6  13          5.20          6.18        11.37 o                         
   3   6  13         42.67         35.46        11.65 o                         
   4   6  13          1.16          0.00         9.34 o                         
   5   6  13          3.17          3.99        11.50 o                         
   6   6  13         14.01         21.07        13.77 o                         
   7   6  13         10.60         19.04        13.94 o                         
   0   7  13          0.43          3.00         9.70 o                         
   1   7  13          6.34          0.80        13.78 o                         
   2   7  13          0.01          0.69        13.75 o                         
   3   7  13          4.40          3.92         9.68 o                         
   4   7  13          3.16          7.49        11.19 o                         
   5   7  13          3.99         12.76        13.80 o                         
   6   7  13          3.34          9.31        15.38 o                         
   2   8  13          0.25          0.00        14.01 o                         
   3   8  13          1.50          0.00        14.01 o                         
   4   8  13          0.48          0.86        11.43 o                         
   5   8  13          5.13          0.00        14.82 o                         
   0  -6  14          6.51         17.24        13.98 o                         
   1  -6  14          5.22          5.82         9.95 o                         
   2  -6  14          0.61         12.97         9.79 o                         
  -2  -5  14         12.68         14.26         8.94 o                         
  -1  -5  14          6.99          9.81        11.39 o                         
   0  -5  14          0.94          4.54        12.48 o                         
   1  -5  14         36.05         31.90         9.96 o                         
   2  -5  14          6.18          9.53        15.26 o                         
   3  -5  14          0.47          0.16         9.76 o                         
   4  -5  14          0.05          0.00        11.47 o                         
  -2  -4  14         31.75         28.97         8.23 o                         
  -1  -4  14          0.46          5.41         9.65 o                         
   0  -4  14          8.04          0.00         8.63 o                         
   1  -4  14          4.32          0.00         8.06 o                         
   2  -4  14          0.08          2.43         7.99 o                         
   3  -4  14          0.26          0.00        10.97 o                         
   4  -4  14          1.63          0.00         9.74 o                         
   5  -4  14          0.01          0.00        11.29 o                         
  -3  -3  14         16.66         14.67        13.99 o                         
  -2  -3  14          6.56         13.54        13.88 o                         
  -1  -3  14         20.64         20.68         7.33 o                         
   0  -3  14          0.39          2.47         8.01 o                         
   1  -3  14         24.78         22.98         7.23 o                         
   2  -3  14          7.28          6.34         9.27 o                         
   3  -3  14         12.26         14.05         9.24 o                         
   4  -3  14         25.37         19.23        11.38 o                         
   5  -3  14          0.00          4.77        13.60 o                         
   6  -3  14          0.02         18.73        11.32 o                         
  -3  -2  14          1.54          0.00        11.42 o                         
  -2  -2  14          2.77          0.20        11.25 o                         
  -1  -2  14          5.96          0.00         9.30 o                         
   0  -2  14         52.68         56.37         7.62 o                         
   1  -2  14         42.93         45.24         7.24 o                         
   2  -2  14          1.57          5.51         7.04 o                         
   3  -2  14         26.21         21.51        11.40 o                         
   4  -2  14          1.39          0.00         7.96 o                         
   5  -2  14         12.74         10.98         9.34 o                         
   6  -2  14          2.09          0.00         9.81 o                         
   7  -2  14          0.16          4.54        13.40 o                         
  -3  -1  14          9.79          1.92        11.32 o                         
  -2  -1  14          0.66          0.00        12.02 o                         
  -1  -1  14         11.02         18.58        11.23 o                         
   0  -1  14         10.90         16.01         9.27 o                         
   1  -1  14         16.42          7.37         8.08 o                         
   2  -1  14          9.24          3.55         7.13 o                         
   3  -1  14          7.81          7.16         7.20 o                         
   4  -1  14        127.54        129.44        11.82 o                         
   5  -1  14          1.33          0.00        11.37 o                         
   6  -1  14          0.63          0.89        11.09 o                         
   7  -1  14          4.32          9.86        13.93 o                         
  -3   0  14         16.89         20.69        13.86 o                         
  -2   0  14         12.94         11.41         8.16 o                         
  -1   0  14         17.03         14.44         9.36 o                         
   0   0  14         12.87         15.89        11.24 o                         
   1   0  14          1.57          3.73         6.53 o                         
   2   0  14         10.70          0.00         9.16 o                         
   3   0  14         14.40         14.49         8.01 o                         
   4   0  14         47.12         42.44         9.58 o                         
   5   0  14         14.26         16.53         7.99 o                         
   6   0  14         12.62         19.81         9.35 o                         
   7   0  14          0.66          0.16        13.73 o                         
  -3   1  14          2.06          9.58        13.81 o                         
  -2   1  14          5.60          2.52         8.77 o                         
  -1   1  14          1.56          0.00         9.25 o                         
   0   1  14          8.84          2.49         7.96 o                         
   1   1  14         32.34         39.02         9.29 o                         
   2   1  14          2.89          7.47         7.81 o                         
   3   1  14         27.57         34.82         9.30 o                         
   4   1  14          0.26          6.90        11.54 o                         
   5   1  14          5.24          9.68         9.14 o                         
   6   1  14          0.73          0.00         9.40 o                         
   7   1  14          7.17          0.40        11.36 o                         
  -3   2  14          0.10          2.16        11.32 o                         
  -2   2  14          9.96         17.98        13.75 o                         
  -1   2  14          6.17          5.35        11.36 o                         
   0   2  14          6.01          0.00         9.25 o                         
   1   2  14         12.80         11.72         9.30 o                         
   2   2  14          0.03          0.00         8.03 o                         
   3   2  14         11.50         16.36         7.99 o                         
   4   2  14         52.01         44.59         8.31 o                         
   5   2  14         11.18          6.89         9.20 o                         
   6   2  14          0.03          0.00         8.03 o                         
   7   2  14          6.26         14.55        13.69 o                         
   8   2  14          1.54          2.34         9.87 o                         
  -2   3  14          0.02          7.67        11.12 o                         
  -1   3  14          0.09          0.00         9.23 o                         
   0   3  14          0.26          7.50         9.07 o                         
   1   3  14          0.33          5.47         9.11 o                         
   2   3  14         19.31         13.84         9.30 o                         
   3   3  14          0.10          3.46         7.99 o                         
   4   3  14          0.02          0.00         8.01 o                         
   5   3  14          1.87          0.00        11.35 o                         
   6   3  14         14.96         15.01        11.49 o                         
   7   3  14          0.07          7.46        13.73 o                         
  -2   4  14          0.04          2.68        11.30 o                         
  -1   4  14          0.13         12.87        13.70 o                         
   0   4  14          2.66          0.00         8.03 o                         
   1   4  14          1.64          0.00         9.21 o                         
   2   4  14          6.80          4.43         9.20 o                         
   3   4  14         10.95          6.14         9.30 o                         
   4   4  14         20.72          6.87         9.39 o                         
   5   4  14          5.57          1.85         8.07 o                         
   6   4  14          0.45          0.00        13.77 o                         
   7   4  14          9.75          2.31        11.44 o                         
  -1   5  14          2.88          1.20         9.84 o                         
   0   5  14          3.05          0.00        11.31 o                         
   1   5  14          0.67          0.00        15.60 o                         
   2   5  14          1.11          6.77        11.29 o                         
   3   5  14          3.97          2.76         9.27 o                         
   4   5  14          0.04          0.00         9.35 o                         
   5   5  14          0.01          0.00        11.21 o                         
   6   5  14          1.49         10.23        13.86 o                         
   7   5  14          0.04          0.00        13.93 o                         
   0   6  14          0.24         10.96        11.21 o                         
   1   6  14         13.82         11.71        11.34 o                         
   2   6  14         26.71         27.96        11.43 o                         
   3   6  14          5.89          7.26         9.78 o                         
   4   6  14          8.95         11.49         9.75 o                         
   5   6  14          5.46          1.23        13.85 o                         
   6   6  14          7.07         15.89        13.99 o                         
   1   7  14          0.90          0.00        14.99 o                         
   2   7  14          0.39          2.36        11.43 o                         
   3   7  14         12.53         12.12         8.98 o                         
   4   7  14          3.92          5.49        11.44 o                         
   5   7  14          0.23          0.00        14.18 o                         
   1  -5  15          1.22          0.00        11.60 o                         
   2  -5  15          5.11          8.19        14.60 o                         
  -1  -4  15         11.07         22.67        11.39 o                         
   0  -4  15          2.48         15.12        10.13 o                         
   1  -4  15          1.00         10.66        11.25 o                         
   2  -4  15          0.54          6.51        11.30 o                         
   3  -4  15          3.66          0.00        13.98 o                         
   4  -4  15          6.19          7.15        11.43 o                         
  -2  -3  15         10.52          4.85         9.98 o                         
  -1  -3  15          0.09          8.22         9.74 o                         
   0  -3  15          8.93          0.73         8.76 o                         
   1  -3  15          0.02          1.54        11.15 o                         
   2  -3  15          0.01          0.00        11.37 o                         
   3  -3  15          1.56         16.76        13.62 o                         
   4  -3  15         12.08         19.46        17.73 o                         
   5  -3  15          2.39          0.00        11.32 o                         
  -2  -2  15          7.98          4.40         9.98 o                         
  -1  -2  15          0.41          8.38        11.17 o                         
   0  -2  15         15.14         12.91         7.99 o                         
   1  -2  15          0.04          0.00         9.31 o                         
   2  -2  15          0.04          0.00         6.61 o                         
   3  -2  15          2.30          2.84         9.31 o                         
   4  -2  15          1.46          0.08        13.83 o                         
   5  -2  15          0.00          0.00        13.89 o                         
   6  -2  15          0.12         14.78        13.82 o                         
  -2  -1  15          0.04          0.00        13.83 o                         
  -1  -1  15         19.06         10.58        14.80 o                         
   0  -1  15          4.04          3.94         9.25 o                         
   1  -1  15         11.42         10.96         7.24 o                         
   2  -1  15          3.74          0.00         9.31 o                         
   3  -1  15          0.01          0.00         7.21 o                         
   4  -1  15          3.56          0.50         9.34 o                         
   5  -1  15          2.44          0.00        13.80 o                         
   6  -1  15          1.51          0.00        11.41 o                         
  -2   0  15          6.69          4.59         9.85 o                         
  -1   0  15          4.05          0.00        11.23 o                         
   0   0  15          0.54          1.05         8.02 o                         
   1   0  15          4.90          0.34         7.32 o                         
   2   0  15         22.06         16.39         8.08 o                         
   3   0  15          0.00          4.25         9.22 o                         
   4   0  15          4.75          7.31         9.25 o                         
   5   0  15          4.21          0.00        10.88 o                         
   6   0  15         24.42         14.48         9.91 o                         
   7   0  15          1.18          0.00        11.73 o                         
  -2   1  15         10.21          2.12        11.43 o                         
  -1   1  15          7.64          1.02        12.27 o                         
   0   1  15          9.90          5.78         9.40 o                         
   1   1  15         12.42          4.23         9.30 o                         
   2   1  15         35.24         31.18         7.25 o                         
   3   1  15         94.47         90.51         7.54 o                         
   4   1  15          1.16          0.00        11.43 o                         
   5   1  15          5.66          8.79        11.43 o                         
   6   1  15          0.10          9.65        13.70 o                         
   7   1  15          3.02         16.99        13.93 o                         
  -2   2  15          3.44          0.00         9.94 o                         
  -1   2  15          3.77          7.12        11.25 o                         
   0   2  15          3.10         13.15         8.01 o                         
   1   2  15          0.01          0.00         9.22 o                         
   2   2  15          0.79          0.00         8.00 o                         
   3   2  15          0.84          2.60         7.11 o                         
   4   2  15          0.29          4.47         7.99 o                         
   5   2  15          4.56          6.24         9.65 o                         
   6   2  15          2.40          0.00        11.36 o                         
   7   2  15          1.64          0.00        11.57 o                         
  -1   3  15          9.43          9.77        12.50 o                         
   0   3  15          0.20          2.44         9.59 o                         
   1   3  15          4.75         13.41         9.37 o                         
   2   3  15          1.93          1.67         9.22 o                         
   3   3  15          0.07          0.00         7.25 o                         
   4   3  15          2.98          0.00         8.10 o                         
   5   3  15          8.92          9.89        11.26 o                         
   6   3  15          0.00          9.05        13.76 o                         
   7   3  15          3.44         12.28        11.38 o                         
  -1   4  15          2.02         10.86        11.33 o                         
   0   4  15          9.82         24.48        11.15 o                         
   1   4  15          0.01          0.00        13.63 o                         
   2   4  15          2.62          7.16        11.19 o                         
   3   4  15          8.88          8.47         9.36 o                         
   4   4  15          0.92          0.00        11.29 o                         
   5   4  15          0.17          5.63        13.76 o                         
   6   4  15          5.37          6.45        13.85 o                         
   0   5  15          4.26          1.44        11.44 o                         
   1   5  15          0.04          0.00        13.15 o                         
   2   5  15          1.42          0.00        13.96 o                         
   3   5  15          0.22          2.89        11.22 o                         
   4   5  15          6.38          9.05         9.90 o                         
   5   5  15          7.42         11.81        11.26 o                         
   6   5  15          0.84          7.40        11.46 o                         
   2   6  15         14.54         24.21        11.36 o                         
   3   6  15          0.07          0.00        11.53 o                         
   4   6  15          1.84          0.00        11.50 o                         
   5   6  15          1.46          0.00        11.54 o                         
   0  -3  16          1.33          0.41         8.10 o                         
   1  -3  16          2.21          5.17         8.00 o                         
   2  -3  16          1.89          2.38        17.92 o                         
   3  -3  16          6.18         13.30        13.93 o                         
   0  -2  16          1.22          2.38         9.89 o                         
   1  -2  16          0.04          1.24         9.64 o                         
   2  -2  16          0.00          0.00         9.78 o                         
   3  -2  16          1.93         16.70        13.65 o                         
   4  -2  16          0.45          3.25        11.50 o                         
  -1  -1  16          2.16          0.00        12.19 o                         
   0  -1  16          4.89          4.03         9.70 o                         
   1  -1  16          0.59          0.00        10.37 o                         
   2  -1  16          3.22          1.38         8.65 o                         
   3  -1  16          0.48          0.00         8.75 o                         
   4  -1  16          0.04          0.40        11.25 o                         
   5  -1  16          0.71          4.36         9.88 o                         
  -1   0  16         12.29         14.96         9.93 o                         
   0   0  16          0.27          7.19        22.83 o                         
   1   0  16          2.57          2.50         9.74 o                         
   2   0  16          0.42          7.43         7.88 o                         
   3   0  16          8.50          2.18         8.81 o                         
   4   0  16         21.17         26.52        11.37 o                         
   5   0  16          0.92          1.40        13.95 o                         
   6   0  16          0.91          5.77         9.90 o                         
  -1   1  16         11.26          9.08        13.98 o                         
   0   1  16          0.13          0.00        11.32 o                         
   1   1  16          1.07          0.00        20.45 o                         
   2   1  16          5.91          9.36         8.79 o                         
   3   1  16         11.24         19.05         9.56 o                         
   4   1  16         34.58         14.99        11.51 o                         
   5   1  16          2.25          0.00        13.87 o                         
   6   1  16          0.97          0.00         9.94 o                         
   0   2  16         18.39         16.55        11.34 o                         
   1   2  16         14.22         18.14        11.23 o                         
   2   2  16          0.03          7.27        11.20 o                         
   3   2  16         37.68         25.36         8.89 o                         
   4   2  16          8.09         11.09        11.36 o                         
   5   2  16          0.13          1.08        13.78 o                         
   6   2  16          1.48          8.28        14.07 o                         
   0   3  16          0.11          6.69         9.66 o                         
   1   3  16         10.19          0.00        11.47 o                         
   2   3  16         20.17         19.73         9.88 o                         
   3   3  16          3.51          0.00         9.97 o                         
   4   3  16          6.03          8.46         9.78 o                         
   5   3  16          1.60          3.80        11.44 o                         
   6   3  16          7.73          6.25        13.21 o                         
   1   4  16          3.04          7.41        11.41 o                         
   2   4  16          1.61          7.28        13.98 o                         
   3   4  16          0.74          0.00         8.85 o                         
   4   4  16          0.07          5.10         9.87 o                         
   5   4  16          2.26         11.37        15.08 o                         
   3   5  16          7.91          8.17         8.95 o                         
   4   5  16          0.13          0.00        10.21 o                         
   2  -1  17         15.91         12.37         9.00 o                         
   3  -1  17          0.10          0.00        10.11 o                         
   1   0  17          0.17          0.00        10.03 o                         
   2   0  17          0.02          0.00         8.17 o                         
   3   0  17         11.51         12.51         9.87 o                         
   4   0  17          1.57          1.30        11.69 o                         
   1   1  17          0.93          0.00         8.92 o                         
   2   1  17          1.41          3.46         8.85 o                         
   3   1  17          5.54         13.74         8.05 o                         
   4   1  17          0.02          0.00         9.94 o                         
   2   2  17          3.48         12.08         9.86 o                         
   3   2  17          0.00          3.79        11.36 o                         
   4   2  17          0.00          0.00         9.93 o                         
                                                                                
